# Supplementary material for: Crystal structure of tri­chlorido­(4′-ferrocenyl-2,2′:6′,2′′-terpyridine-κ3 N,N′,N′′)iridium(III) aceto­nitrile disolvate
Source: Acta Crystallogr E Crystallogr Commun. 2015 Feb 25;71(Pt 3):m69–70. doi: 10.1107/S2056989015003473 (PMC4350693; doi:10.1107/S2056989015003473)
Supplement: Supplementary file 1 [file e-71-00m69-sup1.cif]

##############################################################################
#                                                                            #
# This CIF contains the data in a paper accepted for publication in          #
# Acta Crystallographica Section E. It conforms to the requirements of       #
# Notes for Authors for Acta Crystallographica Section E, and has been       #
# peer reviewed under the auspices of the IUCr Commission on Journals.       #
#                                                                            #
# Full details of the Crystallographic Information File format               #
# are given in the paper "The Crystallographic Information File (CIF):       #
# a New Standard Archive File for Crystallography" by S. R. Hall, F. H.      #
# Allen and I. D. Brown [Acta Cryst. (1991), A47, 655-685].                  #
#                                                                            #
# The current version of the core CIF dictionary is obtainable from          #
# ftp://ftp.iucr.org/pub/cif_core.dic.                                       #
#                                                                            #
# Software is freely available for graphical display of the structure(s)     #
# in this CIF. For information consult the CIF software page                 #
# http://www.iucr.org/resources/cif/software.                                #
#                                                                            #
# This file may be used for bona fide research purposes within the           #
# scientific community so long as proper attribution is given to the journal # 
# article from which it was obtained.                                        #
#                                                                            #
##############################################################################
data_I
_database_code_depnum_ccdc_archive 'CCDC 1050374'
_audit_creation_method     SHELXL-2013
_journal_date_recd_electronic     2015-02-09
_journal_date_accepted     2015-02-19
_journal_name_full     'Acta Crystallographica, Section E'
_journal_year     2015
_journal_volume     71
_journal_issue      3
_journal_page_first     m69
_journal_page_last     m70
_journal_paper_category     HM
_journal_paper_doi     10.1107/S2056989015003473
_journal_coeditor_code     WM5126
_publ_contact_author_name     'Alexander Rothenberger'
_publ_contact_author_address
;
Physical Sciences and Engineering Division,
King Abdullah University of Science and Technology,
Thuwal 23955-6900
Kingdom of Saudi Arabia
;
_publ_contact_author_email     'alexander.rothenberger@kaust.edu.sa'
_publ_contact_author_fax     '00966 (0)12 802 1258'
_publ_contact_author_phone     '00966 (0)12 808 0745'
_publ_section_title
;\
Crystal structure of
trichlorido(4'-ferrocenyl-2,2':6',2''-terpyridine-\k^3^<i>N</i>,<i>N</i>',\
<i>N</i>'')iridium(III) acetonitrile disolvate
;
loop_
    _publ_author_name
    _publ_author_footnote
    _publ_author_address
    'Davaasuren, Bambar' .
;
Physical Sciences and Engineering Division
King Abdullah University of Science and Technology
KAUST
Thuwal 23955-6900
Kingdom of Saudi Arabia
;
    'Padhy, Harihara' .
;
Physical Sciences and Engineering Division
King Abdullah University of Science and Technology
KAUST
Thuwal 23955-6900
Kingdom of Saudi Arabia
;
    'Rothenberger, Alexander' .
;
Physical Sciences and Engineering Division
King Abdullah University of Science and Technology
KAUST
Thuwal 23955-6900
Kingdom of Saudi Arabia
;
_chemical_name_systematic
;\
Trichlorido(4'-ferrocenyl-2,2':6',2''-terpyridine-\
\k^3^<i>N</i>,<i>N</i>',<i>N</i>'')iridium(III) acetonitrile disolvate
;
_chemical_name_common
;
;
_chemical_formula_moiety     'C25 H19 Cl3 Fe Ir N3, 2(C2 H3 N)'
_chemical_formula_sum     'C29 H25 Cl3 Fe Ir N5'
_chemical_formula_iupac     '[Fe Ir (C5 H5) (C20 H14 N3) Cl3], 2C2 H3 N'
_chemical_formula_weight     797.94
_chemical_melting_point     ?
_shelx_space_group_comment
;
The symmetry employed for this shelxl refinement is uniquely defined
by the following loop, which should always be used as a source of
symmetry information in preference to the above space-group names.
They are only intended as comments.
;
_space_group_crystal_system     monoclinic
_space_group_name_H-M_alt     'P 21/a'
_space_group_name_Hall     '-P 2yab'
loop_
    _space_group_symop_operation_xyz
    'x, y, z'
    '-x+1/2, y+1/2, -z'
    '-x, -y, -z'
    'x-1/2, -y-1/2, z'
_cell_length_a     11.557(5)
_cell_length_b     21.663(5)
_cell_length_c     11.579(5)
_cell_angle_alpha     90
_cell_angle_beta     105.974(5)
_cell_angle_gamma     90
_cell_volume     2787.0(18)
_cell_formula_units_Z     4
_cell_measurement_reflns_used     9378
_cell_measurement_theta_min     1.82
_cell_measurement_theta_max     29.29
_cell_measurement_temperature     150(2)
_exptl_crystal_description     'block'
_exptl_crystal_colour     'dark-violet'
_exptl_crystal_size_max     0.300
_exptl_crystal_size_mid     0.233
_exptl_crystal_size_min     0.200
_exptl_crystal_density_diffrn     1.902
_exptl_crystal_density_meas     ?
_exptl_crystal_density_method     ?
_exptl_crystal_F_000     1552
_exptl_absorpt_coefficient_mu     5.608
_exptl_absorpt_correction_type     numerical
_exptl_absorpt_process_details
;
(<i>X-AREA</i> and <i>X-RED32</i>; Stoe, 2013)
;
_shelx_estimated_absorpt_T_min     0.284
_shelx_estimated_absorpt_T_max     0.400
_exptl_absorpt_correction_T_min     0.3483
_exptl_absorpt_correction_T_max     0.3896
_exptl_special_details     ?
_diffrn_ambient_temperature     150(2)
_diffrn_radiation_type     MoK\a
_diffrn_radiation_wavelength     0.71073
_diffrn_measurement_device_type     'STOE IPDS 2'
_diffrn_measurement_method     'rotation method'
_diffrn_detector_area_resol_mean     6.67
_diffrn_reflns_number     26757
_diffrn_reflns_av_R_equivalents     0.0685
_diffrn_reflns_theta_min     1.829
_diffrn_reflns_theta_max     29.241
_diffrn_reflns_theta_full     25.000
_diffrn_measured_fraction_theta_max     0.973
_diffrn_measured_fraction_theta_full     0.994
_diffrn_reflns_limit_h_min     -15
_diffrn_reflns_limit_h_max     15
_diffrn_reflns_limit_k_min     -28
_diffrn_reflns_limit_k_max     29
_diffrn_reflns_limit_l_min     -15
_diffrn_reflns_limit_l_max     15
_refine_special_details     ?
_reflns_number_total     7374
_reflns_number_gt     5312
_reflns_threshold_expression     'I > 2\s(I)'
_refine_ls_structure_factor_coef     Fsqd
_refine_ls_matrix_type     full
_refine_ls_R_factor_all     0.0666
_refine_ls_R_factor_gt     0.0359
_refine_ls_wR_factor_gt     0.0661
_refine_ls_wR_factor_ref     0.0758
_refine_ls_goodness_of_fit_ref     1.019
_refine_ls_restrained_S_all     1.019
_refine_ls_number_reflns     7374
_refine_ls_number_parameters     354
_refine_ls_number_restraints     0
_refine_ls_hydrogen_treatment     constr
_refine_ls_weighting_scheme     calc
_refine_ls_weighting_details
              'w=1/[\s^2^(Fo^2^)+(0.0322P)^2^+2.6254P] where P=(Fo^2^+2Fc^2^)/3'
_atom_sites_solution_hydrogens     geom
_atom_sites_solution_primary     ?
_atom_sites_solution_secondary     ?
_refine_ls_shift/su_max     0.001
_refine_ls_shift/su_mean     0.000
_refine_diff_density_max     1.105
_refine_diff_density_min     -1.097
_refine_ls_extinction_method     none
_refine_ls_extinction_coef     .
loop_
    _atom_type_symbol
    _atom_type_description
    _atom_type_scat_dispersion_real
    _atom_type_scat_dispersion_imag
    _atom_type_scat_source
    'C' 'C' 0.0033 0.0016
                         'International Tables Vol C Tables 4.2.6.8 and 6.1.1.4'
    'H' 'H' 0.0000 0.0000
                         'International Tables Vol C Tables 4.2.6.8 and 6.1.1.4'
    'Cl' 'Cl' 0.1484 0.1585
                         'International Tables Vol C Tables 4.2.6.8 and 6.1.1.4'
    'Fe' 'Fe' 0.3463 0.8444
                         'International Tables Vol C Tables 4.2.6.8 and 6.1.1.4'
    'Ir' 'Ir' -1.4442 7.9887
                         'International Tables Vol C Tables 4.2.6.8 and 6.1.1.4'
    'N' 'N' 0.0061 0.0033
                         'International Tables Vol C Tables 4.2.6.8 and 6.1.1.4'
_computing_data_collection
;
<i>X-AREA</i> (Stoe, 2013)
;
_computing_cell_refinement
;
<i>X-AREA</i> (Stoe, 2013)
;
_computing_data_reduction
;
<i>X-AREA</i> (Stoe, 2013)
;
_computing_structure_solution
;
SHELXT (Sheldrick, 2015<i>a</i>)
;
_computing_structure_refinement
;
SHELXL (Sheldrick, 2015<i>b</i>)
;
_computing_molecular_graphics
;
DIAMOND (Brandenburg, 2006)
;
_computing_publication_material     'SHELXL (Sheldrick, <i>b</i>)'
loop_
    _atom_site_type_symbol
    _atom_site_label
    _atom_site_fract_x
    _atom_site_fract_y
    _atom_site_fract_z
    _atom_site_U_iso_or_equiv
    _atom_site_adp_type
    _atom_site_calc_flag
    _atom_site_occupancy
    _atom_site_disorder_assembly
    _atom_site_disorder_group
    Ir Ir1 0.26476(2) 0.10206(2) 0.12149(2) 0.02014(5) Uani d 1 . .
    Fe Fe1 0.62436(7) 0.19070(3) -0.31981(7) 0.02452(15) Uani d 1 . .
    Cl Cl1 0.13455(12) 0.07759(6) 0.24188(13) 0.0293(3) Uani d 1 . .
    Cl Cl2 0.42892(11) 0.05633(6) 0.26314(11) 0.0261(2) Uani d 1 . .
    Cl Cl3 0.10318(12) 0.14691(6) -0.02370(12) 0.0277(3) Uani d 1 . .
    N N1 0.2392(8) 0.1022(4) -0.3477(7) 0.083(3) Uani d 1 . .
    N N2 0.3740(4) 0.12151(18) 0.0261(4) 0.0213(8) Uani d 1 . .
    N N3 0.2439(4) 0.02408(18) 0.0187(4) 0.0229(8) Uani d 1 . .
    N N4 0.3233(4) 0.18687(18) 0.1925(4) 0.0217(8) Uani d 1 . .
    N N5 0.1880(7) -0.0828(3) -0.4257(6) 0.0595(17) Uani d 1 . .
    C C1 0.6807(5) 0.1118(2) -0.2268(5) 0.0264(10) Uani d 1 . .
    H H1 0.6479 0.0695 -0.2495 0.032 Uiso calc 1 . .
    C C2 0.3395(5) 0.2744(2) 0.3209(5) 0.0282(11) Uani d 1 . .
    H H2 0.3156 0.2952 0.3828 0.034 Uiso calc 1 . .
    C C3 0.3169(4) 0.0234(2) -0.0569(5) 0.0219(9) Uani d 1 . .
    C C4 0.6388(5) 0.1554(2) -0.1528(5) 0.0235(10) Uani d 1 . .
    C C5 0.4361(4) 0.1751(2) 0.0470(5) 0.0221(10) Uani d 1 . .
    C C6 0.4562(5) 0.2697(2) 0.1801(5) 0.0253(10) Uani d 1 . .
    H H6 0.5133 0.2875 0.1446 0.030 Uiso calc 1 . .
    C C7 0.3932(5) 0.0789(2) -0.0515(5) 0.0224(10) Uani d 1 . .
    C C8 0.4053(5) 0.2128(2) 0.1420(5) 0.0222(10) Uani d 1 . .
    C C9 0.0512(8) 0.0476(4) -0.3117(9) 0.064(2) Uani d 1 . .
    H H9A -0.0203 0.0576 -0.3772 0.095 Uiso calc 1 . .
    H H9B 0.0399 0.0620 -0.2354 0.095 Uiso calc 1 . .
    H H9C 0.0634 0.0028 -0.3083 0.095 Uiso calc 1 . .
    C C10 0.4768(5) 0.0895(2) -0.1144(5) 0.0234(10) Uani d 1 . .
    H H10 0.4892 0.0599 -0.1703 0.028 Uiso calc 1 . .
    C C11 0.5210(5) 0.1880(2) -0.0131(5) 0.0236(10) Uani d 1 . .
    H H11 0.5639 0.2259 0.0006 0.028 Uiso calc 1 . .
    C C12 0.7121(5) 0.2094(2) -0.1450(5) 0.0275(11) Uani d 1 . .
    H H12 0.7035 0.2482 -0.1012 0.033 Uiso calc 1 . .
    C C13 0.5157(6) 0.2642(2) -0.3859(6) 0.0341(13) Uani d 1 . .
    H H13 0.5050 0.3018 -0.3399 0.041 Uiso calc 1 . .
    C C14 0.1662(5) -0.0745(2) -0.0555(5) 0.0313(12) Uani d 1 . .
    H H14 0.1132 -0.1079 -0.0543 0.038 Uiso calc 1 . .
    C C15 0.5438(5) 0.1451(2) -0.0944(5) 0.0228(10) Uani d 1 . .
    C C16 0.7782(5) 0.1396(3) -0.2599(5) 0.0320(12) Uani d 1 . .
    H H16 0.8245 0.1203 -0.3119 0.038 Uiso calc 1 . .
    C C17 0.1695(5) -0.0228(2) 0.0186(5) 0.0253(10) Uani d 1 . .
    H H17 0.1177 -0.0213 0.0696 0.030 Uiso calc 1 . .
    C C18 0.4226(5) 0.3002(2) 0.2706(5) 0.0277(11) Uani d 1 . .
    H H18 0.4571 0.3392 0.2980 0.033 Uiso calc 1 . .
    C C19 0.3176(5) -0.0262(2) -0.1311(5) 0.0252(10) Uani d 1 . .
    H H19 0.3692 -0.0265 -0.1824 0.030 Uiso calc 1 . .
    C C20 0.2910(5) 0.2170(2) 0.2793(5) 0.0267(10) Uani d 1 . .
    H H20 0.2334 0.1988 0.3137 0.032 Uiso calc 1 . .
    C C21 0.7980(5) 0.1994(3) -0.2092(5) 0.0332(12) Uani d 1 . .
    H H21 0.8599 0.2297 -0.2192 0.040 Uiso calc 1 . .
    C C22 0.4898(6) 0.1674(3) -0.4711(5) 0.0347(13) Uani d 1 . .
    H H22 0.4583 0.1249 -0.4947 0.042 Uiso calc 1 . .
    C C23 0.6027(6) 0.2562(3) -0.4513(6) 0.0365(13) Uani d 1 . .
    H H23 0.6641 0.2872 -0.4594 0.044 Uiso calc 1 . .
    C C24 0.3273(8) -0.0102(4) -0.5027(7) 0.058(2) Uani d 1 . .
    H H24A 0.2789 0.0110 -0.5746 0.088 Uiso calc 1 . .
    H H24B 0.3902 -0.0346 -0.5233 0.088 Uiso calc 1 . .
    H H24C 0.3646 0.0204 -0.4414 0.088 Uiso calc 1 . .
    C C25 0.4470(5) 0.2092(3) -0.3980(6) 0.0348(13) Uani d 1 . .
    H H25 0.3794 0.2013 -0.3614 0.042 Uiso calc 1 . .
    C C26 0.2412(5) -0.0762(2) -0.1299(6) 0.0291(11) Uani d 1 . .
    H H26 0.2409 -0.1110 -0.1799 0.035 Uiso calc 1 . .
    C C27 0.5857(6) 0.1966(3) -0.5037(5) 0.0358(13) Uani d 1 . .
    H H27 0.6343 0.1780 -0.5542 0.043 Uiso calc 1 . .
    C C28 0.2512(7) -0.0504(3) -0.4568(6) 0.0462(16) Uani d 1 . .
    C C29 0.1552(8) 0.0774(4) -0.3329(8) 0.057(2) Uani d 1 . .
loop_
    _atom_site_aniso_label
    _atom_site_aniso_U_11
    _atom_site_aniso_U_22
    _atom_site_aniso_U_33
    _atom_site_aniso_U_12
    _atom_site_aniso_U_13
    _atom_site_aniso_U_23
    Ir1 0.02160(8) 0.01507(7) 0.02675(8) 0.00012(8) 0.01168(6) 0.00098(8)
    Fe1 0.0263(4) 0.0222(3) 0.0289(4) 0.0001(3) 0.0140(3) 0.0010(3)
    Cl1 0.0290(6) 0.0285(6) 0.0366(7) 0.0003(5) 0.0193(6) 0.0053(5)
    Cl2 0.0270(6) 0.0230(5) 0.0295(6) 0.0024(4) 0.0099(5) 0.0016(4)
    Cl3 0.0282(6) 0.0231(5) 0.0330(6) 0.0048(5) 0.0102(5) 0.0033(5)
    N1 0.089(6) 0.081(5) 0.073(5) -0.031(5) 0.013(4) 0.022(5)
    N2 0.022(2) 0.0174(17) 0.026(2) 0.0003(14) 0.0098(17) 0.0027(15)
    N3 0.026(2) 0.0193(18) 0.026(2) -0.0014(16) 0.0117(18) -0.0014(16)
    N4 0.025(2) 0.0174(18) 0.026(2) -0.0037(15) 0.0130(17) -0.0025(15)
    N5 0.074(5) 0.048(3) 0.060(4) -0.007(3) 0.026(4) 0.010(3)
    C1 0.028(2) 0.025(3) 0.030(2) 0.0002(19) 0.013(2) -0.0027(19)
    C2 0.039(3) 0.019(2) 0.028(3) 0.007(2) 0.013(2) 0.0005(19)
    C3 0.022(2) 0.017(2) 0.028(2) 0.0016(17) 0.010(2) 0.0019(18)
    C4 0.028(2) 0.020(2) 0.026(2) 0.0006(19) 0.014(2) -0.0013(18)
    C5 0.024(2) 0.0145(19) 0.029(2) -0.0016(17) 0.010(2) 0.0037(17)
    C6 0.029(3) 0.016(2) 0.032(3) 0.0013(18) 0.012(2) 0.0012(19)
    C7 0.024(2) 0.019(2) 0.027(2) 0.0020(18) 0.012(2) 0.0027(18)
    C8 0.026(2) 0.0145(19) 0.027(2) -0.0001(17) 0.009(2) 0.0007(17)
    C9 0.051(4) 0.057(5) 0.082(6) 0.009(4) 0.016(4) 0.002(4)
    C10 0.027(2) 0.019(2) 0.028(2) 0.0011(17) 0.012(2) -0.0010(17)
    C11 0.023(2) 0.018(2) 0.031(3) -0.0020(18) 0.009(2) 0.0004(19)
    C12 0.027(3) 0.026(2) 0.031(3) -0.0046(19) 0.010(2) -0.004(2)
    C13 0.042(3) 0.019(2) 0.042(3) 0.007(2) 0.013(3) 0.005(2)
    C14 0.036(3) 0.019(2) 0.038(3) -0.014(2) 0.008(3) -0.004(2)
    C15 0.026(2) 0.020(2) 0.025(2) 0.0009(18) 0.011(2) 0.0032(18)
    C16 0.029(3) 0.037(3) 0.036(3) 0.006(2) 0.018(2) 0.002(2)
    C17 0.023(2) 0.022(2) 0.033(3) -0.0022(19) 0.012(2) 0.005(2)
    C18 0.031(3) 0.021(2) 0.031(3) 0.0035(19) 0.009(2) 0.0012(19)
    C19 0.028(3) 0.020(2) 0.030(3) -0.0042(19) 0.010(2) -0.0033(19)
    C20 0.029(3) 0.024(2) 0.032(3) 0.000(2) 0.016(2) 0.000(2)
    C21 0.027(3) 0.042(3) 0.033(3) -0.003(2) 0.012(2) -0.002(2)
    C22 0.038(3) 0.031(3) 0.034(3) 0.001(2) 0.006(3) 0.000(2)
    C23 0.037(3) 0.034(3) 0.039(3) -0.002(2) 0.011(3) 0.015(2)
    C24 0.058(5) 0.067(5) 0.054(4) 0.008(4) 0.023(4) 0.025(4)
    C25 0.030(3) 0.036(3) 0.041(3) 0.001(2) 0.015(3) 0.006(2)
    C26 0.032(3) 0.020(2) 0.034(3) -0.004(2) 0.007(2) -0.005(2)
    C27 0.043(3) 0.044(3) 0.024(3) 0.010(3) 0.014(3) 0.005(2)
    C28 0.055(4) 0.049(4) 0.036(3) 0.007(3) 0.013(3) 0.004(3)
    C29 0.060(5) 0.042(4) 0.069(5) 0.009(4) 0.018(4) 0.005(4)
_geom_special_details
;
All e.s.d.'s (except the e.s.d. in the dihedral angle between two l.s. planes)
are estimated using the full covariance matrix. The cell e.s.d.'s are taken
into account individually in the estimation of e.s.d.'s in distances, angles
and torsion angles; correlations between e.s.d.'s in cell parameters are only
used when they are defined by crystal symmetry. An approximate (isotropic)
treatment of cell e.s.d.'s is used for estimating e.s.d.'s involving l.s.
planes.
;
loop_
    _geom_bond_atom_site_label_1
    _geom_bond_atom_site_label_2
    _geom_bond_site_symmetry_2
    _geom_bond_distance
    _geom_bond_publ_flag
    Ir1 N2 . 1.939(4) ?
    Ir1 N3 . 2.042(4) ?
    Ir1 N4 . 2.050(4) ?
    Ir1 Cl3 . 2.3516(14) ?
    Ir1 Cl2 . 2.3575(14) ?
    Ir1 Cl1 . 2.3756(15) ?
    Fe1 C1 . 2.029(5) ?
    Fe1 C12 . 2.040(5) ?
    Fe1 C25 . 2.040(6) ?
    Fe1 C13 . 2.041(5) ?
    Fe1 C4 . 2.044(5) ?
    Fe1 C23 . 2.046(6) ?
    Fe1 C16 . 2.047(6) ?
    Fe1 C27 . 2.056(6) ?
    Fe1 C22 . 2.059(6) ?
    Fe1 C21 . 2.071(6) ?
    N1 C29 . 1.163(11) ?
    N2 C7 . 1.349(6) ?
    N2 C5 . 1.351(6) ?
    N3 C17 . 1.331(6) ?
    N3 C3 . 1.372(7) ?
    N4 C20 . 1.334(7) ?
    N4 C8 . 1.364(6) ?
    N5 C28 . 1.142(10) ?
    C1 C16 . 1.420(8) ?
    C1 C4 . 1.445(7) ?
    C1 H1 . 1.0000 ?
    C2 C18 . 1.372(8) ?
    C2 C20 . 1.395(7) ?
    C2 H2 . 0.9500 ?
    C3 C19 . 1.377(7) ?
    C3 C7 . 1.483(7) ?
    C4 C12 . 1.433(7) ?
    C4 C15 . 1.457(7) ?
    C5 C11 . 1.379(7) ?
    C5 C8 . 1.489(7) ?
    C6 C18 . 1.382(8) ?
    C6 C8 . 1.386(7) ?
    C6 H6 . 0.9500 ?
    C7 C10 . 1.379(7) ?
    C9 C29 . 1.444(12) ?
    C9 H9A . 0.9800 ?
    C9 H9B . 0.9800 ?
    C9 H9C . 0.9800 ?
    C10 C15 . 1.416(7) ?
    C10 H10 . 0.9500 ?
    C11 C15 . 1.398(7) ?
    C11 H11 . 0.9500 ?
    C12 C21 . 1.411(8) ?
    C12 H12 . 1.0000 ?
    C13 C25 . 1.416(8) ?
    C13 C23 . 1.426(9) ?
    C13 H13 . 1.0000 ?
    C14 C26 . 1.380(9) ?
    C14 C17 . 1.405(7) ?
    C14 H14 . 0.9500 ?
    C16 C21 . 1.416(8) ?
    C16 H16 . 1.0000 ?
    C17 H17 . 0.9500 ?
    C18 H18 . 0.9500 ?
    C19 C26 . 1.400(7) ?
    C19 H19 . 0.9500 ?
    C20 H20 . 0.9500 ?
    C21 H21 . 1.0000 ?
    C22 C27 . 1.415(9) ?
    C22 C25 . 1.419(8) ?
    C22 H22 . 1.0000 ?
    C23 C27 . 1.417(9) ?
    C23 H23 . 1.0000 ?
    C24 C28 . 1.438(11) ?
    C24 H24A . 0.9800 ?
    C24 H24B . 0.9800 ?
    C24 H24C . 0.9800 ?
    C25 H25 . 1.0000 ?
    C26 H26 . 0.9500 ?
    C27 H27 . 1.0000 ?
loop_
    _geom_angle_atom_site_label_1
    _geom_angle_atom_site_label_2
    _geom_angle_atom_site_label_3
    _geom_angle_site_symmetry_1
    _geom_angle_site_symmetry_3
    _geom_angle
    _geom_angle_publ_flag
    N2 Ir1 N3 . . 80.72(17) ?
    N2 Ir1 N4 . . 80.75(17) ?
    N3 Ir1 N4 . . 161.46(17) ?
    N2 Ir1 Cl3 . . 90.93(13) ?
    N3 Ir1 Cl3 . . 88.97(13) ?
    N4 Ir1 Cl3 . . 91.49(12) ?
    N2 Ir1 Cl2 . . 87.84(13) ?
    N3 Ir1 Cl2 . . 90.07(13) ?
    N4 Ir1 Cl2 . . 89.08(12) ?
    Cl3 Ir1 Cl2 . . 178.55(5) ?
    N2 Ir1 Cl1 . . 178.77(13) ?
    N3 Ir1 Cl1 . . 99.50(13) ?
    N4 Ir1 Cl1 . . 99.03(12) ?
    Cl3 Ir1 Cl1 . . 90.29(6) ?
    Cl2 Ir1 Cl1 . . 90.94(6) ?
    C1 Fe1 C12 . . 69.0(2) ?
    C1 Fe1 C25 . . 122.5(2) ?
    C12 Fe1 C25 . . 124.4(2) ?
    C1 Fe1 C13 . . 158.4(2) ?
    C12 Fe1 C13 . . 107.7(2) ?
    C25 Fe1 C13 . . 40.6(2) ?
    C1 Fe1 C4 . . 41.56(19) ?
    C12 Fe1 C4 . . 41.1(2) ?
    C25 Fe1 C4 . . 107.7(2) ?
    C13 Fe1 C4 . . 121.9(2) ?
    C1 Fe1 C23 . . 159.2(2) ?
    C12 Fe1 C23 . . 121.7(2) ?
    C25 Fe1 C23 . . 68.3(2) ?
    C13 Fe1 C23 . . 40.8(3) ?
    C4 Fe1 C23 . . 157.7(2) ?
    C1 Fe1 C16 . . 40.8(2) ?
    C12 Fe1 C16 . . 67.9(2) ?
    C25 Fe1 C16 . . 158.4(2) ?
    C13 Fe1 C16 . . 159.4(2) ?
    C4 Fe1 C16 . . 68.9(2) ?
    C23 Fe1 C16 . . 123.0(3) ?
    C1 Fe1 C27 . . 123.3(2) ?
    C12 Fe1 C27 . . 157.3(2) ?
    C25 Fe1 C27 . . 67.8(3) ?
    C13 Fe1 C27 . . 68.1(2) ?
    C4 Fe1 C27 . . 160.3(2) ?
    C23 Fe1 C27 . . 40.4(3) ?
    C16 Fe1 C27 . . 107.8(2) ?
    C1 Fe1 C22 . . 107.6(2) ?
    C12 Fe1 C22 . . 161.0(2) ?
    C25 Fe1 C22 . . 40.5(2) ?
    C13 Fe1 C22 . . 68.2(2) ?
    C4 Fe1 C22 . . 124.0(2) ?
    C23 Fe1 C22 . . 68.1(2) ?
    C16 Fe1 C22 . . 122.6(2) ?
    C27 Fe1 C22 . . 40.2(3) ?
    C1 Fe1 C21 . . 68.5(2) ?
    C12 Fe1 C21 . . 40.1(2) ?
    C25 Fe1 C21 . . 160.2(2) ?
    C13 Fe1 C21 . . 123.5(2) ?
    C4 Fe1 C21 . . 68.6(2) ?
    C23 Fe1 C21 . . 107.2(2) ?
    C16 Fe1 C21 . . 40.2(2) ?
    C27 Fe1 C21 . . 122.2(3) ?
    C22 Fe1 C21 . . 157.6(2) ?
    C7 N2 C5 . . 122.1(4) ?
    C7 N2 Ir1 . . 118.9(3) ?
    C5 N2 Ir1 . . 118.8(3) ?
    C17 N3 C3 . . 120.0(4) ?
    C17 N3 Ir1 . . 127.2(4) ?
    C3 N3 Ir1 . . 112.7(3) ?
    C20 N4 C8 . . 119.6(4) ?
    C20 N4 Ir1 . . 127.6(3) ?
    C8 N4 Ir1 . . 112.8(3) ?
    C16 C1 C4 . . 107.7(5) ?
    C16 C1 Fe1 . . 70.3(3) ?
    C4 C1 Fe1 . . 69.8(3) ?
    C16 C1 H1 . . 126.1 ?
    C4 C1 H1 . . 126.1 ?
    Fe1 C1 H1 . . 126.1 ?
    C18 C2 C20 . . 118.6(5) ?
    C18 C2 H2 . . 120.7 ?
    C20 C2 H2 . . 120.7 ?
    N3 C3 C19 . . 121.2(4) ?
    N3 C3 C7 . . 115.3(4) ?
    C19 C3 C7 . . 123.5(5) ?
    C12 C4 C1 . . 106.4(5) ?
    C12 C4 C15 . . 127.2(5) ?
    C1 C4 C15 . . 126.4(4) ?
    C12 C4 Fe1 . . 69.3(3) ?
    C1 C4 Fe1 . . 68.7(3) ?
    C15 C4 Fe1 . . 128.4(4) ?
    N2 C5 C11 . . 120.0(5) ?
    N2 C5 C8 . . 112.3(4) ?
    C11 C5 C8 . . 127.6(4) ?
    C18 C6 C8 . . 119.0(5) ?
    C18 C6 H6 . . 120.5 ?
    C8 C6 H6 . . 120.5 ?
    N2 C7 C10 . . 120.4(4) ?
    N2 C7 C3 . . 112.2(4) ?
    C10 C7 C3 . . 127.4(5) ?
    N4 C8 C6 . . 120.9(5) ?
    N4 C8 C5 . . 115.3(4) ?
    C6 C8 C5 . . 123.8(5) ?
    C29 C9 H9A . . 109.5 ?
    C29 C9 H9B . . 109.5 ?
    H9A C9 H9B . . 109.5 ?
    C29 C9 H9C . . 109.5 ?
    H9A C9 H9C . . 109.5 ?
    H9B C9 H9C . . 109.5 ?
    C7 C10 C15 . . 119.1(5) ?
    C7 C10 H10 . . 120.5 ?
    C15 C10 H10 . . 120.5 ?
    C5 C11 C15 . . 119.8(4) ?
    C5 C11 H11 . . 120.1 ?
    C15 C11 H11 . . 120.1 ?
    C21 C12 C4 . . 109.3(5) ?
    C21 C12 Fe1 . . 71.1(3) ?
    C4 C12 Fe1 . . 69.6(3) ?
    C21 C12 H12 . . 125.3 ?
    C4 C12 H12 . . 125.3 ?
    Fe1 C12 H12 . . 125.3 ?
    C25 C13 C23 . . 107.7(5) ?
    C25 C13 Fe1 . . 69.7(3) ?
    C23 C13 Fe1 . . 69.8(3) ?
    C25 C13 H13 . . 126.1 ?
    C23 C13 H13 . . 126.1 ?
    Fe1 C13 H13 . . 126.1 ?
    C26 C14 C17 . . 119.1(5) ?
    C26 C14 H14 . . 120.5 ?
    C17 C14 H14 . . 120.5 ?
    C11 C15 C10 . . 118.7(5) ?
    C11 C15 C4 . . 121.1(4) ?
    C10 C15 C4 . . 120.2(4) ?
    C21 C16 C1 . . 109.0(5) ?
    C21 C16 Fe1 . . 70.8(3) ?
    C1 C16 Fe1 . . 68.9(3) ?
    C21 C16 H16 . . 125.5 ?
    C1 C16 H16 . . 125.5 ?
    Fe1 C16 H16 . . 125.5 ?
    N3 C17 C14 . . 121.2(5) ?
    N3 C17 H17 . . 119.4 ?
    C14 C17 H17 . . 119.4 ?
    C2 C18 C6 . . 120.2(5) ?
    C2 C18 H18 . . 119.9 ?
    C6 C18 H18 . . 119.9 ?
    C3 C19 C26 . . 119.0(5) ?
    C3 C19 H19 . . 120.5 ?
    C26 C19 H19 . . 120.5 ?
    N4 C20 C2 . . 121.8(5) ?
    N4 C20 H20 . . 119.1 ?
    C2 C20 H20 . . 119.1 ?
    C12 C21 C16 . . 107.6(5) ?
    C12 C21 Fe1 . . 68.7(3) ?
    C16 C21 Fe1 . . 69.0(3) ?
    C12 C21 H21 . . 126.2 ?
    C16 C21 H21 . . 126.2 ?
    Fe1 C21 H21 . . 126.2 ?
    C27 C22 C25 . . 107.6(5) ?
    C27 C22 Fe1 . . 69.8(3) ?
    C25 C22 Fe1 . . 69.0(3) ?
    C27 C22 H22 . . 126.2 ?
    C25 C22 H22 . . 126.2 ?
    Fe1 C22 H22 . . 126.2 ?
    C27 C23 C13 . . 107.6(5) ?
    C27 C23 Fe1 . . 70.2(3) ?
    C13 C23 Fe1 . . 69.4(3) ?
    C27 C23 H23 . . 126.2 ?
    C13 C23 H23 . . 126.2 ?
    Fe1 C23 H23 . . 126.2 ?
    C28 C24 H24A . . 109.5 ?
    C28 C24 H24B . . 109.5 ?
    H24A C24 H24B . . 109.5 ?
    C28 C24 H24C . . 109.5 ?
    H24A C24 H24C . . 109.5 ?
    H24B C24 H24C . . 109.5 ?
    C13 C25 C22 . . 108.5(5) ?
    C13 C25 Fe1 . . 69.7(3) ?
    C22 C25 Fe1 . . 70.5(3) ?
    C13 C25 H25 . . 125.8 ?
    C22 C25 H25 . . 125.8 ?
    Fe1 C25 H25 . . 125.8 ?
    C14 C26 C19 . . 119.5(5) ?
    C14 C26 H26 . . 120.3 ?
    C19 C26 H26 . . 120.3 ?
    C22 C27 C23 . . 108.6(5) ?
    C22 C27 Fe1 . . 70.0(3) ?
    C23 C27 Fe1 . . 69.4(3) ?
    C22 C27 H27 . . 125.7 ?
    C23 C27 H27 . . 125.7 ?
    Fe1 C27 H27 . . 125.7 ?
    N5 C28 C24 . . 176.8(8) ?
    N1 C29 C9 . . 178.6(11) ?
loop_
    _geom_hbond_atom_site_label_D
    _geom_hbond_atom_site_label_H
    _geom_hbond_atom_site_label_A
    _geom_hbond_site_symmetry_A
    _geom_hbond_distance_DH
    _geom_hbond_distance_HA
    _geom_hbond_distance_DA
    _geom_hbond_angle_DHA
    C12 H12 Cl3 4_665 0.98 2.83 3.771(5) 162
    C24 H24A Cl1 1_554 0.95 2.75 3.701(9) 174
    C6 H6 Cl3 4_665 0.95 2.83 3.731(6) 158.8
    C9 H9B Cl3 . 0.98 2.99 3.875(10) 150.8
    C11 H11 Cl3 4_665 0.95 2.82 3.711(5) 156.8
    C17 H17 Cl1 . 0.95 2.90 3.486(6) 121.2
    C20 H20 Cl1 . 0.95 2.89 3.484(5) 121.5
    C24 H24A Cl1 1_554 0.98 2.73 3.701(8) 173.7
    C19 H19 Cl2 3_655 0.95 2.82 3.716(6) 158.1
_shelx_hkl_file
;
 -15  -2   2  249.21   18.72   3-0.59385-0.33116 0.33945-0.40577-0.86369 0.72813
 -15   2   3   59.02   15.14   2-0.59913-0.30768 0.32868-0.26448-0.86576 0.79427
 -14  -9   0  117.89   11.88   2-0.60292-0.29324 0.32082-0.61748-0.86718 0.62126
 -13  -1   3  297.72   16.96   2-0.59886-0.18032 0.32925-0.36344-0.86565 0.82916
 -12 -12  -1   16.02   14.84   2-0.60025-0.18550 0.32637-0.72057-0.86618 0.59129
 -12 -10   0    0.29   14.35   3-0.59741-0.17108 0.33221-0.66255-0.86510 0.65396
 -12  -8   1   28.90   15.97   2-0.59902-0.15188 0.32892-0.59248-0.86571 0.71874
 -11 -16  -4   34.17   13.82   2-0.59882-0.17759 0.32933-0.85689-0.86564 0.41650
 -11 -15  -3  -11.51   14.07   3-0.59875-0.16087 0.32947-0.82213-0.86561 0.48074
 -11 -14  -2   -8.36   11.11   2-0.60235-0.14008 0.32200-0.78112-0.86697 0.54632
 -11  -2   3  141.21   18.67   3-0.59539-0.05507 0.33634-0.40280-0.86430 0.86308
 -11   4   4   27.69   22.55   4-0.58918-0.04351 0.34880-0.21728-0.86179 0.92551
 -11  17   4   10.11   19.18   3-0.59365-0.03856 0.33986 0.21759-0.86361 0.92731
 -10 -14  -2   59.55   16.06   3-0.59854-0.07738 0.32989-0.79090-0.86553 0.56200
 -10 -11   0  196.11   12.31   2-0.60330-0.03703 0.32004-0.68242-0.86732 0.69129
 -10  -6   2  224.27   17.49   2-0.60109-0.00399 0.32464-0.52319-0.86650 0.81791
 -10  17   4  182.23   18.74   3-0.59506 0.02757 0.33700 0.22137-0.86417 0.94505
  -9 -14  -2   48.70   14.78   3-0.59715-0.01562 0.33275-0.79453-0.86499 0.57878
  -9 -11   0  435.71   12.78   2-0.60292 0.02682 0.32082-0.68318-0.86718 0.70845
  -9  -6   2   85.13   13.26   2-0.60311 0.06326 0.32043-0.51837-0.86725 0.83689
  -9  -2   3   -4.73   18.73   2-0.59894 0.07492 0.32908-0.39531-0.86568 0.90047
  -9  22   3    4.85   15.84   2-0.60084 0.07965 0.32515 0.39752-0.86640 0.90122
  -8 -14  -2  130.62   15.05   3-0.59770 0.04938 0.33163-0.79296-0.86521 0.59670
  -8  15   4   23.24   18.43   3-0.59645 0.15896 0.33417 0.15710-0.86472 0.98105
  -8  22   3   26.45   17.09   3-0.59527 0.13823 0.33658 0.38502-0.86426 0.91579
  -7 -19  -7   13.80   13.97   2-0.59904 0.02650 0.32888-0.95367-0.86572 0.29451
  -7 -14  -2  146.54   15.62   2-0.60035 0.11734 0.32617-0.78640-0.86622 0.61443
  -7  -8   1  716.37   18.83   2-0.60140 0.17077 0.32399-0.58740-0.86661 0.80682
  -7  -5   2 2126.30   18.90   2-0.60273 0.18985 0.32122-0.48649-0.86711 0.87154
  -7   8   4  425.00   31.21   4-0.58332 0.20791 0.36029-0.09633-0.85932 0.99294
  -7  11   4  350.55   22.33   3-0.59656 0.22024 0.33395 0.02690-0.86476 0.99809
  -7  12   4  423.23   22.44   3-0.59342 0.21783 0.34033 0.05409-0.86352 0.99690
  -7  21   3  136.11   17.96   3-0.59596 0.20402 0.33518 0.35431-0.86453 0.93398
  -7  25   2  257.29   15.24   3-0.59836 0.18830 0.33027 0.49008-0.86546 0.87069
  -6 -19  -7   15.55   13.18   2-0.60103 0.09192 0.32476-0.94926-0.86648 0.31307
  -6 -18  -6   24.29   12.85   3-0.59715 0.10582 0.33275-0.92657-0.86499 0.37481
  -6 -15  -3  -35.09   15.86   3-0.59894 0.15886 0.32908-0.82185-0.86568 0.56855
  -6 -12  -1   -2.35   12.34   2-0.60273 0.19776 0.32122-0.71507-0.86711 0.69802
  -6  -4   2  541.64   22.72   2-0.60060 0.25228 0.32565-0.45761-0.86631 0.88847
  -6  19   3    6.37   15.35   3-0.60006 0.26979 0.32677 0.29897-0.86611 0.95465
  -6  24   2  173.49   16.04   2-0.59882 0.25268 0.32932 0.45827-0.86564 0.88941
  -6  27   1    3.00   13.22   3-0.59894 0.23368 0.32908 0.56239-0.86568 0.82763
  -5 -18  -6   26.12   13.75   2-0.60160 0.17459 0.32358-0.91537-0.86669 0.39515
  -5 -17  -5   27.20   15.31   3-0.59906 0.19038 0.32883-0.88602-0.86573 0.45725
  -5 -16  -4  191.88   11.21   2-0.60198 0.21089 0.32279-0.84878-0.86683 0.52270
  -5 -13  -2  515.08   17.54   2-0.59897 0.24349 0.32902-0.75611-0.86569 0.64975
  -5  -9   0  317.62   20.24   2-0.59944 0.27975 0.32804-0.62310-0.86588 0.77816
  -5  17   3    4.84   17.27   2-0.59970 0.33410 0.32751 0.23102-0.86597 0.97077
  -5  23   2   59.04   14.86   3-0.59626 0.31426 0.33456 0.41978-0.86465 0.90571
  -5  26   1  210.31   11.52   2-0.60254 0.30220 0.32161 0.53154-0.86704 0.84470
  -4 -19  -8  -11.93   13.31   3-0.59989 0.19983 0.32711-0.94937-0.86605 0.28560
  -4 -14  -3  295.53   17.11   2-0.60051 0.29160 0.32584-0.78531-0.86628 0.60372
  -4  -8   0  826.64   24.11   2-0.59954 0.34344 0.32785-0.59093-0.86591 0.79519
  -4  -5   1   45.27   24.58   2-0.59894 0.36188 0.32908-0.49194-0.86568 0.85995
  -4  -1   2   99.32   27.47   2-0.60165 0.38260 0.32346-0.35681-0.86671 0.92394
  -4   7   3 1334.10   30.34   3-0.59451 0.39214 0.33811-0.10831-0.86396 0.98590
  -4  12   3   -6.94   20.74   3-0.60018 0.39616 0.32652 0.06824-0.86615 0.98936
  -4  13   3  786.12   20.99   3-0.59781 0.39540 0.33140 0.09534-0.86525 0.98718
  -4  21   2  133.56   17.37   2-0.59893 0.38071 0.32910 0.35906-0.86568 0.92455
  -4  25   1   30.15   14.89   3-0.59901 0.36328 0.32895 0.49164-0.86571 0.86161
  -4  28   0   68.89   14.55   2-0.59951 0.34677 0.32790 0.59051-0.86590 0.79701
  -3 -19  -9   77.62   14.79   2-0.59965 0.24814 0.32762-0.95190-0.86595 0.23750
  -3 -17  -6   -4.38   11.83   2-0.60235 0.30059 0.32200-0.88121-0.86697 0.43117
  -3 -16  -5   85.87   12.09   2-0.60311 0.32347 0.32043-0.84522-0.86725 0.49589
  -3 -13  -3  130.65   17.72   3-0.59720 0.35262 0.33264-0.75971-0.86501 0.62058
  -3  18   2   25.49   12.88   2-0.60273 0.44761 0.32122 0.27019-0.86711 0.94311
  -3  23   1   16.69   11.20   2-0.60292 0.43065 0.32082 0.43490-0.86718 0.87954
  -3  27   0  -45.25   13.58   3-0.59761 0.40681 0.33182 0.55146-0.86517 0.81310
  -2 -19 -10   45.54   10.92   2-0.60198 0.29659 0.32279-0.94736-0.86683 0.19175
  -2 -18  -8   38.23   11.59   2-0.60330 0.33375 0.32004-0.91112-0.86732 0.32084
  -2 -17  -7  219.48   16.00   3-0.59892 0.34702 0.32913-0.88764-0.86567 0.38361
  -2 -16  -6  -10.80   16.47   3-0.59818 0.36095 0.33064-0.85846-0.86539 0.44705
  -2 -15  -5  -41.13   16.59   3-0.59932 0.37968 0.32829-0.82139-0.86583 0.51137
  -2 -12  -3  160.62   18.69   3-0.59750 0.41675 0.33205-0.72614-0.86513 0.63857
  -2  -8  -1  770.57   25.22   2-0.60099 0.45575 0.32485-0.58679-0.86646 0.76746
  -2  -5   0  409.38   32.07   3-0.59718 0.46990 0.33270-0.49592-0.86500 0.83018
  -2   6   2  110.30   27.70   3-0.59769 0.50623 0.33165-0.13624-0.86520 0.95760
  -2  13   2  584.08   15.14   2-0.60311 0.51072 0.32043 0.10611-0.86725 0.96087
  -2  14   2   19.87   18.92   3-0.59864 0.50690 0.32970 0.12992-0.86557 0.95889
  -2  21   1   94.46   15.06   2-0.60042 0.49189 0.32602 0.36284-0.86625 0.89688
  -2  25   0   72.25   15.28   2-0.59986 0.47411 0.32719 0.49364-0.86603 0.83232
  -2  28  -1   85.52   14.84   3-0.59865 0.45543 0.32968 0.58923-0.86557 0.76812
  -1 -18 -10  -18.34   14.00   3-0.59741 0.35313 0.33221-0.92761-0.86510 0.20765
  -1 -17  -8   12.80   15.46   2-0.59932 0.39278 0.32829-0.88739-0.86583 0.33625
  -1 -14  -5   39.93   17.90   2-0.59970 0.44661 0.32751-0.78753-0.86597 0.52867
  -1 -11  -3  647.22   15.46   2-0.60292 0.48603 0.32082-0.68192-0.86718 0.65727
  -1  -3   0  572.66   31.97   2-0.60292 0.53977 0.32082-0.41829-0.86718 0.84974
  -1  18   1  459.23   17.77   2-0.59902 0.55359 0.32892 0.26163-0.86571 0.91287
  -1  23   0   11.56   16.25   2-0.59913 0.53688 0.32868 0.42616-0.86576 0.84858
  -1  26  -1  167.14   11.95   2-0.60160 0.52253 0.32358 0.53000-0.86669 0.78701
  -1  29  -2  338.85   14.00   3-0.59751 0.50060 0.33201 0.61969-0.86513 0.72029
   0 -18 -12   18.57   15.35   3-0.59856 0.38636 0.32986-0.92147-0.86554 0.09747
   0 -16  -8  450.81   16.70   3-0.59838 0.45716 0.33022-0.85581-0.86547 0.35427
   0 -14  -6   13.21   17.55   3-0.59780 0.49142 0.33143-0.79178-0.86524 0.48092
   0  -7  -2 1656.52   28.19   3-0.59840 0.56316 0.33020-0.55970-0.86547 0.73773
   0  20   0  828.00   17.68   2-0.59905 0.60044 0.32884 0.32777-0.86573 0.86712
   0  24  -1  396.10   16.90   2-0.60007 0.58401 0.32676 0.46111-0.86611 0.80400
   0  27  -2  305.56   15.75   2-0.59945 0.56626 0.32803 0.55839-0.86588 0.74002
   0  29  -3   -6.71   10.91   2-0.60311 0.55264 0.32043 0.63118-0.86725 0.67696
   1 -17 -12    3.22   14.10   2-0.59894 0.45003 0.32908-0.89197-0.86568 0.11268
   1 -15  -8   59.39   15.87   2-0.60067 0.52248 0.32550-0.81729-0.86634 0.37284
   1 -14  -7   90.68   16.99   2-0.60059 0.54115 0.32568-0.78432-0.86631 0.43675
   1   5   0  328.31   35.87   2-0.59925 0.66270 0.32843-0.16692-0.86580 0.88357
   1  15   0    3.46   18.63   3-0.59894 0.66334 0.32908 0.16351-0.86568 0.88481
   1  21  -1  264.72   15.05   2-0.60105 0.64818 0.32472 0.36470-0.86648 0.82185
   1  25  -2  634.10   16.68   3-0.59802 0.62802 0.33097 0.48980-0.86533 0.75543
   2 -16 -12   72.62   15.38   3-0.59843 0.51456 0.33014-0.85630-0.86549 0.13322
   2 -15 -10   34.65   15.39   3-0.59626 0.54745 0.33456-0.82781-0.86465 0.25963
   2  16  -1  137.36   13.44   2-0.60348 0.71529 0.31964 0.20423-0.86739 0.83972
   2  17  -1  622.84   18.22   3-0.59819 0.70947 0.33062 0.22754-0.86540 0.83691
   2  22  -2   -5.43   15.57   3-0.59856 0.69244 0.32986 0.39162-0.86554 0.77409
   2  25  -3  155.92   13.71   2-0.60020 0.67737 0.32647 0.49451-0.86616 0.71144
   3 -15 -13   10.93   15.40   2-0.59859 0.56073 0.32980-0.82383-0.86555 0.08624
   3 -13  -9   17.16   16.35   3-0.59914 0.63090 0.32867-0.75410-0.86576 0.34267
   3 -12  -8  868.43   19.04   2-0.60041 0.65110 0.32605-0.71956-0.86624 0.40638
   3  -5  -4  456.49   29.67   3-0.59317 0.71400 0.34082-0.50492-0.86342 0.66057
   3  17  -2    3.81   12.54   2-0.60198 0.75941 0.32279 0.23470-0.86683 0.79288
   3  22  -3  131.06   15.29   2-0.59957 0.74035 0.32778 0.39420-0.86592 0.72837
   3  25  -4   10.06   14.65   3-0.59903 0.72364 0.32890 0.49361-0.86572 0.66455
   3  27  -5   20.54   11.05   2-0.60311 0.70923 0.32043 0.56615-0.86725 0.60118
   4 -12 -10   44.32   17.18   3-0.59834 0.67739 0.33031-0.72498-0.86545 0.29688
   4 -11  -9    7.39   18.94   3-0.59477 0.69163 0.33760-0.69906-0.86406 0.35839
   4 -10  -8 1236.98   20.65   3-0.59889 0.71357 0.32919-0.65767-0.86566 0.42356
   4  17  -3  477.89   16.39   2-0.60122 0.80475 0.32437 0.23391-0.86654 0.74658
   4  22  -4    4.86   13.75   3-0.59741 0.78447 0.33221 0.39029-0.86510 0.68055
   4  25  -5   25.62   14.38   3-0.59626 0.76615 0.33456 0.48657-0.86465 0.61639
   4  27  -6   97.25   15.60   2-0.59841 0.75033 0.33017 0.55578-0.86548 0.55313
   5 -12 -14  111.27   17.33   3-0.59582 0.66862 0.33546-0.73062-0.86447 0.05770
   5 -10 -10    4.35   19.34   3-0.59780 0.74114 0.33143-0.65990-0.86524 0.31319
   5  16  -4  221.49   15.85   2-0.60101 0.85171 0.32480 0.20005-0.86647 0.70057
   5  21  -5   20.13   16.01   2-0.59913 0.83263 0.32868 0.36080-0.86576 0.63452
   5  24  -6   45.92   15.65   3-0.59832 0.81403 0.33036 0.45734-0.86544 0.57040
   6 -10 -14   50.48   18.35   3-0.59433 0.73122 0.33848-0.66775-0.86388 0.07382
   6   6  -5  783.26   22.63   2-0.60069 0.89697 0.32546-0.12789-0.86635 0.65266
   6  13  -5   22.48   13.25   2-0.60330 0.90039 0.32004 0.10692-0.86732 0.65343
   6  14  -5 1011.48   18.84   2-0.59996 0.89649 0.32698 0.13311-0.86607 0.65332
   6  15  -5  344.52   16.66   3-0.59650 0.89310 0.33408 0.15719-0.86474 0.65145
   6  19  -6  194.79   12.31   2-0.60292 0.88192 0.32082 0.30347-0.86718 0.59090
   6  20  -6  335.55   15.59   3-0.59670 0.87618 0.33367 0.32213-0.86482 0.58733
   6  22  -7    0.17   11.28   2-0.60330 0.86608 0.32004 0.40170-0.86732 0.52679
   7  17  -7   55.82   15.42   2-0.59981 0.92615 0.32728 0.23095-0.86602 0.54280
   7  20  -8   -2.09   12.00   2-0.60311 0.91197 0.32043 0.33555-0.86725 0.48043
   7  21  -8  191.25   14.67   3-0.59681 0.90492 0.33345 0.35496-0.86486 0.47747
   8   8  -8  141.62   17.50   3-0.59782 0.96859 0.33139-0.06977-0.86525 0.49492
   8   9  -8  120.11   17.66   2-0.59914 0.97061 0.32867-0.03334-0.86576 0.49551
   8  10  -8  104.74   16.63   2-0.59956 0.97108 0.32780 0.00065-0.86592 0.49634
   8  11  -8   40.00   16.17   2-0.59916 0.97077 0.32862 0.03178-0.86577 0.49574
   8  12  -8   16.13   15.70   3-0.59823 0.96944 0.33054 0.06344-0.86541 0.49479
   8  13  -8  107.40   15.09   3-0.59549 0.96737 0.33613 0.08981-0.86434 0.49439
   8  17  -9   65.79   14.09   2-0.60179 0.95634 0.32318 0.23535-0.86676 0.43222
   8  18  -9   40.47   14.21   3-0.59588 0.95114 0.33535 0.25538-0.86450 0.43121
   8  20 -10  203.20   15.82   2-0.60017 0.93697 0.32655 0.33178-0.86615 0.36877
   9   0 -13   -5.67   28.31   5-0.57502 0.92205 0.37614-0.37805-0.85564 0.18240
   9   4 -11   13.47   18.39   2-0.59626 0.97715 0.33457-0.20341-0.86465 0.32045
   9  15 -11  147.49   13.39   2-0.60096 0.98466 0.32491 0.16808-0.86645 0.32251
   9  16 -11   12.65   14.53   2-0.59836 0.97991 0.33027 0.19424-0.86546 0.32075
 -15  -5   1   72.96   14.18   3-0.59426-0.34717 0.33899-0.50386-0.86396 0.66524
 -15   3   3   43.81   15.70   4-0.58580-0.31825 0.35583-0.25754-0.86048 0.78988
 -14 -10  -1    1.61   15.61   3-0.59252-0.32085 0.34251-0.67299-0.86326 0.55279
 -14  -8   0   56.58   14.12   4-0.58971-0.30719 0.34812-0.61234-0.86211 0.61613
 -14  -6   1  154.97   15.93   3-0.59183-0.28631 0.34389-0.54213-0.86298 0.68099
 -14  -3   2   15.62   15.98   4-0.59001-0.27115 0.34753-0.44795-0.86223 0.74470
 -14   1   3   66.76   17.27   4-0.58764-0.25370 0.35222-0.32000-0.86125 0.80802
 -14  13   4    1.52   13.94   4-0.58356-0.23615 0.36021 0.06394-0.85952 0.86752
 -13 -12  -2  252.51   14.78   4-0.58846-0.27920 0.35060-0.74459-0.86159 0.50641
 -13 -11  -1   79.33   11.85   3-0.59522-0.25392 0.33704-0.69979-0.86434 0.57229
 -13  -9   0  105.50   15.01   4-0.59133-0.24011 0.34489-0.64137-0.86278 0.63469
 -13  -7   1   58.12   16.21   3-0.59265-0.22083 0.34225-0.57287-0.86331 0.69827
 -13  -4   2  384.10   17.36   4-0.58943-0.20800 0.34867-0.47990-0.86200 0.76233
 -13   7   4    0.27   20.59   6-0.57314-0.18512 0.38008-0.14934-0.85487 0.88310
 -13  16   4   20.42   23.58   6-0.56967-0.18930 0.38655 0.14072-0.85325 0.88250
 -12 -14  -3  186.68   15.70   4-0.59092-0.22882 0.34570-0.80619-0.86261 0.46182
 -12 -13  -2   56.55   14.72   3-0.59406-0.20944 0.33938-0.76735-0.86388 0.52519
 -12  -5   2   13.92   15.85   4-0.59259-0.13920 0.34236-0.50715-0.86329 0.77947
 -12  -1   3   52.03   19.36   4-0.58610-0.12779 0.35526-0.38777-0.86060 0.84255
 -12   5   4   15.79   19.48   4-0.58782-0.11076 0.35187-0.18846-0.86133 0.90782
 -12  17   4  107.24   19.86   5-0.58320-0.11099 0.36092 0.19876-0.85936 0.90592
 -11 -12  -1   29.10   14.13   4-0.59160-0.12621 0.34434-0.73567-0.86289 0.60504
 -11 -10   0   33.18   15.19   4-0.59059-0.11347 0.34636-0.67585-0.86248 0.66888
 -11  -8   1  320.29   17.34   3-0.59270-0.09419 0.34213-0.60530-0.86333 0.73394
 -10 -17  -5  201.65   11.13   3-0.59503-0.13363 0.33743-0.89634-0.86426 0.36970
 -10 -16  -4   33.86   13.27   3-0.59289-0.11695 0.34176-0.86814-0.86341 0.43150
 -10 -15  -3    3.99   13.62   3-0.59406-0.09864 0.33938-0.83337-0.86388 0.49561
 -10 -12  -1   -4.01   16.25   3-0.59135-0.06697 0.34485-0.74168-0.86278 0.62307
 -10  -8   1  150.72   16.28   4-0.58952-0.03241 0.34849-0.61041-0.86203 0.75182
 -10  -2   3   61.96   17.40   3-0.59368 0.00703 0.34016-0.40626-0.86373 0.88033
 -10   4   4  276.54   24.40   4-0.58509 0.01699 0.35724-0.22456-0.86017 0.94141
  -9 -17  -5   30.39   14.44   3-0.59179-0.07244 0.34397-0.90426-0.86296 0.38446
  -9 -16  -4  125.37   15.25   4-0.58998-0.05699 0.34757-0.87334-0.86222 0.44920
  -9 -15  -3  -26.44   15.38   4-0.59154-0.03931 0.34446-0.83744-0.86286 0.51300
  -9 -12  -1   44.63   15.46   4-0.58861-0.00420 0.35030-0.74431-0.86166 0.64062
  -9  -8   1  842.12   18.95   4-0.58957 0.03044 0.34840-0.61062-0.86205 0.76893
  -9  17   4    5.01   16.78   4-0.58750 0.08251 0.35250 0.20648-0.86119 0.96028
  -9  23   3   61.28   17.07   4-0.58802 0.06844 0.35146 0.40455-0.86141 0.89594
  -8 -18  -6   56.09   12.90   3-0.59360-0.02303 0.34031-0.93267-0.86370 0.33941
  -8 -17  -5  367.95   14.29   4-0.59010-0.01103 0.34734-0.90597-0.86227 0.40347
  -8 -16  -4   33.88   13.34   4-0.58901 0.00630 0.34952-0.87551-0.86182 0.46585
  -8 -15  -3   50.38   15.05   3-0.59140 0.02604 0.34475-0.83859-0.86281 0.52988
  -8 -12  -1   -2.24   16.04   4-0.58979 0.06014 0.34796-0.74269-0.86214 0.65734
  -8  -8   1  188.41   18.31   3-0.59303 0.09892 0.34147-0.60478-0.86347 0.78660
  -8  -5   2  -11.82   19.01   4-0.59086 0.11154 0.34582-0.51018-0.86259 0.85031
  -8  -1   3  489.42   24.32   4-0.58574 0.12700 0.35596-0.38781-0.86045 0.91246
  -8  16   4   34.34   19.30   4-0.58743 0.14956 0.35263 0.17187-0.86116 0.97746
  -7 -18  -6   52.11   13.22   3-0.59406 0.04074 0.33938-0.93182-0.86388 0.35734
  -7 -17  -5    6.81   13.73   4-0.59077 0.05453 0.34602-0.90532-0.86255 0.41937
  -7 -16  -4  287.21   15.04   4-0.59072 0.07183 0.34610-0.87167-0.86253 0.48527
  -7 -15  -3  143.21   14.78   3-0.59324 0.09312 0.34104-0.83311-0.86355 0.54921
  -7 -12  -1    5.76   12.07   3-0.59445 0.12881 0.33860-0.73353-0.86403 0.67650
  -7 -10   0  156.42   16.92   3-0.59392 0.14544 0.33968-0.66853-0.86382 0.74071
  -7  13   4  614.46   22.63   4-0.58887 0.21331 0.34979 0.07812-0.86176 0.99506
  -6 -19  -8   28.50   14.01   4-0.59136 0.06649 0.34482-0.96925-0.86279 0.24522
  -6 -17  -5  173.65   13.56   3-0.59399 0.12196 0.33954-0.89778-0.86385 0.43966
  -6 -16  -4  330.58   11.60   3-0.59503 0.14014 0.33743-0.86344-0.86426 0.50369
  -6 -13  -2  694.40   16.98   4-0.58909 0.16883 0.34935-0.77635-0.86185 0.62961
  -6  -7   1   13.48   14.52   3-0.59503 0.22856 0.33743-0.56809-0.86426 0.82246
  -6   1   3  248.61   25.46   4-0.59020 0.26038 0.34714-0.31430-0.86231 0.94905
  -6  20   3    2.68   15.91   3-0.59213 0.26177 0.34329 0.31269-0.86310 0.95013
  -6  25   2   57.53   15.86   4-0.58803 0.24166 0.35145 0.46788-0.86141 0.88420
  -5 -19  -8  -30.37   10.63   3-0.59561 0.13226 0.33625-0.96190-0.86449 0.26523
  -5 -11  -1  112.53   13.37   3-0.59580 0.25941 0.33586-0.69648-0.86457 0.71385
  -5  -6   1  383.92   22.71   3-0.59283 0.29074 0.34187-0.53884-0.86339 0.83956
  -5  18   3  100.70   17.48   3-0.59143 0.32619 0.34468 0.24562-0.86282 0.96755
  -5  27   1   47.63   14.78   4-0.59093 0.28989 0.34568 0.54071-0.86261 0.83946
  -4 -19  -9   40.02   13.83   3-0.59238 0.17819 0.34277-0.96807-0.86320 0.21671
  -4 -18  -7   58.84   10.50   3-0.59522 0.21619 0.33704-0.92907-0.86434 0.34665
  -4 -17  -6  260.49   16.12   4-0.59132 0.22883 0.34490-0.90352-0.86277 0.41006
  -4 -16  -5  299.08   16.30   4-0.59072 0.24595 0.34610-0.87173-0.86253 0.47393
  -4 -15  -4   61.07   15.62   3-0.59323 0.26793 0.34107-0.83298-0.86355 0.53806
  -4 -12  -2   -9.63   17.52   3-0.59329 0.30188 0.34094-0.73581-0.86357 0.66493
  -4 -10  -1  317.71   20.99   3-0.59137 0.31883 0.34480-0.67233-0.86279 0.72919
  -4  14   3  226.55   18.74   3-0.59254 0.39065 0.34247 0.11677-0.86327 0.98540
  -4  22   2   -2.94   16.12   4-0.59018 0.36880 0.34718 0.37378-0.86231 0.92000
  -4  26   1   73.73   13.93   4-0.58916 0.35275 0.34921 0.50328-0.86188 0.85593
  -3 -19 -10  187.18   15.11   3-0.59234 0.22382 0.34285-0.96758-0.86319 0.17109
  -3 -18  -8  281.20   15.72   3-0.59158 0.25812 0.34438-0.93597-0.86288 0.29934
  -3 -11  -2  797.35   21.63   4-0.59098 0.36331 0.34558-0.70667-0.86263 0.68266
  -3  -9  -1 2653.67   27.90   3-0.59227 0.38227 0.34301-0.63854-0.86316 0.74644
  -3  19   2  542.90   13.33   3-0.59484 0.43908 0.33782 0.28622-0.86419 0.93980
  -3  24   1   93.30   15.67   3-0.59310 0.42065 0.34133 0.44635-0.86349 0.87550
  -2 -18  -9  -22.62   15.66   4-0.59154 0.30220 0.34446-0.93622-0.86286 0.25293
  -2 -10  -2   13.92   15.99   3-0.59387 0.43168 0.33977-0.66701-0.86380 0.70149
  -2  -1   1   46.59   42.20   4-0.58823 0.48093 0.35106-0.38291-0.86150 0.88997
  -2  15   2   53.22   18.16   3-0.59307 0.50178 0.34138 0.15022-0.86348 0.95708
  -2  22   1    1.72   16.02   4-0.59135 0.48217 0.34485 0.37812-0.86278 0.89278
  -2  26   0  122.00   15.14   4-0.59013 0.46421 0.34729 0.50558-0.86228 0.82743
  -1 -18 -11   54.96   14.11   4-0.58901 0.33132 0.34952-0.94160-0.86182 0.14138
  -1 -16  -7  406.77   12.29   3-0.59580 0.40822 0.33586-0.86180-0.86457 0.39969
  -1 -15  -6  765.87   13.94   3-0.59541 0.42537 0.33665-0.82950-0.86442 0.46314
  -1  -6  -1  443.78   32.20   4-0.59079 0.50980 0.34596-0.54122-0.86256 0.78220
  -1   2   1 1888.13   54.39   3-0.59219 0.54589 0.34317-0.27763-0.86312 0.90964
  -1  19   1  366.11   17.85   3-0.59145 0.54679 0.34465 0.27799-0.86282 0.90994
  -1  24   0  119.03   15.42   4-0.58971 0.52733 0.34811 0.43925-0.86211 0.84478
  -1  27  -1   -3.14   15.14   4-0.59154 0.51077 0.34446 0.54175-0.86286 0.78294
   0 -17 -10  359.36   15.90   3-0.59209 0.41534 0.34337-0.90188-0.86308 0.22373
   0 -15  -7    4.55   12.59   3-0.59599 0.47006 0.33547-0.82923-0.86464 0.41774
   0 -11  -4   -4.35   18.83   4-0.59252 0.51937 0.34251-0.70300-0.86326 0.60847
   0  -9  -3  266.23   23.79   4-0.58920 0.53582 0.34913-0.64386-0.86190 0.67120
   0  -4  -1 2930.05   35.56   3-0.59426 0.57661 0.33899-0.47028-0.86396 0.79999
   0   8   1  646.56   27.69   4-0.58935 0.60789 0.34883-0.08710-0.86196 0.92568
   0   9   1  348.07   26.32   3-0.59278 0.61036 0.34197-0.04833-0.86337 0.92778
   0  10   1  560.17   18.93   3-0.59426 0.61217 0.33899-0.01177-0.86396 0.92832
   0  11   1   56.16   16.49   3-0.59387 0.61292 0.33977 0.01914-0.86380 0.92787
   0  12   1   34.37   20.80   3-0.59189 0.61021 0.34376 0.05090-0.86300 0.92784
   0  13   1  303.88   20.42   4-0.59019 0.60902 0.34716 0.07866-0.86231 0.92625
   0  21   0   28.40   16.04   4-0.59125 0.59219 0.34505 0.34469-0.86274 0.86349
   0  25  -1  -11.49   15.89   4-0.59077 0.57437 0.34602 0.47513-0.86255 0.79944
   0  28  -2   -1.93   13.58   4-0.59037 0.55585 0.34679 0.56975-0.86239 0.73563
   1 -16 -10   15.71   16.11   3-0.59180 0.47947 0.34394-0.86953-0.86297 0.24056
   1 -11  -5  258.47   19.55   4-0.59077 0.56607 0.34601-0.70722-0.86255 0.56116
   1  16   0  739.23   14.48   3-0.59445 0.65892 0.33860 0.18677-0.86403 0.88188
   1  22  -1  583.31   16.53   3-0.59286 0.64052 0.34182 0.38081-0.86340 0.81777
   1  28  -3   44.77   14.48   3-0.59406 0.60652 0.33938 0.57935-0.86388 0.69123
   2 -16 -13  134.43   15.81   3-0.59295 0.49220 0.34162-0.86701-0.86344 0.06727
   2 -14  -9  299.09   15.92   4-0.58870 0.55689 0.35013-0.81100-0.86169 0.32172
   2 -11  -6  421.07   18.84   3-0.59458 0.61619 0.33833-0.69958-0.86409 0.51522
   2  -5  -3  150.30   28.56   4-0.59154 0.66616 0.34447-0.50741-0.86286 0.70746
   2   3  -1  938.20   39.81   3-0.59318 0.70313 0.34117-0.24317-0.86353 0.83512
   2  18  -1  223.40   16.50   3-0.59169 0.70309 0.34416 0.24595-0.86292 0.83508
   2  23  -2  833.65   16.23   4-0.59045 0.68467 0.34664 0.40845-0.86242 0.76924
   2  26  -3   61.26   14.98   4-0.59122 0.66761 0.34511 0.50886-0.86273 0.70694
   2  28  -4   87.68   11.57   3-0.59541 0.65444 0.33665 0.58196-0.86442 0.64516
   3 -14 -11   13.43   16.06   4-0.59077 0.58860 0.34602-0.80593-0.86255 0.21199
   3  -9  -6  923.83   22.93   4-0.59119 0.67681 0.34517-0.64137-0.86272 0.53145
   3  18  -2  -12.18   11.96   3-0.59599 0.75275 0.33547 0.25501-0.86464 0.79080
   3  19  -2  573.92   15.81   4-0.58996 0.74822 0.34762 0.27510-0.86221 0.78653
   3  23  -3  245.91   15.32   3-0.59162 0.73189 0.34431 0.41056-0.86289 0.72482
   3  26  -4  308.35   14.69   3-0.59134 0.71433 0.34486 0.50758-0.86278 0.66059
   4 -13 -12   28.82   15.84   3-0.59222 0.63729 0.34311-0.76973-0.86314 0.16569
   4  18  -3   14.95   11.92   3-0.59522 0.79925 0.33704 0.25452-0.86434 0.74358
   4  19  -3  131.17   15.56   4-0.58948 0.79380 0.34857 0.27354-0.86202 0.74092
   4  23  -4  145.80   14.40   4-0.58988 0.77711 0.34778 0.40598-0.86218 0.67684
   5   3  -4   52.51   21.08   4-0.59021 0.83812 0.34713-0.25010-0.86232 0.69560
   5  17  -4   11.28   11.54   3-0.59599 0.84660 0.33547 0.22346-0.86464 0.69755
   5  18  -4  473.46   16.58   3-0.59102 0.84159 0.34550 0.24435-0.86265 0.69492
   5  22  -5 1077.65   17.92   3-0.59179 0.82513 0.34397 0.37758-0.86296 0.63177
   5  25  -6  327.89   14.71   4-0.58994 0.80587 0.34765 0.47192-0.86221 0.56669
   6  -9 -12   27.58   19.23   4-0.58859 0.76161 0.35034-0.64697-0.86165 0.19917
   6   5  -5   16.35   21.37   3-0.59239 0.88904 0.34276-0.17809-0.86321 0.64911
   6  16  -5  243.53   17.42   3-0.59188 0.88858 0.34378 0.18131-0.86300 0.64973
   6  21  -6  229.74   15.22   4-0.59008 0.86944 0.34738 0.34034-0.86227 0.58429
   6  23  -7  435.14   12.05   3-0.59561 0.85788 0.33625 0.41881-0.86449 0.52357
   7  -7 -13   44.71   21.50   5-0.58215 0.79977 0.36295-0.59498-0.85890 0.15042
   7   9  -6  631.15   18.33   4-0.58952 0.93185 0.34849-0.05480-0.86203 0.60056
   7  10  -6   11.44   17.88   4-0.59018 0.93296 0.34718-0.01852-0.86231 0.60179
   7  11  -6  263.13   17.41   4-0.59081 0.93337 0.34593 0.01435-0.86256 0.60118
   7  12  -6  601.39   17.71   4-0.58990 0.93241 0.34775 0.04461-0.86219 0.60103
   7  18  -7   16.60   11.53   3-0.59464 0.92035 0.33821 0.25344-0.86411 0.54025
   7  19  -7  748.78   16.30   4-0.58953 0.91526 0.34848 0.27365-0.86204 0.53681
   7  22  -8  260.57   14.55   4-0.58981 0.89795 0.34792 0.37270-0.86215 0.47360
   8   2  -9   19.27   21.53   4-0.58897 0.94245 0.34959-0.28375-0.86181 0.42678
   8   6  -8  260.59   20.29   4-0.58819 0.95909 0.35113-0.15572-0.86148 0.48979
   8   7  -8  492.85   18.36   3-0.59328 0.96506 0.34097-0.11147-0.86357 0.49238
   8  14  -8    4.85   15.60   3-0.59252 0.96447 0.34251 0.11785-0.86326 0.49286
   8  15  -8   15.47   15.14   4-0.58920 0.96117 0.34913 0.14378-0.86190 0.49120
   8  19  -9   -4.93   14.90   4-0.59057 0.94495 0.34640 0.27773-0.86247 0.42788
   9   8 -10  152.93   16.41   4-0.59031 0.98970 0.34691-0.08568-0.86236 0.38103
   9   9 -10   90.93   15.73   3-0.59169 0.99211 0.34417-0.04933-0.86292 0.38269
   9  10 -10   40.10   15.81   3-0.59246 0.99331 0.34261-0.01397-0.86324 0.38277
   9  11 -10   40.22   16.45   3-0.59249 0.99328 0.34256 0.01823-0.86325 0.38287
   9  12 -10   93.80   15.63   3-0.59159 0.99222 0.34436 0.04949-0.86288 0.38287
   9  13 -10   37.97   14.68   3-0.59081 0.99031 0.34593 0.08053-0.86256 0.38165
   9  17 -11   15.88   13.63   3-0.59202 0.97543 0.34350 0.21523-0.86306 0.31836
  10   6 -14  152.24   20.66   4-0.58438 0.97752 0.35861-0.16300-0.85987 0.14125
 -15  -4   1    3.31   14.02   5-0.58035-0.36118 0.36574-0.49739-0.85842 0.65965
 -15  -1   2   26.34   17.81   5-0.57896-0.34340 0.36843-0.40068-0.85780 0.72288
 -13 -10  -1   -4.59   14.13   5-0.58155-0.27164 0.36342-0.69329-0.85894 0.56748
 -13   0   3   13.44   15.84   5-0.58310-0.19552 0.36041-0.36118-0.85962 0.82330
 -12 -11  -1  143.56   15.09   4-0.58487-0.20011 0.35693-0.71843-0.86039 0.58576
 -12  -9   0   38.98   14.42   5-0.58121-0.18646 0.36408-0.66027-0.85880 0.64848
 -12  -7   1  180.48   16.25   5-0.58304-0.16746 0.36053-0.59040-0.85959 0.71335
 -11 -15  -4   24.10   14.26   4-0.58285-0.19082 0.36089-0.85566-0.85951 0.41025
 -11 -14  -3   23.35   14.81   5-0.58254-0.17339 0.36149-0.82149-0.85938 0.47477
 -11 -13  -2   11.11   11.33   4-0.58669-0.15160 0.35334-0.78229-0.86116 0.53937
 -11  -5   2   -1.84   15.90   5-0.58314-0.08164 0.36032-0.52283-0.85964 0.79356
 -11  18   4   82.69   18.35   5-0.57942-0.05192 0.36754 0.22515-0.85800 0.92165
 -10 -13  -2   24.10   15.81   5-0.58135-0.09317 0.36381-0.79039-0.85886 0.55657
 -10 -10   0  169.48   15.47   4-0.58576-0.05346 0.35518-0.68283-0.86077 0.68590
 -10  -5   2   -0.51   16.82   5-0.58304-0.02360 0.36052-0.52421-0.85960 0.81208
 -10  18   4   86.00   17.61   4-0.58257 0.01529 0.36144 0.23030-0.85939 0.94012
  -9 -10   0    7.77   16.66   5-0.58314 0.00876 0.36032-0.68700-0.85964 0.70096
  -9  -5   2  212.58   17.98   4-0.58357 0.04323 0.35948-0.52327-0.85983 0.83017
  -9  18   4   90.95   17.86   5-0.57685 0.07382 0.37247 0.22015-0.85685 0.95582
  -8 -18  -7   23.05   14.09   4-0.58311-0.05094 0.36039-0.95367-0.85962 0.27090
  -8 -10   0  639.85   13.79   4-0.58728 0.07517 0.35218-0.68029-0.86141 0.72150
  -8  17   4  510.83   19.86   5-0.57721 0.13885 0.37178 0.18850-0.85701 0.97317
  -8  23   3  366.24   16.28   5-0.58189 0.12529 0.36275 0.39398-0.85909 0.91024
  -7 -18  -7   68.18   14.64   5-0.58209 0.01207 0.36236-0.95438-0.85918 0.28986
  -7 -13  -2  230.20   16.72   5-0.58201 0.09866 0.36253-0.78932-0.85915 0.60948
  -7  -7   1   31.48   18.19   5-0.58035 0.15083 0.36574-0.59514-0.85842 0.80018
  -7   0   3   -0.44   23.71   6-0.57530 0.18249 0.37541-0.37401-0.85615 0.92433
  -7  14   4  115.21   17.03   5-0.58294 0.20621 0.36071 0.09978-0.85955 0.99272
  -7  22   3   -8.99   15.89   5-0.58334 0.18612 0.35994 0.36239-0.85972 0.92950
  -7  26   2   80.16   14.53   4-0.58454 0.17386 0.35759 0.49570-0.86024 0.86625
  -6 -18  -7    2.00   14.01   4-0.58373 0.07804 0.35916-0.95184-0.85990 0.30603
  -6 -11  -1  228.54   18.25   5-0.58260 0.18170 0.36139-0.72194-0.85940 0.69153
  -6  -9   0  574.44   18.90   4-0.58317 0.19905 0.36027-0.65516-0.85965 0.75510
  -6  21   3  105.81   16.49   5-0.58121 0.25172 0.36408 0.32624-0.85880 0.94543
  -5 -19  -9  112.94   10.56   4-0.58669 0.10965 0.35334-0.97815-0.86116 0.19924
  -5 -18  -7  213.54   11.28   4-0.58748 0.14364 0.35179-0.94329-0.86149 0.32660
  -5 -17  -6    5.15   14.74   4-0.58334 0.15901 0.35994-0.92001-0.85972 0.38747
  -5 -16  -5   47.05   14.09   5-0.58163 0.17415 0.36327-0.89054-0.85898 0.45134
  -5 -15  -4   36.44   16.06   4-0.58276 0.19307 0.36107-0.85482-0.85947 0.51563
  -5 -14  -3  153.65   12.29   4-0.58806 0.21498 0.35062-0.81000-0.86174 0.58314
  -5  19   3   75.28   16.55   5-0.58228 0.31621 0.36199 0.26198-0.85927 0.96368
  -5  24   2    0.07   15.18   5-0.58403 0.29774 0.35858 0.42975-0.86002 0.90163
  -4 -18  -8   15.94   14.50   5-0.58215 0.18615 0.36225-0.95370-0.85921 0.27745
  -4   6   3   67.63   29.86   5-0.57511 0.37389 0.37578-0.18010-0.85606 0.97731
  -4  15   3   69.09   16.75   4-0.58662 0.38406 0.35349 0.13863-0.86113 0.98319
  -4  16   3   47.42   17.14   5-0.58104 0.37811 0.36440 0.16108-0.85872 0.98042
  -3 -18  -9   24.06   13.56   5-0.58035 0.23078 0.36574-0.95720-0.85842 0.23024
  -3 -17  -7   21.87   15.12   4-0.58512 0.27133 0.35645-0.91543-0.86049 0.35946
  -3 -16  -6   28.95   16.07   5-0.58219 0.28543 0.36218-0.88870-0.85922 0.42259
  -3 -15  -5  338.20   16.72   5-0.58256 0.30201 0.36146-0.85442-0.85939 0.48870
  -3 -14  -4  228.30   12.45   4-0.58709 0.32463 0.35256-0.81278-0.86133 0.55356
  -3  -3   1  175.35   31.38   4-0.58421 0.41253 0.35824-0.45514-0.86010 0.87159
  -3  20   2    6.79   14.90   4-0.58591 0.42857 0.35489 0.30156-0.86083 0.93667
  -3  25   1  100.47   16.21   5-0.58273 0.40921 0.36112 0.45869-0.85946 0.87094
  -3  28   0  163.15   14.46   4-0.58454 0.39357 0.35758 0.56157-0.86024 0.80812
  -2 -18 -10   24.19   15.16   5-0.58268 0.27996 0.36122-0.95328-0.85944 0.18445
  -2 -17  -8    6.54   15.68   5-0.58274 0.31459 0.36110-0.91927-0.85947 0.31278
  -2 -13  -4   26.14   17.83   4-0.58378 0.38618 0.35906-0.78656-0.85992 0.56858
  -2  16   2  125.96   12.88   4-0.58748 0.49513 0.35179 0.17267-0.86149 0.95461
  -2  17   2 1335.76   20.70   5-0.58153 0.49065 0.36346 0.19552-0.85894 0.95114
  -2  23   1  100.62   15.93   5-0.58244 0.47301 0.36169 0.39360-0.85933 0.88788
  -2  29  -1   18.72   10.27   4-0.58748 0.44134 0.35179 0.59990-0.86149 0.76307
  -1 -17  -9   -4.61   14.54   4-0.58551 0.36471 0.35567-0.91455-0.86066 0.26688
  -1 -12  -4  976.02   19.95   4-0.58483 0.44995 0.35702-0.75095-0.86037 0.58745
  -1  20   1   97.05   17.09   4-0.58344 0.53819 0.35975 0.29514-0.85977 0.90683
  -1  28  -1  -12.30   13.16   4-0.58314 0.50031 0.36032 0.55373-0.85964 0.77757
   0 -17 -11  144.42   15.13   4-0.58322 0.39034 0.36016-0.91903-0.85967 0.15659
   0 -16  -9  106.67   16.54   5-0.58233 0.42439 0.36191-0.88793-0.85928 0.28557
   0   7   1 1333.74   30.28   5-0.58207 0.60014 0.36242-0.13344-0.85917 0.92274
   0  14   1  308.22   14.18   4-0.58630 0.60457 0.35412 0.10494-0.86100 0.92502
   0  15   1   -5.38   18.43   5-0.58274 0.59877 0.36110 0.13081-0.85947 0.92399
   0  22   0    0.92   16.14   4-0.58334 0.58244 0.35994 0.36179-0.85972 0.85983
   0  26  -1   56.73   14.21   5-0.58105 0.56461 0.36438 0.48836-0.85873 0.79489
   1 -16 -11   61.82   15.60   5-0.58115 0.45124 0.36419-0.89061-0.85877 0.17452
   1 -15  -9  138.80   16.65   5-0.58267 0.48811 0.36125-0.85455-0.85943 0.30297
   1  -9  -4   68.02   20.63   5-0.58011 0.57375 0.36622-0.66064-0.85831 0.62209
   1  -7  -3  573.16   25.49   5-0.58094 0.59182 0.36460-0.59446-0.85868 0.68509
   1   4   0 2764.07   43.62   5-0.58128 0.64545 0.36394-0.23313-0.85883 0.87608
   1  17   0   43.54   12.32   4-0.58806 0.65261 0.35062 0.20644-0.86174 0.87999
   1  18   0  778.63   17.34   5-0.58269 0.64791 0.36121 0.22931-0.85944 0.87617
   1  23  -1  216.32   15.23   4-0.58395 0.63159 0.35873 0.39582-0.85999 0.81439
   1  26  -2   48.31   11.55   4-0.58767 0.61654 0.35140 0.50230-0.86158 0.75231
   1  29  -3  207.33   15.60   4-0.58355 0.59541 0.35953 0.59178-0.85981 0.68614
   2 -15 -11   15.20   15.54   4-0.58316 0.51890 0.36028-0.85308-0.85965 0.19095
   2 -13  -8   -4.30   16.74   4-0.58433 0.57274 0.35800-0.78484-0.86015 0.38327
   2 -12  -7   22.88   17.18   4-0.58591 0.59210 0.35489-0.74834-0.86083 0.44875
   2  -9  -5  312.82   19.67   5-0.58015 0.61937 0.36613-0.66232-0.85833 0.57433
   2  19  -1  108.79   15.72   4-0.58492 0.69591 0.35684 0.26686-0.86041 0.83197
   2  24  -2  -21.12   14.20   5-0.58215 0.67397 0.36226 0.42332-0.85921 0.76718
   2  27  -3  121.74   14.53   5-0.58126 0.65836 0.36398 0.52168-0.85882 0.70256
   3 -14 -12   30.69   17.09   5-0.57955 0.56081 0.36728-0.82765-0.85806 0.14392
   3 -13 -10   68.51   18.03   5-0.57873 0.59432 0.36886-0.79583-0.85770 0.27218
   3  -7  -5   59.11   21.17   5-0.58150 0.68530 0.36352-0.59342-0.85892 0.59298
   3   2  -2  399.59   32.11   5-0.58240 0.73831 0.36177-0.29712-0.85932 0.78420
   3  20  -2  -18.79   15.73   5-0.58274 0.73887 0.36110 0.29497-0.85947 0.78525
   3  24  -3   10.05   14.72   4-0.58334 0.72179 0.35994 0.42805-0.85972 0.72109
   3  27  -4   -5.80   13.87   4-0.58314 0.70291 0.36032 0.52238-0.85964 0.65724
   4 -13 -14  101.37   16.99   5-0.57883 0.58859 0.36867-0.79707-0.85774 0.03229
   4 -13 -13   -1.57   15.87   5-0.58294 0.60907 0.36071-0.78988-0.85955 0.10040
   4   2  -3  107.66   25.72   5-0.58207 0.78327 0.36240-0.29801-0.85917 0.73886
   4  20  -3   42.17   15.47   4-0.58293 0.78593 0.36074 0.29500-0.85955 0.73808
   4  24  -4  348.17   14.63   5-0.58147 0.76845 0.36357 0.42337-0.85891 0.67231
   4  26  -5  203.03   11.93   4-0.58728 0.75600 0.35218 0.50113-0.86141 0.61255
   5 -11 -12   77.65   16.42   4-0.58364 0.69295 0.35934-0.72064-0.85986 0.18106
   5  19  -4  198.55   16.01   4-0.58466 0.83497 0.35735 0.26549-0.86029 0.69248
   5  23  -5   28.48   15.24   4-0.58363 0.81574 0.35936 0.39660-0.85985 0.62874
   5  26  -6   71.52   14.22   5-0.58067 0.79588 0.36513 0.48808-0.85856 0.56310
   6  -6  -9  501.53   27.20   6-0.57541 0.80031 0.37521-0.57371-0.85620 0.38534
   6   0  -6  441.74   28.79   5-0.57910 0.85733 0.36815-0.36955-0.85786 0.57883
   6   4  -5  896.64   22.81   5-0.58099 0.87680 0.36450-0.23488-0.85870 0.64327
   6  17  -5   41.88   11.64   4-0.58689 0.88339 0.35295 0.20507-0.86125 0.64738
   6  18  -5  258.60   16.75   5-0.58237 0.87897 0.36182 0.22718-0.85930 0.64416
   6  22  -6  -14.96   15.72   5-0.58254 0.86074 0.36149 0.36011-0.85938 0.58217
   6  24  -7    1.76   11.00   4-0.58748 0.84856 0.35179 0.43629-0.86149 0.52087
   7  -1  -8  620.50   35.72   6-0.57097 0.87817 0.38356-0.41723-0.85415 0.46460
   7   2  -7    2.45   20.72   4-0.58288 0.90791 0.36082-0.29446-0.85953 0.53494
   7   7  -6   30.10   17.93   5-0.58191 0.92371 0.36273-0.13255-0.85910 0.59835
   7   8  -6  622.02   18.87   4-0.58542 0.92841 0.35585-0.09437-0.86062 0.59966
   7  13  -6  138.78   13.00   4-0.58709 0.93001 0.35256 0.07373-0.86133 0.60100
   7  14  -6  -18.52   16.14   5-0.58393 0.92716 0.35877 0.10099-0.85998 0.60097
   7  15  -6  466.70   17.41   5-0.58208 0.92506 0.36238 0.12835-0.85918 0.59724
   7  20  -7  -11.90   15.49   5-0.58284 0.90756 0.36090 0.29523-0.85951 0.53613
   7  23  -8   41.16   13.89   5-0.58194 0.88919 0.36267 0.39207-0.85911 0.47100
   8   5  -8   27.38   19.87   5-0.57877 0.94965 0.36879-0.20504-0.85771 0.48739
   8  16  -8  331.80   16.42   4-0.58459 0.95712 0.35748 0.16690-0.86027 0.49007
   8  17  -8  268.89   14.91   5-0.58130 0.95280 0.36391 0.19219-0.85883 0.48727
   8  20  -9  309.76   16.47   4-0.58388 0.93878 0.35888 0.29674-0.85996 0.42610
   9   1 -12  148.62   26.39   6-0.57129 0.93607 0.38297-0.35121-0.85429 0.24437
   9   3 -11  106.24   22.13   5-0.57784 0.96020 0.37058-0.27433-0.85730 0.31123
   9   6 -10  340.30   19.80   5-0.57820 0.97803 0.36989-0.17538-0.85746 0.37542
   9   7 -10   13.19   16.38   4-0.58472 0.98522 0.35722-0.12648-0.86032 0.38033
   9  14 -10   40.64   13.85   4-0.58628 0.98778 0.35415 0.10596-0.86099 0.38078
   9  15 -10   46.27   14.76   4-0.58386 0.98437 0.35892 0.13407-0.85995 0.37979
   9  16 -10  273.27   14.15   5-0.58063 0.98129 0.36520 0.15707-0.85854 0.37635
  10   8 -13   82.53   18.29   5-0.58052 0.99193 0.36542-0.10392-0.85849 0.20219
  10   9 -13   19.61   15.41   4-0.58360 0.99550 0.35942-0.06322-0.85984 0.20501
  10  10 -13  110.89   15.99   4-0.58463 0.99707 0.35741-0.02965-0.86028 0.20529
  10  11 -13    9.99   15.42   4-0.58532 0.99751 0.35606 0.00638-0.86058 0.20544
 -15   4   3   51.73   16.44   6-0.57444-0.33116 0.37689-0.24711-0.85604 0.78541
 -14  -9  -1   13.78   14.18   6-0.57587-0.33372 0.37416-0.66852-0.85670 0.54788
 -14  -7   0   66.75   15.57   6-0.57419-0.32063 0.37736-0.60781-0.85592 0.61100
 -14  -5   1   25.16   15.81   5-0.57614-0.30078 0.37364-0.53825-0.85682 0.67496
 -14  -2   2   67.30   16.11   6-0.57455-0.28593 0.37667-0.44301-0.85609 0.73909
 -14   2   3   17.44   17.21   6-0.57066-0.27005 0.38403-0.31839-0.85428 0.80021
 -13 -11  -2   43.89   13.46   6-0.57262-0.29324 0.38034-0.74133-0.85519 0.50031
 -13  -8   0    4.20   15.11   5-0.57586-0.25506 0.37419-0.63870-0.85669 0.62844
 -13  -6   1   67.46   14.73   5-0.57697-0.23525 0.37205-0.56910-0.85720 0.69346
 -13  -3   2   15.90   15.78   6-0.57302-0.22339 0.37959-0.47796-0.85538 0.75600
 -13   8   4  122.73   23.09   8-0.55917-0.20297 0.40517-0.14541-0.84868 0.87597
 -12 -13  -3   39.53   15.41   5-0.57492-0.24443 0.37598-0.80412-0.85626 0.45420
 -12 -12  -2   -4.81   14.21   5-0.57786-0.22342 0.37033-0.76578-0.85760 0.51881
 -12  -4   2  194.97   16.63   5-0.57678-0.15555 0.37242-0.50373-0.85711 0.77478
 -12   6   4   53.73   21.95   7-0.56129-0.13636 0.40134-0.20671-0.84974 0.89467
 -12  18   4   11.17   18.12   6-0.57006-0.12695 0.38515 0.20453-0.85399 0.89900
 -11 -11  -1   42.69   14.62   5-0.57766-0.14242 0.37072-0.73250-0.85751 0.60127
 -11  -9   0  268.27   16.10   6-0.57365-0.12948 0.37839-0.67555-0.85567 0.66270
 -11  -7   1   -3.04   16.88   6-0.57515-0.11248 0.37554-0.60436-0.85637 0.72785
 -11  -1   3  223.70   17.25   5-0.57688-0.07345 0.37223-0.40501-0.85716 0.85653
 -11   5   4  773.24   25.35   7-0.56470-0.06969 0.39511-0.23312-0.85141 0.91395
 -11  19   4  240.71   19.41   6-0.56634-0.06632 0.39208 0.23188-0.85221 0.91545
 -10 -16  -5    1.59   10.58   5-0.57846-0.14893 0.36918-0.89523-0.85788 0.36303
 -10 -15  -4   -4.01   14.96   5-0.57626-0.13193 0.37342-0.86737-0.85687 0.42531
 -10 -14  -3  113.06   14.43   5-0.57659-0.11422 0.37279-0.83203-0.85702 0.49079
 -10 -11  -1  169.76   15.25   6-0.57221-0.08371 0.38111-0.74313-0.85500 0.61561
 -10  -1   3  669.96   19.03   6-0.57344-0.01370 0.37879-0.41284-0.85558 0.87224
 -10  19   4   24.06   17.10   6-0.56874 0.00081 0.38762 0.23781-0.85336 0.93459
  -9 -17  -6  -17.36   10.43   5-0.57866-0.10227 0.36879-0.92789-0.85797 0.31672
  -9 -16  -5  -19.35   14.33   6-0.57444-0.08987 0.37688-0.90299-0.85604 0.37941
  -9 -15  -4  135.42   14.16   6-0.57246-0.07312 0.38064-0.87442-0.85512 0.44122
  -9 -14  -3    7.41   14.98   6-0.57363-0.05405 0.37843-0.83852-0.85566 0.50664
  -9 -13  -2    3.96   11.93   5-0.57866-0.03285 0.36879-0.79592-0.85797 0.57241
  -9  -1   3  542.05   19.36   6-0.57483 0.05162 0.37615-0.40928-0.85622 0.89034
  -9   5   4  256.68   31.20   7-0.55939 0.05337 0.40477-0.24268-0.84879 0.94633
  -9  24   3    4.71   15.53   5-0.57505 0.05055 0.37573 0.41049-0.85632 0.88966
  -8 -17  -6  200.03   14.59   5-0.57584-0.04031 0.37421-0.93261-0.85669 0.33380
  -8 -14  -3  319.44   14.63   6-0.57284 0.00937 0.37993-0.84044-0.85530 0.52366
  -8 -13  -2  428.47   12.98   5-0.57866 0.03129 0.36879-0.79528-0.85797 0.59086
  -8  -7   1  137.72   17.19   6-0.57241 0.07947 0.38073-0.61126-0.85510 0.77913
  -7 -18  -8   42.15   13.06   6-0.57221-0.01496 0.38111-0.97194-0.85500 0.22158
  -7 -17  -6  -34.88   13.85   6-0.57525 0.02168 0.37534-0.93320-0.85641 0.35089
  -7 -14  -3   64.33   14.98   6-0.57461 0.07529 0.37657-0.83677-0.85612 0.54224
  -7 -11  -1  680.22   17.96   6-0.57449 0.10951 0.37679-0.73841-0.85606 0.66997
  -7  -9   0  285.48   17.58   6-0.57303 0.12559 0.37956-0.67624-0.85539 0.73257
  -7  -4   2  125.63   14.46   5-0.57946 0.16789 0.36725-0.49859-0.85832 0.86392
  -7  15   4  292.05   17.71   5-0.57597 0.19944 0.37397 0.11938-0.85674 0.99009
  -7  16   4  306.62   20.34   6-0.56958 0.19247 0.38606 0.13914-0.85376 0.98701
  -7  23   3  163.98   14.74   6-0.57209 0.17753 0.38135 0.37364-0.85495 0.92430
  -6 -18  -8    6.58   13.44   6-0.57303 0.04996 0.37957-0.97079-0.85538 0.23938
  -6 -17  -6  318.73   13.99   5-0.57747 0.08805 0.37109-0.92913-0.85743 0.36952
  -6 -16  -5   48.84   14.62   5-0.57500 0.10482 0.37581-0.90205-0.85630 0.43142
  -6 -15  -4   32.35   15.25   5-0.57519 0.12270 0.37546-0.86869-0.85638 0.49518
  -6 -14  -3  638.53   12.76   5-0.57926 0.14188 0.36763-0.82708-0.85823 0.56196
  -6  -3   2 1223.05   23.99   6-0.57342 0.22482 0.37882-0.47776-0.85557 0.87835
  -6  26   2    0.29   14.49   5-0.57525 0.22476 0.37534 0.47701-0.85641 0.87875
  -5 -18  -8  222.15   14.99   5-0.57609 0.11630 0.37373-0.96496-0.85680 0.25818
  -5 -12  -2   99.04   17.40   5-0.57702 0.22342 0.37197-0.76426-0.85722 0.64304
  -5 -10  -1   82.77   17.62   6-0.57327 0.23721 0.37910-0.70869-0.85550 0.70401
  -5  -8   0  768.79   20.99   5-0.57564 0.25593 0.37461-0.63686-0.85659 0.76955
  -5  -2   2   85.53   22.85   5-0.57635 0.29288 0.37325-0.43895-0.85692 0.89716
  -5  20   3    4.43   15.55   5-0.57505 0.30624 0.37573 0.27913-0.85632 0.95915
  -5  25   2  145.42   15.46   6-0.57362 0.28927 0.37845 0.44241-0.85566 0.89560
  -4 -18  -9   40.87   13.02   6-0.57291 0.16026 0.37980-0.97197-0.85533 0.20959
  -4 -17  -7  236.98   16.17   6-0.57483 0.19713 0.37615-0.93434-0.85622 0.33965
  -4 -13  -3   86.48   13.18   5-0.57906 0.27173 0.36802-0.79402-0.85814 0.59743
  -4  -7   0  229.56   24.87   6-0.57299 0.31846 0.37965-0.60945-0.85537 0.78550
  -4  17   3  465.17   18.24   5-0.57448 0.37160 0.37681 0.18120-0.85606 0.97741
  -4  23   2  206.69   15.36   5-0.57781 0.35789 0.37043 0.38588-0.85758 0.91570
  -4  27   1    9.31   14.18   6-0.57562 0.33656 0.37464 0.51315-0.85658 0.85144
  -3 -18 -10  -14.18   13.42   6-0.57363 0.20488 0.37842-0.97245-0.85567 0.16370
  -3 -12  -3  197.68   18.26   6-0.57347 0.33037 0.37874-0.77259-0.85559 0.61196
  -3  -6   0  613.86   18.68   5-0.57786 0.38674 0.37033-0.56672-0.85760 0.80558
  -3  21   2  759.49   17.40   5-0.57695 0.42137 0.37210 0.31819-0.85719 0.93202
  -3  29   0   26.89   12.89   6-0.57336 0.38062 0.37894 0.57214-0.85554 0.80277
  -2 -18 -11   26.83   14.40   6-0.57540 0.25615 0.37507-0.96544-0.85648 0.11858
  -2 -16  -7  279.45   15.66   5-0.57696 0.32625 0.37207-0.89743-0.85719 0.37518
  -2 -15  -6   61.37   16.68   6-0.57493 0.34305 0.37596-0.86830-0.85626 0.43871
  -2 -14  -5  291.19   17.30   5-0.57639 0.36073 0.37317-0.83261-0.85693 0.50310
  -2   5   2  279.64   29.87   5-0.57638 0.48446 0.37318-0.20984-0.85693 0.94937
  -2  18   2  181.94   17.64   5-0.57487 0.48242 0.37606 0.21420-0.85624 0.94881
  -2  24   1  652.33   15.87   6-0.57272 0.46215 0.38015 0.40776-0.85524 0.88375
  -2  27   0   24.27   13.70   5-0.57774 0.44859 0.37057 0.51752-0.85755 0.82341
  -1 -17 -10   -7.02   15.65   6-0.57475 0.33436 0.37630-0.93572-0.85618 0.20071
  -1 -16  -8  222.34   15.15   5-0.57691 0.37321 0.37217-0.89737-0.85717 0.32906
  -1 -15  -7  409.26   16.47   6-0.57263 0.38709 0.38032-0.87337-0.85520 0.39059
  -1 -13  -5   73.29   18.19   6-0.57505 0.42411 0.37573-0.80233-0.85632 0.52021
  -1 -10  -3   -9.52   21.07   6-0.57515 0.45688 0.37554-0.70426-0.85637 0.64777
  -1  -8  -2   50.47   26.01   6-0.57435 0.47703 0.37706-0.63824-0.85600 0.71176
  -1  21   1  226.52   16.60   5-0.57536 0.52964 0.37513 0.31399-0.85646 0.90265
  -1  25   0   28.39   11.50   5-0.57926 0.51365 0.36763 0.45316-0.85823 0.84110
   0 -17 -12  -21.71   13.94   6-0.57626 0.36483 0.37342-0.93124-0.85687 0.09283
   0 -15  -8   38.51   15.77   6-0.57472 0.43611 0.37636-0.86880-0.85617 0.34543
   0 -13  -6  349.60   18.08   6-0.57203 0.46814 0.38145-0.80821-0.85492 0.47201
   0 -12  -5   -8.21   13.10   5-0.57866 0.48990 0.36879-0.76345-0.85797 0.53908
   0  16   1  697.64   18.48   5-0.57744 0.59569 0.37116 0.15435-0.85741 0.92099
   0  17   1  771.83   18.27   6-0.57289 0.58951 0.37983 0.17792-0.85532 0.91898
   0  23   0   -0.11   16.40   6-0.57384 0.57353 0.37803 0.37773-0.85576 0.85586
   0  29  -2    4.63   13.27   6-0.57513 0.54122 0.37557 0.58338-0.85636 0.73026
   1 -16 -12  141.69   15.38   6-0.57412 0.42987 0.37749-0.90306-0.85589 0.10798
   1 -14  -8   66.03   16.48   5-0.57643 0.50301 0.37309-0.83141-0.85695 0.36531
   1 -13  -7    1.23   17.18   5-0.57525 0.51828 0.37534-0.80267-0.85641 0.42613
   1 -12  -6   36.09   13.10   5-0.57866 0.53856 0.36879-0.76271-0.85797 0.49209
   1  19   0   54.60   15.97   6-0.57523 0.63888 0.37539 0.24898-0.85640 0.87471
   1  24  -1  144.91   16.24   5-0.57548 0.62148 0.37491 0.41238-0.85652 0.81045
   1  27  -2   16.53   14.26   5-0.57786 0.60522 0.37033 0.51654-0.85760 0.74786
   2 -15 -12   -3.38   15.47   6-0.57465 0.49129 0.37650-0.87121-0.85613 0.12580
   2  -7  -4  577.74   22.80   6-0.57415 0.63246 0.37744-0.60720-0.85590 0.63579
   2  20  -1  773.76   12.79   5-0.57826 0.68922 0.36956 0.28706-0.85779 0.82818
   2  25  -2   24.98   14.34   6-0.57295 0.66461 0.37972 0.44019-0.85535 0.76222
   3 -14 -13   50.09   15.30   6-0.57313 0.53871 0.37938-0.83972-0.85543 0.07824
   3 -12  -9  924.71   18.27   6-0.57212 0.60744 0.38129-0.77562-0.85496 0.33229
   3 -10  -7    0.36   17.74   5-0.57525 0.64608 0.37534-0.70383-0.85641 0.46129
   3  12  -1 1114.37   21.12   6-0.57280 0.74658 0.37999 0.01390-0.85528 0.84384
   3  21  -2  747.10   16.76   5-0.57551 0.73286 0.37485 0.31377-0.85653 0.78085
   3  25  -3  413.59   15.34   5-0.57455 0.71318 0.37669 0.44389-0.85609 0.71654
   4 -12 -11    5.09   15.28   5-0.57687 0.64160 0.37225-0.76570-0.85715 0.22398
   4  -8  -7   77.52   22.07   6-0.57259 0.70637 0.38039-0.64244-0.85518 0.47955
   4  10  -2  571.45   20.92   5-0.57510 0.79539 0.37563-0.04826-0.85634 0.79856
   4  11  -2  446.40   20.06   5-0.57575 0.79684 0.37439-0.01417-0.85664 0.79880
   4  12  -2   57.78   18.54   5-0.57585 0.79613 0.37420 0.01801-0.85669 0.79939
   4  13  -2 1209.42   20.12   5-0.57496 0.79561 0.37589 0.05085-0.85628 0.79808
   4  14  -2  434.11   18.12   6-0.57288 0.79317 0.37985 0.07902-0.85532 0.79758
   4  21  -3  336.81   16.01   5-0.57553 0.77939 0.37481 0.31375-0.85654 0.73448
   4  25  -4   42.52   13.85   6-0.57289 0.75782 0.37982 0.44067-0.85532 0.66966
   4  27  -5  -19.36   13.83   6-0.57646 0.74578 0.37303 0.51614-0.85697 0.60859
   5 -11 -13   19.74   17.96   5-0.57359 0.66812 0.37851-0.74075-0.85564 0.11174
   5 -10 -11    8.19   18.33   6-0.57275 0.70266 0.38009-0.71028-0.85526 0.23790
   5  11  -3 2062.10   21.91   6-0.57334 0.84007 0.37897-0.01783-0.85553 0.75113
   5  12  -3   19.36   17.99   6-0.57303 0.83944 0.37957 0.01415-0.85538 0.75197
   5  20  -4  -10.91   11.16   5-0.57826 0.82679 0.36956 0.28708-0.85779 0.69106
   5  24  -5    3.03   15.56   5-0.57565 0.80680 0.37457 0.41436-0.85660 0.62527
   6  -9 -13    3.04   17.93   6-0.57000 0.72799 0.38526-0.68187-0.85396 0.12693
   6  -8 -11    5.39   18.43   6-0.57363 0.76591 0.37842-0.64137-0.85567 0.25758
   6  -7 -10  421.68   23.99   7-0.56605 0.77547 0.39261-0.62208-0.85207 0.31787
   6  19  -5   13.08   16.29   5-0.57626 0.87171 0.37342 0.25029-0.85687 0.64324
   6  23  -6  319.29   15.96   5-0.57492 0.85327 0.37597 0.37871-0.85626 0.57761
   6  25  -7   29.22   10.66   5-0.57946 0.83915 0.36725 0.45422-0.85832 0.51653
   7  -7 -14    2.27   20.56   7-0.56228 0.76527 0.39953-0.62952-0.85023 0.07805
   7   6  -6   72.62   18.00   6-0.57370 0.91587 0.37829-0.18161-0.85570 0.59490
   7  16  -6  271.67   15.28   5-0.57757 0.92056 0.37090 0.15314-0.85747 0.59703
   7  17  -6  105.54   15.60   6-0.57411 0.91587 0.37752 0.17977-0.85589 0.59539
   7  21  -7  151.84   14.77   5-0.57589 0.90119 0.37413 0.31449-0.85670 0.53273
   8  18  -8   37.49   15.69   5-0.57546 0.94719 0.37494 0.21694-0.85651 0.48561
   8  21  -9   22.38   13.50   5-0.57746 0.93102 0.37111 0.31971-0.85742 0.42296
   9  17 -10   -4.25   14.20   6-0.57535 0.97631 0.37515 0.18323-0.85646 0.37671
   9  18 -10  237.99   14.63   6-0.57116 0.97176 0.38310 0.20712-0.85451 0.37343
  10   5 -14   21.49   18.74   6-0.57112 0.96656 0.38316-0.21884-0.85449 0.13477
  10   7 -13   38.38   17.95   5-0.57476 0.98681 0.37628-0.14602-0.85619 0.20136
  10  11 -12   87.93   17.88   6-0.57086 0.99971 0.38366-0.02236-0.85437 0.26331
  10  12 -12   10.58   16.40   6-0.57208 0.99987 0.38136 0.01239-0.85494 0.26395
 -15  -3   1   26.05   15.11   6-0.56661-0.37545 0.39126-0.49003-0.85196 0.65379
 -15   0   2   -9.71   15.69   7-0.56674-0.35936 0.39101-0.38825-0.85202 0.71777
 -15   5   3  128.31   17.38   7-0.56116-0.34609 0.40123-0.23889-0.84929 0.77792
 -13  -9  -1  213.15   14.85   7-0.56424-0.28505 0.39561-0.69363-0.85081 0.55796
 -13   1   3  313.37   17.16   6-0.56698-0.21213 0.39057-0.35995-0.85214 0.81565
 -12 -10  -1    1.18   14.21   6-0.56859-0.21628 0.38757-0.71582-0.85292 0.57902
 -12  -8   0   40.69   14.40   7-0.56462-0.20285 0.39492-0.65864-0.85099 0.64106
 -12  -6   1  190.53   16.28   7-0.56628-0.18265 0.39186-0.59095-0.85180 0.70545
 -12   0   3   37.85   16.00   6-0.56791-0.14644 0.38883-0.38849-0.85259 0.83474
 -11 -14  -4   25.58   13.88   7-0.56591-0.20773 0.39254-0.85303-0.85162 0.40317
 -11 -13  -3  -18.29   14.75   7-0.56643-0.19183 0.39158-0.81826-0.85187 0.46826
 -11 -12  -2  197.58   15.01   6-0.56962-0.16993 0.38566-0.78029-0.85340 0.53195
 -11  -4   2   76.88   16.26   6-0.56795-0.09961 0.38877-0.52059-0.85261 0.78802
 -10  -9   0   15.73   16.53   7-0.56721-0.07197 0.39014-0.68529-0.85225 0.67687
 -10  -7   1   70.38   15.80   6-0.57023-0.05092 0.38451-0.61495-0.85370 0.74251
 -10  -4   2  192.54   16.73   7-0.56280-0.04111 0.39825-0.53205-0.85010 0.80181
 -10   5   4    6.11   25.11   8-0.55299-0.01593 0.41586-0.25350-0.84515 0.92578
  -9 -11  -1  607.89   16.08   6-0.56922-0.02455 0.38640-0.74818-0.85322 0.63044
  -9  -9   0  475.76   17.55   7-0.56599-0.00950 0.39239-0.68996-0.85166 0.69302
  -9  -7   1   43.33   17.88   6-0.56897 0.01157 0.38688-0.61651-0.85309 0.75990
  -9  19   4  200.81   15.97   6-0.56668 0.06221 0.39111 0.23272-0.85200 0.95079
  -8 -17  -7   -1.69   12.76   7-0.56591-0.07162 0.39254-0.95275-0.85162 0.26366
  -8 -16  -5    8.62   10.02   6-0.57146-0.02764 0.38221-0.90768-0.85428 0.39449
  -8 -15  -4   36.32   10.46   6-0.57023-0.01129 0.38451-0.87711-0.85370 0.45804
  -8 -11  -1  320.60   12.33   6-0.57003 0.04113 0.38489-0.74675-0.85360 0.64912
  -8  -9   0  260.30   18.20   6-0.56696 0.05607 0.39060-0.68723-0.85213 0.71139
  -8  -4   2  382.41   19.85   6-0.56686 0.09050 0.39079-0.52348-0.85208 0.83920
  -8  18   4  156.81   16.24   6-0.56750 0.12717 0.38960 0.20157-0.85239 0.96913
  -8  24   3   28.49   15.31   6-0.56786 0.10949 0.38893 0.39924-0.85256 0.90590
  -7 -16  -5   37.42    9.96   6-0.57166 0.03759 0.38182-0.90714-0.85437 0.41264
  -7 -15  -4  181.71   11.14   6-0.57105 0.05327 0.38297-0.87558-0.85408 0.47559
  -7   7   4    1.90   37.95   8-0.55344 0.17642 0.41505-0.18619-0.84538 0.97777
  -7  17   4   -9.62   17.99   7-0.56196 0.18450 0.39977 0.15861-0.84969 0.98359
  -6 -17  -7   16.66   13.66   6-0.56587 0.05835 0.39262-0.95404-0.85160 0.29779
  -6 -12  -2  -17.04   16.34   7-0.56705 0.14605 0.39044-0.78395-0.85217 0.61956
  -6  -6   1 1904.80   18.59   6-0.57044 0.20401 0.38412-0.58213-0.85379 0.81230
  -6  22   3   -6.63   14.69   7-0.56839 0.23514 0.38795 0.33680-0.85282 0.94163
  -5 -18  -9   59.43   13.64   6-0.56732 0.08976 0.38993-0.98096-0.85231 0.18910
  -5 -17  -7   45.16   14.93   6-0.56784 0.12649 0.38897-0.94666-0.85255 0.31862
  -5 -13  -3    0.23   17.75   6-0.56695 0.19452 0.39063-0.81821-0.85212 0.57272
  -5  -5   1  430.15   23.82   7-0.56449 0.26327 0.39516-0.56031-0.85093 0.82681
  -5  21   3  167.61   15.54   7-0.56424 0.29692 0.39562 0.29323-0.85081 0.95562
  -4 -18 -10   38.66   13.96   6-0.56632 0.13544 0.39178-0.98458-0.85182 0.14204
  -4 -16  -6  118.90   11.19   6-0.57003 0.20986 0.38489-0.91014-0.85360 0.39992
  -4 -15  -5   59.00   15.37   6-0.56896 0.22605 0.38688-0.87978-0.85309 0.46305
  -4 -14  -4  262.36   11.86   6-0.57166 0.24624 0.38182-0.84169-0.85437 0.52860
  -4 -11  -2  138.34   17.70   6-0.56899 0.27896 0.38683-0.74736-0.85311 0.65548
  -4  -9  -1  227.24   21.58   7-0.56607 0.29430 0.39224-0.68800-0.85170 0.71779
  -4  -4   1  761.38   27.40   7-0.56651 0.32949 0.39143-0.52306-0.85191 0.84560
  -4  18   3   -2.62   16.86   7-0.56695 0.36225 0.39063 0.20073-0.85212 0.97479
  -4  24   2   76.74   15.37   6-0.56787 0.34779 0.38892 0.39850-0.85257 0.91185
  -4  28   1  107.40   13.60   7-0.56533 0.32642 0.39360 0.52425-0.85134 0.84636
  -3 -17  -8   32.00   11.52   6-0.57044 0.23862 0.38412-0.94233-0.85379 0.28966
  -3 -10  -2   41.90   19.66   6-0.56562 0.33812 0.39308-0.72332-0.85148 0.67074
  -3  22   2  142.94   16.80   6-0.56746 0.41100 0.38967 0.33238-0.85237 0.92928
  -3  26   1  171.08   11.40   6-0.57105 0.39796 0.38297 0.47135-0.85408 0.86641
  -2 -17  -9  263.40   11.86   6-0.57044 0.28557 0.38412-0.94246-0.85379 0.24365
  -2 -11  -3  111.95   13.58   6-0.57126 0.39201 0.38259-0.74256-0.85418 0.62864
  -2  -9  -2 1684.42   26.15   7-0.56525 0.40328 0.39376-0.68954-0.85130 0.68808
  -2  -7  -1 1188.11   22.10   6-0.57003 0.42512 0.38489-0.61472-0.85360 0.75456
  -2  19   2  343.74   17.66   6-0.56742 0.47500 0.38975 0.23350-0.85235 0.94625
  -2  28   0  191.05   14.63   6-0.56719 0.44067 0.39018 0.52917-0.85224 0.81859
  -1 -17 -11   17.74   14.64   6-0.56715 0.31084 0.39025-0.94903-0.85222 0.13124
  -1 -14  -6   10.11   12.42   6-0.57105 0.40210 0.38297-0.84284-0.85408 0.45276
  -1  22   1  609.69   16.95   6-0.56701 0.52070 0.39051 0.33152-0.85215 0.89954
  -1  26   0  289.76   14.61   6-0.56880 0.50581 0.38719 0.46631-0.85301 0.83697
  -1  29  -1   74.47   13.48   6-0.56921 0.48931 0.38642 0.56500-0.85321 0.77352
   0 -16 -10   -4.67   14.35   7-0.56798 0.39022 0.38872-0.91340-0.85262 0.21570
   0 -14  -7  116.35   12.46   6-0.57085 0.44852 0.38336-0.84318-0.85399 0.40637
   0   6   1  276.79   31.33   6-0.56950 0.58657 0.38588-0.19046-0.85335 0.91733
   0  18   1   14.48   16.81   6-0.56681 0.58443 0.39088 0.20027-0.85206 0.91642
   0  24   0  996.50   17.40   7-0.56560 0.56440 0.39312 0.39504-0.85147 0.85204
   0  27  -1  227.60   11.36   6-0.57044 0.55341 0.38412 0.50206-0.85379 0.79122
   1 -16 -13  102.27   13.97   6-0.56957 0.40597 0.38574-0.91082-0.85338 0.04099
   1 -15 -10  357.91   16.63   6-0.56714 0.45687 0.39027-0.88245-0.85222 0.23000
   1  20   0  141.27   15.12   6-0.56900 0.63260 0.38681 0.26897-0.85311 0.87192
   1  25  -1  186.79   16.02   6-0.56672 0.61306 0.39105 0.42887-0.85201 0.80642
   1  28  -2   15.36   15.14   7-0.56691 0.59695 0.39069 0.52993-0.85211 0.74335
   2 -15 -13   16.39   13.84   6-0.56820 0.46860 0.38831-0.88016-0.85273 0.05750
   2 -14 -10   69.65   15.56   6-0.56993 0.52360 0.38508-0.84421-0.85355 0.25066
   2  21  -1   97.56   10.81   6-0.57085 0.68146 0.38336 0.30520-0.85399 0.82659
   2  28  -3   -3.05   11.26   6-0.57126 0.64705 0.38259 0.53648-0.85418 0.69884
   3 -13 -11  160.90   14.72   7-0.56342 0.56459 0.39712-0.82367-0.85041 0.19965
   3 -11  -8   11.29   17.27   6-0.56962 0.62164 0.38566-0.74724-0.85340 0.39424
   3   9  -1  810.49   25.04   6-0.56742 0.74126 0.38975-0.09500-0.85235 0.84168
   3  10  -1  544.36   17.08   6-0.57085 0.74484 0.38336-0.05511-0.85399 0.84320
   3  11  -1  111.73   15.47   6-0.57248 0.74636 0.38029-0.02080-0.85475 0.84390
   3  13  -1   14.51   13.66   6-0.57146 0.74592 0.38221 0.04480-0.85428 0.84321
   3  14  -1  417.67   17.56   6-0.56916 0.74363 0.38652 0.07272-0.85318 0.84273
   3  15  -1  306.21   17.61   6-0.56683 0.74100 0.39084 0.10085-0.85207 0.84134
   3  22  -2  184.25   15.53   6-0.56767 0.72581 0.38929 0.33220-0.85247 0.77836
   3  26  -3   17.24   13.65   6-0.56596 0.70501 0.39245 0.45954-0.85165 0.71306
   3  28  -4   84.69   11.55   6-0.57126 0.69378 0.38259 0.53723-0.85418 0.65192
   4 -12 -12   10.03   16.89   7-0.56301 0.60897 0.39787-0.79274-0.85020 0.15274
   4 -11 -10  218.50   16.80   7-0.56609 0.64806 0.39221-0.75317-0.85171 0.28285
   4   8  -2  412.65   23.81   6-0.56690 0.78698 0.39071-0.12903-0.85210 0.79532
   4   9  -2   58.16   15.33   6-0.57187 0.79211 0.38144-0.08765-0.85447 0.79748
   4  15  -2    3.73   12.71   6-0.57003 0.79003 0.38489 0.10689-0.85360 0.79685
   4  16  -2    9.56   16.53   6-0.56674 0.78726 0.39101 0.13419-0.85202 0.79436
   4  22  -3   32.36   14.88   7-0.56725 0.77208 0.39007 0.33361-0.85227 0.73195
   5 -11 -14   35.08   16.10   7-0.56550 0.64110 0.39329-0.75507-0.85142 0.04444
   5  -7  -8    4.98   21.84   7-0.56187 0.74133 0.39994-0.62923-0.84964 0.42562
   5   2  -4 1648.19   30.37   7-0.56290 0.81267 0.39806-0.33156-0.85015 0.68255
   5   9  -3 1108.24   21.69   6-0.56824 0.83540 0.38822-0.09269-0.85275 0.74938
   5  10  -3   -0.58   13.89   6-0.57126 0.83798 0.38259-0.05484-0.85418 0.75127
   5  13  -3  464.55   13.87   6-0.57166 0.83883 0.38182 0.04464-0.85437 0.75131
   5  14  -3  134.31   13.41   6-0.57003 0.83673 0.38489 0.07411-0.85360 0.75080
   5  15  -3  912.58   18.20   6-0.56742 0.83448 0.38974 0.10252-0.85235 0.74912
   5  16  -3   16.33   15.66   7-0.56425 0.83171 0.39559 0.12849-0.85082 0.74717
   5  21  -4    0.01   11.02   6-0.57146 0.82142 0.38221 0.30686-0.85428 0.68755
   5  22  -4  308.49   14.97   7-0.56513 0.81385 0.39398 0.32792-0.85124 0.68452
   5  25  -5   10.40   15.14   7-0.56681 0.80016 0.39087 0.43075-0.85206 0.62106
   6  12  -4   48.40   16.76   7-0.56495 0.87717 0.39432-0.00078-0.85115 0.70171
   6  13  -4  723.06   17.67   7-0.56373 0.87684 0.39654 0.03104-0.85056 0.70130
   6  20  -5  655.82   12.82   6-0.57003 0.86655 0.38489 0.27197-0.85360 0.64000
   6  21  -5   -6.06   14.61   6-0.56674 0.85946 0.39101 0.29454-0.85202 0.63747
   6  24  -6  175.39   14.68   7-0.56674 0.84601 0.39101 0.39689-0.85202 0.57461
   7  -7 -15   34.21   20.32   8-0.55679 0.74279 0.40910-0.63874-0.84710 0.01080
   7  -6 -12   43.32   21.91   8-0.55595 0.79397 0.41060-0.60732-0.84667 0.20184
   7   5  -6  458.99   23.42   7-0.56159 0.90438 0.40045-0.23515-0.84950 0.58927
   7  18  -6  160.19   15.31   6-0.56848 0.91183 0.38778 0.20310-0.85286 0.59297
   7  19  -6  314.80   15.26   7-0.56382 0.90587 0.39639 0.22869-0.85060 0.59111
   7  22  -7  -10.93   14.34   6-0.56880 0.89467 0.38719 0.33575-0.85301 0.52890
   8   1  -9    1.92   26.67   8-0.55602 0.91025 0.41047-0.37730-0.84670 0.41149
   8   4  -8  364.71   21.36   7-0.56426 0.93596 0.39558-0.26334-0.85082 0.47995
   8  10  -7   55.61   15.86   7-0.56465 0.95301 0.39487-0.06719-0.85101 0.54454
   8  11  -7  305.23   16.78   6-0.56617 0.95480 0.39206-0.03126-0.85175 0.54532
   8  12  -7  -37.84   16.10   7-0.56653 0.95509 0.39139 0.00153-0.85192 0.54615
   8  13  -7  588.36   16.94   7-0.56611 0.95481 0.39217 0.03491-0.85172 0.54506
   8  14  -7  -12.17   15.25   7-0.56550 0.95285 0.39330 0.06435-0.85142 0.54592
   8  19  -8   15.58   14.24   6-0.57023 0.94235 0.38451 0.23969-0.85370 0.48298
   8  20  -8  102.70   14.27   7-0.56515 0.93622 0.39394 0.26199-0.85125 0.48205
   9   5 -10   65.51   16.88   6-0.56712 0.96742 0.39030-0.22671-0.85221 0.37168
   9  10  -9   -1.89   15.89   7-0.56560 0.98254 0.39311-0.06604-0.85147 0.43567
   9  11  -9   19.26   15.66   6-0.56715 0.98455 0.39025-0.02940-0.85222 0.43513
   9  12  -9  422.85   16.40   6-0.56692 0.98502 0.39068 0.00318-0.85211 0.43517
   9  13  -9  122.43   15.51   6-0.56657 0.98431 0.39132 0.03526-0.85194 0.43559
   9  14  -9   64.23   15.49   7-0.56528 0.98298 0.39369 0.06565-0.85132 0.43407
   9  19 -10   26.16   15.36   6-0.56674 0.96652 0.39101 0.23195-0.85202 0.37108
  10   4 -14   72.28   23.50   8-0.55489 0.95022 0.41249-0.27926-0.84612 0.12766
  10   6 -13  238.07   19.37   6-0.56592 0.97788 0.39252-0.19507-0.85163 0.19597
  10   8 -12   24.12   17.91   7-0.56086 0.99008 0.40178-0.13931-0.84914 0.25772
  10   9 -12   63.95   18.28   7-0.56546 0.99503 0.39338-0.09820-0.85140 0.26001
  10  10 -12   60.93   15.94   6-0.56818 0.99806 0.38834-0.06078-0.85272 0.26218
  10  13 -12  135.76   15.75   6-0.56874 0.99919 0.38730 0.03891-0.85298 0.26188
  10  14 -12   92.54   15.32   6-0.56742 0.99757 0.38975 0.06924-0.85235 0.26130
 -15   1   2   44.22   17.76   8-0.55312-0.37235 0.41517-0.38333-0.84504 0.71077
 -14  -8  -1   12.70   11.18   7-0.56232-0.35135 0.39873-0.66104-0.84967 0.54113
 -14  -6   0   21.50   14.88   8-0.55821-0.33731 0.40614-0.60341-0.84763 0.60224
 -14  -4   1  146.41   15.09   7-0.56100-0.31608 0.40111-0.53417-0.84902 0.66719
 -14  -1   2   84.93   15.83   8-0.55806-0.30191 0.40640-0.44027-0.84755 0.73029
 -14   3   3  428.71   16.86   8-0.55791-0.28510 0.40667-0.31104-0.84748 0.79369
 -13 -10  -2    1.91   15.24   8-0.55758-0.31219 0.40727-0.73532-0.84731 0.49266
 -13  -7   0  -12.19   15.45   8-0.55863-0.27464 0.40537-0.63304-0.84784 0.62043
 -13  -5   1   22.41   14.89   7-0.56106-0.25256 0.40101-0.56441-0.84905 0.68626
 -13  -2   2  304.57   16.34   8-0.55631-0.24025 0.40952-0.47810-0.84667 0.74633
 -13   9   4  359.32   28.66  10-0.53761-0.22430 0.44178-0.14923-0.83681 0.86471
 -12 -13  -4  128.96   15.24   8-0.55816-0.27887 0.40622-0.83365-0.84760 0.38175
 -12 -12  -3   15.89   14.96   8-0.55789-0.26242 0.40670-0.80139-0.84747 0.44461
 -12 -11  -2   -0.93   11.27   7-0.56148-0.24391 0.40025-0.75985-0.84925 0.51223
 -12  -3   2  168.02   16.45   7-0.55855-0.17266 0.40552-0.50499-0.84780 0.76558
 -12  19   4   32.47   18.42   8-0.55392-0.14197 0.41376 0.20900-0.84545 0.89200
 -11 -10  -1    1.78   14.54   8-0.55895-0.16319 0.40480-0.73095-0.84800 0.59191
 -11  -8   0   90.27   14.81   8-0.55536-0.14875 0.41121-0.67556-0.84619 0.65312
 -11  -6   1  367.37   17.35   8-0.55692-0.12916 0.40844-0.60741-0.84698 0.71784
 -11   0   3   -5.93   16.65   8-0.55726-0.09633 0.40783-0.40632-0.84715 0.84708
 -11  20   4   13.08   16.54   8-0.55355-0.07819 0.41441 0.24118-0.84526 0.90930
 -10 -15  -5  -28.47   11.12   7-0.56106-0.16917 0.40101-0.89259-0.84905 0.35496
 -10 -14  -4   95.75   15.22   7-0.55868-0.15234 0.40530-0.86540-0.84786 0.41665
 -10 -13  -3    8.72   15.87   7-0.55937-0.13409 0.40405-0.83117-0.84821 0.48145
 -10 -12  -2   28.62   12.14   7-0.56357-0.11221 0.39645-0.79053-0.85028 0.54748
 -10  20   4  142.42   16.57   8-0.55746-0.01045 0.40747 0.24865-0.84725 0.92904
  -9 -16  -6   88.18   10.91   7-0.56106-0.12055 0.40101-0.92710-0.84905 0.30754
  -9 -15  -5  189.94   13.87   8-0.55620-0.10713 0.40972-0.90342-0.84661 0.36907
  -9 -12  -2  221.32   16.53   7-0.55967-0.05160 0.40351-0.79855-0.84836 0.56168
  -9  -4   2   17.41   16.53   7-0.56169 0.02167 0.39987-0.53166-0.84936 0.81952
  -9  20   4   -2.10   16.57   8-0.55421 0.04682 0.41325 0.24443-0.84560 0.94473
  -8 -16  -6  -27.49   13.36   7-0.55832-0.06036 0.40594-0.93291-0.84768 0.32388
  -8 -12  -2   59.16   15.90   7-0.55886 0.01191 0.40497-0.79872-0.84795 0.58074
  -8   0   3  180.20   20.05   8-0.55718 0.09853 0.40797-0.40988-0.84711 0.89851
  -8  19   4   30.76   15.68   7-0.55856 0.11928 0.40550 0.21830-0.84780 0.96457
  -8  25   3   59.12   14.01   8-0.55630 0.09958 0.40955 0.41070-0.84666 0.89960
  -7 -17  -7   20.66   10.37   7-0.56357-0.00843 0.39645-0.95552-0.85028 0.27995
  -7 -16  -6   56.55   13.94   8-0.55706 0.00329 0.40819-0.93507-0.84705 0.34049
  -7 -12  -2  112.68   12.20   7-0.56106 0.07880 0.40101-0.79562-0.84905 0.59802
  -7  -6   1  100.22   18.80   8-0.55607 0.12777 0.40996-0.60684-0.84655 0.78851
  -7  18   4  357.01   19.38   8-0.55440 0.17763 0.41291 0.17759-0.84570 0.97989
  -7  24   3   -0.92   14.53   8-0.55895 0.16337 0.40480 0.38414-0.84800 0.91936
  -6 -16  -6   81.72   14.25   8-0.55805 0.06826 0.40642-0.93238-0.84755 0.35854
  -6 -13  -3  165.85   16.83   7-0.55815 0.12277 0.40624-0.83335-0.84760 0.55052
  -6 -10  -1  114.44   17.90   7-0.55955 0.15796 0.40372-0.73242-0.84830 0.67894
  -6  -8   0  114.92   19.34   7-0.55871 0.17465 0.40523-0.66746-0.84788 0.74286
  -6  10   4 2111.40   28.20   8-0.55078 0.23757 0.41927-0.09128-0.84383 0.99501
  -6  11   4  636.69   23.23   8-0.55676 0.24338 0.40872-0.04814-0.84690 0.99827
  -6  12   4   44.33   17.46   7-0.55864 0.24624 0.40536-0.01164-0.84784 0.99951
  -6  13   4  690.95   19.43   7-0.55857 0.24548 0.40548 0.02094-0.84781 0.99939
  -6  14   4  654.90   19.03   8-0.55716 0.24391 0.40801 0.05099-0.84710 0.99832
  -6  15   4  197.60   20.74   8-0.55258 0.23973 0.41611 0.07611-0.84477 0.99664
  -6  23   3  142.17   15.95   7-0.55918 0.23023 0.40439 0.34998-0.84811 0.93698
  -6  27   2   87.67   12.90   7-0.56169 0.21521 0.39987 0.48723-0.84936 0.87378
  -5 -17  -8   15.09   14.80   7-0.55752 0.09612 0.40737-0.96798-0.84728 0.24740
  -5 -16  -6  -30.05   10.56   7-0.56232 0.13364 0.39873-0.92415-0.84967 0.37901
  -5 -15  -5  710.47   16.03   7-0.55957 0.15204 0.40370-0.89650-0.84830 0.44012
  -5 -14  -4  104.73   11.46   7-0.56085 0.16985 0.40139-0.86127-0.84894 0.50547
  -5  22   3  -17.67   14.54   8-0.55620 0.28911 0.40972 0.31051-0.84661 0.95067
  -5  26   2   27.61   13.30   7-0.56038 0.27744 0.40223 0.45352-0.84871 0.89140
  -4 -17  -8   45.34   11.74   7-0.56190 0.16492 0.39949-0.95802-0.84946 0.26838
  -4 -12  -3    2.06   16.98   7-0.55811 0.24709 0.40632-0.80483-0.84757 0.58498
  -4  19   3  139.26   16.74   7-0.55916 0.35735 0.40443 0.21878-0.84810 0.97155
  -4  25   2    8.63   14.52   8-0.55726 0.33764 0.40783 0.41300-0.84715 0.90676
  -3 -17  -9   17.81   14.54   7-0.55958 0.20844 0.40367-0.96269-0.84831 0.21999
  -3 -16  -7   99.49   12.09   7-0.56357 0.24861 0.39645-0.92219-0.85028 0.35055
  -3 -15  -6 1164.81   18.68   7-0.55907 0.26232 0.40459-0.89731-0.84806 0.41101
  -3 -14  -5  -43.51   16.05   8-0.55853 0.27562 0.40556-0.86547-0.84779 0.47574
  -3 -13  -4  113.51   12.51   7-0.56315 0.30187 0.39721-0.82372-0.85008 0.54234
  -3  -8  -1  483.43   18.10   7-0.56357 0.35497 0.39645-0.65907-0.85028 0.73344
  -3  11   3  391.85   20.79   8-0.55737 0.41818 0.40763-0.04731-0.84720 0.98685
  -3  12   3    5.96   19.82   8-0.55822 0.41958 0.40611-0.01186-0.84763 0.98779
  -3  13   3    2.00   19.53   7-0.55832 0.42022 0.40594 0.02138-0.84768 0.98758
  -3  14   3  135.27   19.44   8-0.55697 0.41850 0.40835 0.05034-0.84700 0.98684
  -3  23   2  361.49   16.49   7-0.55843 0.40256 0.40573 0.34927-0.84774 0.92474
  -3  27   1   16.02   13.31   7-0.55943 0.38706 0.40395 0.48433-0.84824 0.86160
  -2 -17 -11   48.62   13.45   8-0.55556 0.23460 0.41086-0.97064-0.84629 0.10715
  -2 -17 -10  191.55   14.99   7-0.56075 0.25795 0.40156-0.95950-0.84890 0.17492
  -2 -16  -8  183.59   15.46   7-0.56068 0.29309 0.40169-0.92706-0.84886 0.30206
  -2 -12  -4  -18.32   18.22   8-0.55789 0.35657 0.40670-0.80177-0.84747 0.55689
  -2  20   2   43.42   16.13   7-0.56001 0.46886 0.40291 0.25356-0.84852 0.94267
  -2  25   1   28.82   10.86   7-0.56211 0.45389 0.39911 0.42152-0.84956 0.88024
  -2  29   0    5.02   13.12   8-0.55598 0.42958 0.41010 0.54208-0.84650 0.81345
  -1 -17 -12    4.77   11.36   7-0.56274 0.28388 0.39797-0.95837-0.84987 0.06619
  -1 -16  -9  104.24   11.21   7-0.56274 0.34098 0.39797-0.92373-0.84987 0.25722
  -1 -11  -4  -13.90   19.71   8-0.55747 0.42025 0.40746-0.77032-0.84725 0.57422
  -1  10   2  171.12   23.70   8-0.55619 0.52788 0.40973-0.08302-0.84661 0.95726
  -1  11   2  293.25   21.76   7-0.55921 0.53056 0.40434-0.04469-0.84813 0.95925
  -1  12   2  676.24   21.00   7-0.56024 0.53140 0.40249-0.00904-0.84864 0.96014
  -1  13   2  319.45   20.05   7-0.56007 0.53145 0.40279 0.02310-0.84856 0.95994
  -1  14   2  100.56   18.86   7-0.55838 0.53076 0.40584 0.05243-0.84771 0.95898
  -1  15   2 1241.75   20.36   8-0.55631 0.52726 0.40953 0.08269-0.84667 0.95787
  -1  23   1  239.49   15.52   7-0.55818 0.51264 0.40618 0.34849-0.84761 0.89586
  -1  27   0   14.19   14.95   7-0.55853 0.49682 0.40556 0.48127-0.84779 0.83174
   0 -16 -12  100.45   14.55   8-0.55535 0.34558 0.41124-0.93775-0.84618 0.07925
   0 -16 -11   20.00   13.53   7-0.56064 0.36645 0.40177-0.92865-0.84884 0.14498
   0 -15  -9   51.01   16.21   8-0.55777 0.39984 0.40691-0.90012-0.84741 0.27146
   0 -10  -4 2212.79   19.12   7-0.56274 0.49281 0.39797-0.72646-0.84987 0.59342
   0  -6  -2  483.78   29.12   8-0.55658 0.52203 0.40904-0.60507-0.84681 0.71945
   0  19   1   42.63   15.38   7-0.56022 0.57971 0.40253 0.22062-0.84863 0.91364
   0  25   0  -14.78   14.72   8-0.55705 0.55764 0.40821 0.40984-0.84704 0.84794
   0  28  -1   87.15   13.88   7-0.56022 0.54444 0.40253 0.51600-0.84863 0.78640
   1 -15 -11  324.23   16.26   8-0.55712 0.42878 0.40808-0.90153-0.84708 0.16130
   1 -14  -9   84.93   16.87   8-0.55689 0.46327 0.40848-0.86904-0.84696 0.28916
   1 -10  -5   26.77   19.16   8-0.55786 0.53364 0.40676-0.73577-0.84745 0.54470
   1  21   0    7.84   11.39   7-0.56148 0.62742 0.40025 0.28952-0.84925 0.86774
   1  26  -1  204.15   15.71   8-0.55744 0.60418 0.40751 0.44476-0.84724 0.80250
   1  29  -2  250.18   15.32   7-0.55758 0.58732 0.40727 0.54462-0.84731 0.73812
   2 -14 -11   31.88   15.96   8-0.55733 0.49265 0.40771-0.86821-0.84718 0.17874
   2 -13  -9   94.94   16.82   7-0.55941 0.52938 0.40397-0.83030-0.84823 0.30757
   2 -12  -8   30.65   16.59   7-0.55658 0.54411 0.40904-0.80617-0.84681 0.36859
   2 -11  -7  528.35   17.82   8-0.55420 0.55999 0.41326-0.77464-0.84560 0.43262
   2 -10  -6  272.57   18.59   7-0.56092 0.58408 0.40126-0.72894-0.84898 0.50053
   2   2  -1  147.00   39.93   8-0.55497 0.66348 0.41190-0.34757-0.84599 0.81786
   2  10   0 3149.43   28.62   7-0.55802 0.68581 0.40647-0.07815-0.84753 0.88342
   2  11   0  113.95   21.76   7-0.56043 0.68855 0.40215-0.04229-0.84873 0.88464
   2  12   0   14.60   14.89   7-0.56148 0.69046 0.40025-0.00624-0.84925 0.88468
   2  13   0   10.48   14.27   7-0.56085 0.69010 0.40139 0.02566-0.84894 0.88458
   2  14   0 1142.62   20.20   7-0.55966 0.68776 0.40353 0.05621-0.84835 0.88451
   2  15   0   -5.87   17.83   8-0.55768 0.68539 0.40708 0.08464-0.84736 0.88344
   2  22  -1   28.54   11.04   7-0.56315 0.67565 0.39721 0.32530-0.85008 0.82216
   2  23  -1  128.26   14.26   8-0.55595 0.66643 0.41016 0.34385-0.84649 0.81966
   2  26  -2   41.40   11.51   7-0.56274 0.65757 0.39797 0.45556-0.84987 0.75848
   3   8  -1  681.78   19.30   7-0.56148 0.73581 0.40025-0.13794-0.84925 0.83864
   3  16  -1  863.94   14.45   7-0.56315 0.73757 0.39721 0.12831-0.85008 0.83991
   3  17  -1   61.50   17.34   7-0.55895 0.73433 0.40480 0.14990-0.84800 0.83818
   3  23  -2  356.54   14.77   7-0.55992 0.71739 0.40306 0.35233-0.84848 0.77551
   3  27  -3   22.97   13.60   8-0.55678 0.69694 0.40869 0.47563-0.84690 0.70851
   4 -12 -13   12.45   16.68   8-0.55407 0.58190 0.41350-0.80865-0.84553 0.08340
   4 -10  -9  683.89   19.38   8-0.55862 0.65712 0.40540-0.73345-0.84783 0.34199
   4  -9  -8   87.07   17.92   7-0.55927 0.67509 0.40424-0.69932-0.84816 0.40679
   4   7  -2 2678.29   28.38   7-0.55880 0.77960 0.40508-0.17512-0.84792 0.79113
   4  17  -2 1356.81   14.26   7-0.56169 0.78288 0.39987 0.15862-0.84936 0.79343
   4  18  -2   -8.59   16.59   8-0.55768 0.77887 0.40708 0.18278-0.84736 0.79082
   4  23  -3  247.07   14.31   7-0.56022 0.76487 0.40252 0.35357-0.84863 0.72848
   4  26  -4   72.28   11.14   7-0.56357 0.75107 0.39645 0.45646-0.85028 0.66604
   5  -9 -10  495.72   18.31   8-0.55799 0.70306 0.40653-0.70179-0.84751 0.29545
   5  -8  -9  862.38   23.36   8-0.55419 0.71636 0.41328-0.67601-0.84559 0.35707
   5   7  -3  335.01   20.53   8-0.55561 0.82214 0.41076-0.18103-0.84632 0.74348
   5   8  -3   63.95   14.73   7-0.56274 0.82955 0.39797-0.13710-0.84987 0.74721
   5  17  -3  -36.46   16.44   8-0.55895 0.82806 0.40480 0.15319-0.84800 0.74590
   5  18  -3  124.58   15.20   8-0.55581 0.82296 0.41040 0.18079-0.84642 0.74388
   5  23  -4   12.49   15.54   8-0.55705 0.80819 0.40821 0.34699-0.84704 0.68020
   5  26  -5  272.72   15.94   7-0.55856 0.79187 0.40550 0.44743-0.84780 0.61835
   6  -9 -14   -6.86   17.93   8-0.55520 0.69073 0.41149-0.70948-0.84611 0.05891
   6   3  -5   48.19   20.46   7-0.55945 0.85571 0.40391-0.30545-0.84825 0.63459
   6   9  -4  264.73   19.40   7-0.55771 0.87122 0.40702-0.11203-0.84738 0.69767
   6  10  -4 2265.36   21.09   7-0.56087 0.87499 0.40135-0.07254-0.84895 0.69958
   6  11  -4  600.36   13.72   7-0.56295 0.87700 0.39759-0.03614-0.84997 0.70070
   6  14  -4  650.44   13.97   7-0.56190 0.87592 0.39949 0.06033-0.84946 0.70036
   6  15  -4  194.63   16.92   7-0.55972 0.87383 0.40343 0.08888-0.84838 0.69930
   6  16  -4  110.10   16.65   8-0.55713 0.87152 0.40806 0.11545-0.84709 0.69736
   6  22  -5    6.57   16.46   7-0.55811 0.85457 0.40632 0.31424-0.84757 0.63296
   6  25  -6   83.94   15.03   7-0.55841 0.83897 0.40577 0.41453-0.84773 0.57072
   7  -4 -10   18.96   32.22  11-0.53129 0.80479 0.45228-0.58355-0.83330 0.31726
   7  20  -6    0.38   15.48   8-0.55747 0.90182 0.40746 0.24944-0.84725 0.58746
   7  23  -7   64.17   11.23   7-0.56190 0.88844 0.39949 0.35442-0.84946 0.52573
   8  -4 -14  105.89   27.88  11-0.52770 0.79420 0.45814-0.58881-0.83127 0.07672
   8  -1 -10   80.72   36.95  11-0.53103 0.86796 0.45269-0.48484-0.83316 0.33443
   8   8  -7  120.99   16.48   8-0.55546 0.94449 0.41103-0.14866-0.84624 0.53938
   8   9  -7  968.14   19.08   7-0.55979 0.94961 0.40329-0.10739-0.84842 0.54244
   8  15  -7   48.47   15.16   7-0.56068 0.95204 0.40170 0.09072-0.84886 0.54216
   8  16  -7  -11.31   16.21   8-0.55853 0.94875 0.40556 0.11847-0.84779 0.54219
   8  17  -7  263.44   15.34   8-0.55574 0.94500 0.41053 0.14724-0.84638 0.54042
   8  21  -8  119.79   15.41   7-0.55839 0.93105 0.40580 0.28284-0.84772 0.47859
   9   2 -11   61.60   21.14   8-0.54950 0.93295 0.42149-0.35583-0.84317 0.29771
   9   4 -10  219.64   22.58   8-0.55060 0.95120 0.41958-0.28800-0.84374 0.36277
   9   8  -9  395.03   17.80   8-0.55642 0.97439 0.40932-0.14623-0.84673 0.42955
   9   9  -9   20.81   16.10   7-0.56085 0.97936 0.40139-0.10783-0.84894 0.43143
   9  15  -9   11.81   13.92   7-0.56190 0.98132 0.39949 0.09199-0.84946 0.43198
   9  16  -9  197.80   15.16   7-0.55906 0.97803 0.40461 0.12053-0.84805 0.43242
   9  17  -9   24.55   13.78   7-0.55714 0.97451 0.40805 0.14787-0.84709 0.43045
  10   5 -13    0.21   20.84   8-0.55128 0.96345 0.41840-0.25475-0.84409 0.18813
  10   7 -12  187.09   18.68   8-0.55254 0.98223 0.41619-0.18562-0.84474 0.25476
 -15  -4   0   -6.35   15.04   9-0.54730-0.41267 0.42509-0.55829-0.84203 0.57906
 -15  -2   1  237.09   16.32   8-0.55102-0.39092 0.41865-0.48609-0.84397 0.64447
 -15   6   3   41.35   17.03   9-0.54686-0.35797 0.42586-0.23052-0.84180 0.77210
 -14  -7  -1  217.51   14.52   9-0.54715-0.36631 0.42536-0.65655-0.84195 0.53363
 -14  -3   1  168.80   17.42   9-0.54551-0.33259 0.42817-0.52770-0.84109 0.66036
 -14   4   3   45.09   17.56   9-0.54226-0.30187 0.43371-0.30235-0.83936 0.78671
 -13  -8  -1   12.34   14.29   8-0.54869-0.30339 0.42269-0.68789-0.84276 0.55072
 -13   2   3   64.51   15.80   9-0.54889-0.22987 0.42235-0.35802-0.84286 0.80713
 -12  -9  -1  109.35   14.26   8-0.55122-0.23359 0.41829-0.71467-0.84407 0.56961
 -12  -7   0  289.87   15.52   9-0.54696-0.22211 0.42569-0.65685-0.84185 0.63167
 -12  -5   1    4.59   16.29   8-0.54947-0.20239 0.42134-0.58716-0.84317 0.69785
 -12   1   3   62.45   16.21   9-0.54874-0.16533 0.42261-0.39141-0.84278 0.82497
 -12   7   4  328.85   24.73  10-0.53633-0.16145 0.44369-0.21606-0.83613 0.88171
 -11 -14  -5    8.78   12.96   9-0.54947-0.23880 0.42134-0.87899-0.84317 0.33128
 -11 -13  -4   47.50   14.16   9-0.54908-0.22591 0.42202-0.85091-0.84296 0.39384
 -11 -12  -3  154.14   15.05   9-0.54893-0.20820 0.42228-0.81701-0.84288 0.45960
 -11 -11  -2   54.84   14.40   8-0.55126-0.18669 0.41823-0.77938-0.84409 0.52348
 -11  -3   2   58.16   16.77   9-0.54835-0.11926 0.42328-0.52246-0.84258 0.77877
 -11   6   4  127.15   24.50  10-0.53300-0.10023 0.44920-0.25472-0.83430 0.89731
 -10 -15  -6   16.23   13.98   9-0.54948-0.19643 0.42133-0.91553-0.84317 0.28350
 -10 -10  -1   49.92   11.82   8-0.55356-0.10401 0.41419-0.74324-0.84527 0.60633
 -10  -8   0   18.37   15.83   9-0.54817-0.09210 0.42359-0.68746-0.84249 0.66681
 -10  -6   1  146.01   16.95   8-0.54985-0.07223 0.42069-0.61808-0.84336 0.73234
 -10   0   3  263.39   18.70   9-0.54898-0.03834 0.42219-0.42282-0.84291 0.85975
 -10  21   4  103.00   17.29   9-0.54570-0.02035 0.42785 0.26110-0.84119 0.92301
  -9 -14  -4   34.63   10.96   8-0.55378-0.09200 0.41382-0.87431-0.84538 0.43224
  -9 -13  -3   33.49   12.08   8-0.55506-0.07456 0.41155-0.83958-0.84604 0.49614
  -9 -10  -1   59.77   16.90   9-0.54944-0.04380 0.42139-0.75032-0.84315 0.62145
  -9  -6   1  614.15   18.76   9-0.54731-0.01148 0.42508-0.62228-0.84203 0.74880
  -9   0   3  -10.00   18.00   8-0.54947 0.02578 0.42134-0.42172-0.84317 0.87817
  -9  21   4  206.31   18.26   9-0.54393 0.04265 0.43088 0.26005-0.84025 0.93986
  -8 -16  -7   27.16   12.71   9-0.54759-0.08899 0.42459-0.95317-0.84218 0.25283
  -8 -15  -5   -5.73    9.87   8-0.55313-0.04970 0.41495-0.90808-0.84506 0.38525
  -8 -14  -4  293.28   14.58   8-0.55096-0.03173 0.41875-0.87901-0.84394 0.44774
  -8 -13  -3   13.15   11.30   8-0.55292-0.01261 0.41532-0.84307-0.84495 0.51250
  -8 -10  -1   14.34   16.37   9-0.54899 0.01893 0.42217-0.75153-0.84292 0.63831
  -8  -6   1 1040.35   20.08   9-0.54900 0.05414 0.42215-0.61956-0.84292 0.76703
  -8  20   4  227.60   16.30   8-0.54886 0.10984 0.42240 0.23480-0.84285 0.95937
  -7 -17  -8   -3.78   10.59   8-0.55420-0.03740 0.41306-0.97209-0.84560 0.21144
  -7 -15  -5  333.86   14.16   8-0.55205 0.01561 0.41685-0.90997-0.84450 0.40147
  -7 -14  -4    2.95   15.06   9-0.55034 0.02968 0.41984-0.87872-0.84361 0.46498
  -7 -13  -3  -12.01   11.08   8-0.55378 0.05012 0.41382-0.84069-0.84538 0.53097
  -7 -10  -1  134.02   17.05   8-0.55175 0.08602 0.41737-0.74564-0.84435 0.65784
  -7  -8   0  428.07   18.13   9-0.54917 0.10130 0.42186-0.68469-0.84301 0.72077
  -7  -3   2  162.62   20.21   8-0.55070 0.13875 0.41920-0.51800-0.84380 0.84890
  -7  19   4  145.58   17.82   9-0.54543 0.17014 0.42832 0.19597-0.84104 0.97576
  -7  25   3  259.25   15.52   9-0.54868 0.15623 0.42271 0.39880-0.84276 0.91257
  -6 -17  -9   95.72   12.64   9-0.54677 0.00418 0.42602-0.98565-0.84175 0.16197
  -6 -17  -8   41.60   10.74   8-0.55420 0.02863 0.41306-0.97250-0.84560 0.22855
  -6 -15  -5   18.69   10.78   8-0.55463 0.08183 0.41231-0.90594-0.84582 0.42033
  -6 -14  -4  347.87   12.35   8-0.55442 0.10044 0.41269-0.87320-0.84571 0.48461
  -6  16   4   89.33   17.28   9-0.54880 0.23719 0.42250 0.10158-0.84282 0.99435
  -6  24   3   12.27   14.36   8-0.54947 0.22015 0.42134 0.36595-0.84317 0.93063
  -5 -17  -9    4.65   13.97   9-0.54817 0.06965 0.42359-0.98336-0.84249 0.17828
  -5 -16  -7   87.42   14.83   9-0.54794 0.10391 0.42399-0.95055-0.84237 0.30797
  -5 -11  -2  360.21   13.35   8-0.55378 0.19833 0.41382-0.77540-0.84538 0.62933
  -5  -7   0  134.40   20.90   9-0.54786 0.22875 0.42413-0.65299-0.84233 0.75572
  -5  27   2   21.43   14.02   8-0.54980 0.26692 0.42078 0.46567-0.84333 0.88551
  -4 -17  -9  229.78   13.99   8-0.55216 0.13817 0.41665-0.97562-0.84456 0.19898
  -4 -16  -7  161.82   11.50   8-0.55378 0.17489 0.41382-0.93983-0.84538 0.32777
  -4 -15  -6   11.04   15.98   8-0.54930 0.18685 0.42163-0.91676-0.84308 0.38851
  -4 -13  -4   20.18   16.28   8-0.54881 0.22168 0.42248-0.85120-0.84282 0.51630
  -4   0   2  410.33   34.64   9-0.54567 0.32579 0.42789-0.42789-0.84117 0.89914
  -4  20   3   29.58   16.94   8-0.55163 0.35014 0.41758 0.23826-0.84428 0.96764
  -4  26   2   26.37   13.33   9-0.54794 0.32899 0.42399 0.42751-0.84237 0.90083
  -3 -17 -11  -10.04   13.17   9-0.54817 0.15882 0.42359-0.98598-0.84249 0.08522
  -3 -17 -10  -16.14   13.97   9-0.55055 0.18006 0.41946-0.97720-0.84373 0.15316
  -3 -16  -8  330.98   16.36   9-0.54905 0.21534 0.42207-0.94847-0.84295 0.27954
  -3  10   3   50.11   20.43   8-0.55215 0.41441 0.41668-0.09040-0.84455 0.98424
  -3  15   3  941.78   15.35   8-0.55378 0.41495 0.41382 0.07864-0.84538 0.98559
  -3  16   3  216.76   18.73   8-0.54975 0.41145 0.42086 0.10323-0.84331 0.98384
  -3  24   2   19.92   15.34   8-0.54920 0.39403 0.42181 0.36592-0.84303 0.91961
  -3  28   1  364.05   15.23   8-0.54933 0.37748 0.42158 0.49766-0.84309 0.85558
  -2 -16  -9    3.56   15.39   9-0.54893 0.25947 0.42228-0.95033-0.84288 0.23234
  -2 -15  -7   26.99   11.17   8-0.55399 0.30208 0.41344-0.90695-0.84549 0.36205
  -2 -14  -6  -33.21   16.20   9-0.54990 0.31325 0.42059-0.88070-0.84339 0.42480
  -2 -13  -5  237.02   17.94   8-0.55094 0.33441 0.41879-0.84581-0.84393 0.48888
  -2  -4   0 1726.14   28.04   8-0.55485 0.42720 0.41193-0.54342-0.84593 0.81061
  -2  21   2  853.53   16.33   8-0.55232 0.46078 0.41637 0.27341-0.84464 0.93890
  -2  26   1   88.76   13.78   8-0.55191 0.44346 0.41709 0.43705-0.84443 0.87510
  -1 -16 -10   17.23   14.78   9-0.55017 0.31030 0.42014-0.94390-0.84353 0.18735
  -1 -15  -8   -5.59   10.91   8-0.55335 0.34524 0.41457-0.90872-0.84516 0.31638
  -1 -14  -7    3.50   15.59   9-0.54709 0.35969 0.42547-0.88627-0.84192 0.37584
  -1 -12  -5  272.95   17.92   9-0.54742 0.39467 0.42489-0.81934-0.84209 0.50539
  -1   9   2 1504.50   26.51   8-0.54962 0.52131 0.42109-0.12591-0.84324 0.95418
  -1  16   2   21.26   16.61   8-0.55127 0.52380 0.41821 0.10854-0.84410 0.95630
  -1  17   2  -17.87   17.70   9-0.54882 0.51960 0.42247 0.13502-0.84283 0.95404
  -1  24   1  149.51   16.26   8-0.54954 0.50445 0.42123 0.36508-0.84320 0.89162
  -1  28   0  231.65   15.42   9-0.54875 0.48711 0.42259 0.49625-0.84279 0.82587
   0 -14  -8  177.17   16.46   9-0.54878 0.40785 0.42254-0.88272-0.84281 0.33199
   0 -11  -5  370.63   19.59   9-0.54847 0.45993 0.42308-0.78447-0.84264 0.52331
   0  -8  -3  326.63   16.97   8-0.55292 0.50046 0.41532-0.67771-0.84495 0.65305
   0   5   1  918.67   37.01   9-0.54876 0.56626 0.42257-0.25959-0.84280 0.90671
   0  20   1  209.60   11.63   8-0.55378 0.57216 0.41382 0.24273-0.84538 0.91078
   0  21   1  100.38   15.47   9-0.54687 0.56671 0.42584 0.26339-0.84180 0.90673
   0  26   0   58.92   14.73   9-0.54754 0.54919 0.42468 0.42666-0.84216 0.84268
   0  29  -1   30.90   14.09   8-0.54960 0.53430 0.42111 0.53061-0.84323 0.78070
   1 -15 -13   28.13   14.00   9-0.54806 0.38321 0.42379-0.91941-0.84243 0.02622
   1 -15 -12   43.65   15.18   8-0.54970 0.40225 0.42094-0.91461-0.84329 0.09323
   1 -13  -8    4.98   16.59   8-0.54947 0.47245 0.42134-0.85025-0.84317 0.34815
   1 -11  -6 1246.53   20.88   9-0.54733 0.50501 0.42504-0.78696-0.84205 0.47600
   1  -4  -2 2502.24   40.67   9-0.54664 0.57520 0.42624-0.55753-0.84168 0.73141
   1  22   0  414.43   12.46   8-0.55420 0.61920 0.41306 0.30931-0.84560 0.86462
   1  23   0  -19.40   14.58   9-0.54796 0.61204 0.42397 0.32821-0.84237 0.86055
   1  27  -1   31.17   14.52   8-0.54928 0.59670 0.42168 0.46048-0.84306 0.79687
   2 -14 -12  297.26   15.50   9-0.54855 0.46456 0.42293-0.88451-0.84269 0.11085
   2   9   0  -11.39   16.89   8-0.55292 0.68041 0.41532-0.12006-0.84495 0.88121
   2  16   0  706.44   14.45   8-0.55378 0.68243 0.41382 0.11139-0.84538 0.88199
   2  17   0  308.17   17.46   8-0.55022 0.67879 0.42004 0.13738-0.84355 0.88007
   2  24  -1  604.13   15.27   9-0.54780 0.66040 0.42424 0.36331-0.84229 0.81405
   2  27  -2  441.74   12.27   8-0.55335 0.64765 0.41457 0.47196-0.84516 0.75424
   3 -13 -13   23.65   16.31   9-0.54503 0.50804 0.42899-0.85678-0.84083 0.06246
   3 -13 -12   -7.07   15.22   9-0.55077 0.52838 0.41909-0.84788-0.84384 0.13033
   3 -12 -10   39.30   16.02   9-0.54882 0.56432 0.42247-0.81724-0.84283 0.25820
   3  -8  -6  112.50   21.12   9-0.54816 0.63459 0.42361-0.68652-0.84248 0.51185
   3   7  -1   38.33   16.91   8-0.55249 0.72611 0.41608-0.18840-0.84473 0.83413
   3  18  -1  670.04   13.06   8-0.55420 0.72913 0.41306 0.17782-0.84560 0.83585
   3  19  -1  160.37   16.25   8-0.54937 0.72470 0.42153 0.20101-0.84311 0.83301
   3  24  -2   34.64   13.69   8-0.55172 0.71090 0.41742 0.37129-0.84433 0.77045
   4 -12 -14  -19.85   16.11   9-0.54990 0.55689 0.42059-0.81814-0.84339 0.01956
   4 -11 -11  108.17   18.36   9-0.54362 0.60543 0.43140-0.79353-0.84008 0.20670
   4  -6  -6   36.31   24.30   9-0.54675 0.69703 0.42604-0.62305-0.84174 0.52902
   4   6  -2  402.92   24.82   9-0.54765 0.76815 0.42450-0.22892-0.84221 0.78453
   4  19  -2   -3.27   14.97   9-0.54947 0.77445 0.42134 0.20651-0.84317 0.78795
   4  20  -2  145.26   15.06   9-0.54720 0.76912 0.42527 0.23010-0.84198 0.78490
   4  24  -3  187.30   11.00   8-0.55270 0.75740 0.41570 0.37232-0.84484 0.72476
   4  27  -4   14.87   10.96   8-0.55420 0.74244 0.41306 0.47329-0.84560 0.66130
   5 -10 -12   11.64   16.18   9-0.54861 0.65765 0.42284-0.75186-0.84271 0.16232
   5  19  -3   92.71   15.88   8-0.55029 0.81950 0.41992 0.20342-0.84359 0.74051
   5  24  -4   -7.09   15.38   9-0.54936 0.80105 0.42153 0.36557-0.84311 0.67686
   5  27  -5   39.65   15.37   8-0.54972 0.78385 0.42090 0.46516-0.84330 0.61252
   6  -8 -12  132.18   19.36   9-0.54190 0.71516 0.43432-0.69734-0.83916 0.17684
   6   8  -4  101.20   18.84   8-0.55077 0.86474 0.41908-0.15723-0.84384 0.69474
   6  17  -4  175.16   11.96   8-0.55313 0.86746 0.41495 0.14256-0.84506 0.69660
   6  18  -4   30.07   16.63   8-0.54941 0.86420 0.42145 0.16921-0.84313 0.69315
   6  23  -5   51.15   15.63   8-0.54999 0.84791 0.42045 0.33368-0.84343 0.63009
   6  26  -6  106.00   14.94   8-0.54992 0.83096 0.42057 0.43178-0.84340 0.56739
   7  -5 -11  614.84   29.39  11-0.53314 0.78805 0.44896-0.61282-0.83438 0.25292
   7   1  -7  639.87   26.09   9-0.54688 0.87182 0.42582-0.39332-0.84181 0.51672
   7   4  -6  119.21   22.60   9-0.54405 0.88638 0.43066-0.30042-0.84031 0.57963
   7  11  -5   29.58   18.19   8-0.54852 0.90853 0.42300-0.06224-0.84267 0.64577
   7  12  -5 1349.99   19.40   8-0.54932 0.91010 0.42161-0.02798-0.84308 0.64664
   7  13  -5   26.58   17.49   8-0.54982 0.91070 0.42074 0.00569-0.84335 0.64660
   7  14  -5  167.73   17.05   8-0.54920 0.90967 0.42182 0.03597-0.84302 0.64720
   7  15  -5   -8.92   16.14   9-0.54828 0.90774 0.42340 0.06695-0.84254 0.64721
   7  21  -6  155.87   14.39   8-0.55145 0.89582 0.41790 0.27096-0.84419 0.58570
   7  24  -7  -14.68   11.19   8-0.55420 0.88138 0.41306 0.37338-0.84560 0.52229
   8   3  -8  711.03   23.76   9-0.54207 0.91354 0.43404-0.33579-0.83925 0.46790
   8   7  -7  530.61   18.28   9-0.54740 0.93643 0.42493-0.19618-0.84208 0.53468
   8  18  -7   51.73   16.19   8-0.55051 0.94178 0.41953 0.17154-0.84371 0.53724
   8  19  -7  134.39   14.73   9-0.54673 0.93710 0.42607 0.19641-0.84173 0.53554
   8  22  -8   -8.72   14.09   9-0.54947 0.92565 0.42134 0.30429-0.84317 0.47244
   9   7  -9   40.22   16.55   9-0.54832 0.96628 0.42334-0.19425-0.84256 0.42474
   9  18  -9  257.76   15.88   8-0.55131 0.97077 0.41814 0.17237-0.84412 0.42851
   9  19  -9   29.75   14.11   9-0.54811 0.96606 0.42371 0.19841-0.84245 0.42596
  10  10 -11   22.13   17.12   9-0.54755 0.99400 0.42467-0.09777-0.84216 0.31535
  10  11 -11  112.60   16.00   8-0.54975 0.99701 0.42086-0.05997-0.84331 0.31732
  10  12 -11  -11.04   15.35   9-0.54926 0.99860 0.42172-0.02764-0.84305 0.31552
  10  13 -11  199.21   15.23   8-0.55071 0.99892 0.41918 0.00738-0.84381 0.31791
  10  14 -11   -8.68   14.50   9-0.54969 0.99831 0.42097 0.03753-0.84328 0.31755
  10  15 -11    9.79   14.12   9-0.54839 0.99677 0.42322 0.06918-0.84260 0.31526
  10  16 -11   23.65   13.11   9-0.54694 0.99433 0.42571 0.09866-0.84184 0.31483
 -15  -1   1    3.13   16.56   9-0.54065-0.40691 0.43626-0.47288-0.83884 0.64007
 -15   2   2  173.62   18.15  10-0.53619-0.38803 0.44375-0.38113-0.83641 0.70068
 -15   7   3   14.58   18.48  11-0.53027-0.37560 0.45355-0.22565-0.83311 0.76164
 -14  -5   0   -3.29   15.06  10-0.54065-0.35378 0.43626-0.60033-0.83884 0.59267
 -14   0   2  777.30   19.19   9-0.54137-0.31955 0.43503-0.43765-0.83923 0.72058
 -13 -10  -3    0.10   13.88  10-0.53756-0.34736 0.44146-0.77145-0.83716 0.41735
 -13  -9  -2   49.49   15.57   9-0.54053-0.32676 0.43645-0.73430-0.83878 0.48245
 -13  -6   0   27.42   15.81   9-0.54218-0.29003 0.43365-0.63280-0.83967 0.61070
 -13  -4   1   84.93   15.42   9-0.54393-0.26981 0.43066-0.56280-0.84061 0.67720
 -13  -1   2   -0.96   17.76   9-0.54065-0.25803 0.43626-0.47208-0.83884 0.73975
 -13  10   4    2.54   25.71  15-0.49286-0.26519 0.51162-0.18492-0.81073 0.83745
 -12 -12  -4  -29.64   14.88  10-0.54131-0.29796 0.43514-0.82913-0.83920 0.37303
 -12 -11  -3   22.16   15.80   9-0.54091-0.27932 0.43582-0.79847-0.83898 0.43603
 -12 -10  -2  132.51   14.63   9-0.54390-0.25800 0.43072-0.76003-0.84059 0.50256
 -12  -2   2   32.43   16.11  10-0.53979-0.19300 0.43771-0.50553-0.83838 0.75554
 -11  -9  -1  138.35   15.63   9-0.54110-0.18010 0.43549-0.73208-0.83909 0.58195
 -11  21   4   15.75   16.92  10-0.53716-0.09710 0.44213 0.24679-0.83694 0.90110
 -10 -14  -5   -5.54   13.25  10-0.54218-0.18535 0.43365-0.89199-0.83967 0.34522
 -10 -13  -4  104.34   15.34  10-0.54029-0.16893 0.43686-0.86517-0.83865 0.40722
 -10 -12  -3  -31.89   15.54  10-0.54065-0.15386 0.43626-0.83078-0.83884 0.47164
 -10 -11  -2   31.22   11.97   9-0.54459-0.13023 0.42954-0.79187-0.84096 0.53745
 -10  -3   2  204.67   16.89  10-0.54041-0.06357 0.43666-0.53792-0.83871 0.79049
  -9 -15  -6  163.05   13.61   9-0.54250-0.13856 0.43312-0.92624-0.83984 0.29853
  -9 -11  -2   53.97   16.04  10-0.53990-0.06997 0.43753-0.79987-0.83844 0.55330
  -9  -8   0  540.79   13.76   9-0.54437-0.03177 0.42992-0.69296-0.84084 0.68326
  -9  -3   2   82.94   16.72  10-0.53771-0.00193 0.44121-0.54220-0.83724 0.80698
  -8 -15  -6   15.65   12.63  10-0.53868-0.07893 0.43957-0.93377-0.83777 0.31323
  -8 -11  -2  407.39   15.93  10-0.53777-0.00812 0.44111-0.80503-0.83727 0.56733
  -8  -8   0   11.02   13.17   9-0.54437 0.03238 0.42992-0.69390-0.84084 0.69985
  -8  -3   2  817.72   21.25  10-0.54035 0.06376 0.43676-0.53743-0.83868 0.82553
  -8  21   4  145.68   16.26  10-0.53826 0.09582 0.44028 0.24758-0.83754 0.95388
  -7 -16  -7   55.13   10.56   9-0.54459-0.02581 0.42954-0.95682-0.84096 0.27033
  -7 -11  -2  329.01   16.38  10-0.53902 0.05786 0.43900-0.80218-0.83796 0.58633
  -7   1   3  933.56   23.65  10-0.54082 0.14543 0.43596-0.40464-0.83894 0.90759
  -7  20   4   77.81   17.56  10-0.53734 0.15878 0.44182 0.21307-0.83704 0.97101
  -7  26   3    5.38   15.52  11-0.53334 0.13766 0.44849 0.40726-0.83483 0.90667
  -6 -16  -7   24.48   10.77   9-0.54459 0.03826 0.42954-0.95661-0.84096 0.28695
  -6 -11  -2  375.82   13.19   9-0.54415 0.12459 0.43029-0.79177-0.84073 0.60806
  -6  -5   1   46.71   20.98   9-0.54093 0.17468 0.43578-0.60044-0.83900 0.79746
  -6  -2   2  215.50   22.06  10-0.53835 0.19034 0.44013-0.50751-0.83760 0.85960
  -6   2   3   31.08   28.49  11-0.53220 0.20312 0.45038-0.38580-0.83419 0.92059
  -6   9   4  225.55   22.89  10-0.53661 0.22257 0.44306-0.14919-0.83664 0.98734
  -6  17   4  178.99   16.89   9-0.54236 0.23042 0.43335 0.12474-0.83977 0.99147
  -6  18   4   27.38   19.17  10-0.53444 0.22041 0.44667 0.14553-0.83544 0.98821
  -6  25   3   15.22   14.01  10-0.53712 0.20666 0.44220 0.37865-0.83692 0.92486
  -5 -17 -10   15.69   13.78   9-0.54133 0.04650 0.43511-0.99342-0.83921 0.11162
  -5 -15  -6  343.60   15.89  10-0.54085 0.11665 0.43592-0.92933-0.83895 0.36737
  -5 -13  -4  407.78   16.19  10-0.53809 0.14983 0.44058-0.86925-0.83745 0.49273
  -5 -12  -3  513.13   17.66   9-0.54246 0.16952 0.43319-0.82719-0.83982 0.56034
  -5  -9  -1  701.39   14.60   9-0.54676 0.20901 0.42580-0.72171-0.84211 0.69072
  -5  23   3  154.69   15.24   9-0.54437 0.27955 0.42992 0.32526-0.84084 0.94590
  -5  28   2   83.37   13.13  10-0.53822 0.25308 0.44034 0.47784-0.83752 0.87911
  -4 -17 -10  113.76   10.82   9-0.54546 0.11426 0.42805-0.98762-0.84142 0.13217
  -4 -16  -8   29.47   15.53  10-0.54046 0.14405 0.43657-0.96299-0.83874 0.25661
  -4 -14  -5   44.92   11.76   9-0.54589 0.20240 0.42730-0.88739-0.84165 0.45217
  -4 -10  -2   -0.57   19.92  10-0.54153 0.24825 0.43477-0.76259-0.83932 0.64115
  -4  -6   0 1356.82   27.16  10-0.54052 0.28510 0.43648-0.63427-0.83877 0.76811
  -4  21   3  338.90   16.02   9-0.54345 0.34191 0.43149 0.25854-0.84035 0.96298
  -3 -16  -9   86.48   14.12  10-0.53805 0.19017 0.44064-0.96748-0.83743 0.20994
  -3 -15  -7  200.93   16.33  10-0.54048 0.22759 0.43653-0.92965-0.83875 0.33892
  -3 -11  -3  345.52   13.62   9-0.54676 0.30188 0.42580-0.78731-0.84211 0.59818
  -3  -5   0  167.13   27.00  10-0.54039 0.35123 0.43669-0.59983-0.83870 0.78649
  -3   9   3  877.37   23.78   9-0.54374 0.40528 0.43100-0.13555-0.84050 0.98024
  -3  17   3    4.07   12.14   9-0.54524 0.40597 0.42842 0.12951-0.84131 0.98145
  -3  18   3  161.93   17.21  10-0.54031 0.40112 0.43684 0.15374-0.83866 0.97860
  -3  25   2  474.23   16.25  10-0.53944 0.38195 0.43829 0.38197-0.83819 0.91463
  -3  29   1   82.41   12.94  10-0.53712 0.36222 0.44220 0.50979-0.83692 0.85058
  -2 -16 -10   -7.35   15.66  10-0.53977 0.23389 0.43775-0.96626-0.83836 0.16399
  -2 -10  -3  591.63   22.26   9-0.54124 0.36103 0.43526-0.76342-0.83916 0.61236
  -2  22   2   12.67   14.55   9-0.54437 0.45173 0.42992 0.29224-0.84084 0.93492
  -2  27   1  122.15   15.09   9-0.54147 0.43331 0.43486 0.45127-0.83929 0.86978
  -1 -16 -12    4.49   15.62  10-0.54065 0.26355 0.43626-0.96417-0.83884 0.05462
  -1 -16 -11   -1.02   14.43  10-0.54273 0.28342 0.43272-0.95751-0.83997 0.12122
  -1 -15  -9  228.90   15.24  10-0.53850 0.31893 0.43988-0.93307-0.83768 0.24391
  -1 -13  -6   29.87   12.82   9-0.54437 0.37615 0.42992-0.85670-0.84084 0.44024
  -1  -9  -3  994.46   24.05   9-0.54206 0.42540 0.43385-0.72932-0.83961 0.63019
  -1  -5  -1 1280.27   25.92   9-0.54633 0.46465 0.42655-0.59056-0.84188 0.76053
  -1   8   2   34.29   25.11  10-0.53995 0.51120 0.43744-0.17748-0.83846 0.94837
  -1  18   2   55.82   17.06   9-0.54201 0.51400 0.43395 0.15799-0.83958 0.95189
  -1  19   2 1534.24   18.51  10-0.53802 0.50722 0.44068 0.18290-0.83741 0.94919
  -1  25   1  224.69   15.62   9-0.54050 0.49466 0.43651 0.38386-0.83876 0.88608
  -1  29   0   11.36   13.17   9-0.54065 0.47608 0.43626 0.50966-0.83884 0.82061
   0 -15 -10    4.60   11.38   9-0.54502 0.36747 0.42880-0.92343-0.84119 0.20209
   0 -13  -7  351.68   17.20   9-0.54283 0.42041 0.43255-0.85925-0.84002 0.39282
   0 -12  -6   25.31   17.61   9-0.54284 0.43787 0.43253-0.82713-0.84002 0.45643
   0  22   1    2.92   16.20  10-0.53999 0.55700 0.43737 0.28416-0.83848 0.90361
   1 -14 -10   77.86   16.02  10-0.54081 0.43032 0.43597-0.89609-0.83893 0.21699
   1 -12  -7   72.67   12.90   9-0.54481 0.48581 0.42917-0.82380-0.84107 0.41125
   1  -8  -4 2419.57   26.55  10-0.54006 0.53498 0.43725-0.69971-0.83852 0.60000
   1   3   0  548.17   31.47   9-0.54655 0.61020 0.42618-0.32879-0.84200 0.85952
   1  11   1  886.23   24.19  10-0.53929 0.61991 0.43855-0.07758-0.83811 0.92048
   1  12   1 1639.97   23.79   9-0.54140 0.62360 0.43498-0.04127-0.83925 0.92140
   1  13   1  513.28   20.34   9-0.54231 0.62489 0.43343-0.00713-0.83974 0.92186
   1  14   1  153.04   18.57   9-0.54228 0.62420 0.43348 0.02496-0.83973 0.92192
   1  15   1  471.37   19.19   9-0.54074 0.62236 0.43611 0.05529-0.83889 0.92140
   1  16   1    6.00   17.38  10-0.53800 0.61970 0.44072 0.08459-0.83740 0.92024
   1  24   0   55.32   14.78  10-0.53800 0.60208 0.44072 0.34747-0.83740 0.85695
   2 -14 -13   96.61   14.41   9-0.54393 0.44427 0.43066-0.89181-0.84061 0.04397
   2 -13 -10  233.87   16.75   9-0.54111 0.49475 0.43548-0.86210-0.83909 0.23498
   2  -8  -5   57.94   20.45  10-0.53787 0.57888 0.44094-0.70280-0.83733 0.55406
   2   8   0  730.36   20.13   9-0.54524 0.67336 0.42842-0.16687-0.84131 0.87660
   2  18   0  103.02   11.95   9-0.54589 0.67484 0.42730 0.16181-0.84165 0.87756
   2  19   0   95.19   17.04   9-0.54083 0.66947 0.43594 0.18617-0.83894 0.87531
   2  25  -1   24.57   15.73  10-0.53889 0.65046 0.43923 0.38195-0.83788 0.81037
   2  28  -2   17.37   14.02   9-0.54372 0.63716 0.43104 0.48814-0.84049 0.74926
   3 -13 -14   13.77   14.20   9-0.54267 0.48969 0.43282-0.85989-0.83993-0.00223
   3 -11  -9   19.86   17.07  10-0.53817 0.57242 0.44043-0.80249-0.83749 0.31426
   3   6  -1  889.37   28.21  10-0.53931 0.71263 0.43851-0.24189-0.83812 0.82777
   3  20  -1  132.59   15.11   9-0.54328 0.71895 0.43178 0.22352-0.84026 0.83032
   3  25  -2  477.77   14.48   9-0.54350 0.70226 0.43140 0.38972-0.84038 0.76623
   3  28  -3   46.83   10.99   9-0.54611 0.68666 0.42693 0.49176-0.84177 0.70424
   4   1  -3  425.88   33.09  10-0.53352 0.73640 0.44819-0.41468-0.83493 0.71446
   4  21  -2  183.32   15.04   9-0.54074 0.76212 0.43610 0.25185-0.83889 0.78291
   4  25  -3   38.80   10.62   9-0.54459 0.74869 0.42954 0.39077-0.84096 0.72106
   4  28  -4   78.41   11.62   9-0.54459 0.73220 0.42954 0.48898-0.84096 0.65787
   5 -10 -13    6.30   17.78  10-0.53645 0.62866 0.44331-0.77263-0.83655 0.09283
   5   6  -3  607.63   23.06   9-0.54309 0.81064 0.43211-0.23600-0.84016 0.73653
   5  20  -3   10.23   11.24   9-0.54502 0.81296 0.42880 0.22834-0.84119 0.73838
   5  21  -3  174.24   15.49  10-0.53977 0.80662 0.43774 0.25148-0.83837 0.73597
   5  25  -4  202.18   15.54   9-0.54120 0.79257 0.43533 0.38446-0.83914 0.67337
   6   7  -4  330.15   20.06   9-0.54227 0.85616 0.43350-0.20456-0.83972 0.68997
   6  19  -4    1.52   11.84   9-0.54415 0.85853 0.43029 0.19333-0.84073 0.69237
   6  20  -4  130.84   16.71  10-0.53967 0.85322 0.43791 0.21831-0.83831 0.68979
   6  24  -5  309.99   15.87   9-0.54216 0.84040 0.43370 0.35338-0.83966 0.62649
   7   9  -5    5.24   18.36  10-0.53911 0.90008 0.43886-0.14321-0.83800 0.64155
   7  10  -5  190.27   17.89   9-0.54393 0.90492 0.43066-0.10308-0.84061 0.64437
   7  16  -5  578.23   12.69   9-0.54481 0.90616 0.42917 0.09512-0.84107 0.64470
   7  17  -5  -23.61   16.27  10-0.54120 0.90256 0.43533 0.12263-0.83914 0.64442
   7  18  -5  586.70   15.86  10-0.53877 0.89791 0.43942 0.15261-0.83782 0.64340
   7  22  -6  240.80   11.63   9-0.54546 0.88980 0.42805 0.29274-0.84142 0.58144
   7  23  -6   44.66   14.13   9-0.53962 0.88211 0.43800 0.31576-0.83828 0.57892
   8  -4 -15   17.07   24.03  12-0.51743 0.76761 0.47420-0.60471-0.82572 0.00768
   8   6  -7  327.36   20.81  10-0.53564 0.92488 0.44466-0.24573-0.83611 0.53096
   8  20  -7   27.52   15.71   9-0.54109 0.93157 0.43551 0.22173-0.83908 0.53316
   9   6  -9  451.81   20.38  10-0.53656 0.95517 0.44313-0.24421-0.83661 0.42035
   9  12  -8  287.22   17.74  10-0.53633 0.97244 0.44351-0.04782-0.83649 0.48526
   9  13  -8   97.66   14.35  10-0.53827 0.97351 0.44027-0.01279-0.83755 0.48586
   9  14  -8   41.31   14.23  10-0.53765 0.97355 0.44131 0.01900-0.83721 0.48551
   9  20  -9   17.65   15.23   9-0.54153 0.96093 0.43477 0.22251-0.83932 0.42309
  10   4 -13   62.15   21.33  11-0.53029 0.94267 0.45352-0.32189-0.83312 0.17708
  10   6 -12   -8.72   19.00  10-0.53911 0.96972 0.43886-0.24227-0.83800 0.24653
  10   8 -11  -24.24   18.48  10-0.53534 0.98175 0.44517-0.18364-0.83594 0.31138
  10   9 -11   -4.27   15.75  10-0.54076 0.98873 0.43607-0.14157-0.83890 0.31369
 -15  -3   0  -11.21   15.48  11-0.53155-0.43000 0.45161-0.54864-0.83339 0.57193
 -14  -6  -1   90.10   15.20  11-0.53021-0.38313 0.45382-0.65303-0.83263 0.52343
 -14  -2   1   70.67   17.26  11-0.52695-0.34962 0.45911-0.52652-0.83080 0.64949
 -14   5   3   22.02   18.66  12-0.52065-0.32088 0.46920-0.30650-0.82719 0.77397
 -13  -7  -1  -20.20   14.84  11-0.53088-0.32165 0.45272-0.68281-0.83301 0.54272
 -13   3   3   65.89   17.97  11-0.52940-0.24853 0.45514-0.35930-0.83218 0.79692
 -12  -8  -1   55.87   15.48  11-0.53266-0.25229 0.44980-0.71281-0.83400 0.56003
 -12  -4   1  187.73   15.63  11-0.52792-0.22207 0.45755-0.59051-0.83134 0.68506
 -12   2   3   79.66   18.74  11-0.52602-0.18892 0.46061-0.39606-0.83027 0.81224
 -11 -13  -5   27.11   12.95  10-0.53402-0.25883 0.44756-0.87497-0.83476 0.32273
 -11 -12  -4  126.19   14.73  11-0.53064-0.24413 0.45311-0.84814-0.83288 0.38522
 -11 -11  -3  -21.75   15.45  11-0.53020-0.22657 0.45382-0.81699-0.83263 0.44769
 -11 -10  -2    1.35   15.07  11-0.53178-0.20602 0.45125-0.77955-0.83351 0.51207
 -11  -7   0   20.24   14.95  10-0.53428-0.16894 0.44713-0.67679-0.83490 0.64238
 -11  -5   1   18.39   12.29  10-0.53625-0.15061 0.44386-0.60816-0.83598 0.70787
 -11   1   3  206.10   17.32  11-0.53210-0.11851 0.45072-0.41989-0.83369 0.83259
 -10 -14  -6  122.98   14.58  11-0.53127-0.21390 0.45208-0.91315-0.83323 0.27516
 -10  -9  -1  256.43   15.85  10-0.53303-0.12467 0.44919-0.74651-0.83421 0.59384
 -10  22   4   28.44   16.72  11-0.53125-0.03581 0.45212 0.26954-0.83321 0.91613
  -9 -15  -7  -17.37   13.93  11-0.53178-0.16652 0.45125-0.94418-0.83351 0.22773
  -9 -14  -5   -2.26   10.85  10-0.53737-0.12983 0.44200-0.90193-0.83659 0.36005
  -9 -13  -4    5.73   14.09  11-0.53178-0.11134 0.45125-0.87581-0.83351 0.42051
  -9 -12  -3  442.44   15.93  10-0.53472-0.09358 0.44640-0.84232-0.83514 0.48412
  -9  22   4  292.15   15.87  10-0.53201 0.02818 0.45087 0.27068-0.83364 0.93362
  -8 -14  -5   -6.20   14.47  11-0.53245-0.06980 0.45014-0.90941-0.83389 0.37437
  -8 -13  -4   83.44   14.78  11-0.53105-0.05143 0.45244-0.88094-0.83310 0.43743
  -8 -12  -3   -4.98   15.71  10-0.53200-0.03398 0.45088-0.84577-0.83364 0.50184
  -8  22   4   -3.26   16.52  12-0.52422 0.08246 0.46350 0.26081-0.82924 0.94811
  -7 -16  -8   60.40   13.31  10-0.53399-0.05421 0.44761-0.97268-0.83474 0.20146
  -7 -15  -6  133.41   10.45  10-0.53648-0.01562 0.44349-0.93701-0.83611 0.33020
  -7 -14  -5   14.96   14.68  10-0.53200-0.00532 0.45088-0.91220-0.83364 0.39144
  -7 -13  -4   -6.58   14.37  10-0.53178 0.00986 0.45125-0.88228-0.83351 0.45415
  -7 -12  -3 1208.21   18.32  11-0.53174 0.03099 0.45132-0.84660-0.83349 0.51830
  -7  21   4  147.97   17.41  11-0.52796 0.15258 0.45747 0.23207-0.83137 0.96613
  -6 -16  -8  130.09   13.93  10-0.53362 0.01023 0.44822-0.97417-0.83453 0.21840
  -6 -15  -6    4.16    9.98  10-0.53714 0.04407 0.44237-0.93528-0.83647 0.34832
  -6 -14  -5   54.36   15.30  10-0.53268 0.06051 0.44977-0.91016-0.83401 0.40923
  -6 -13  -4  135.29   15.92  11-0.53175 0.07799 0.45130-0.87862-0.83349 0.47300
  -6 -12  -3    6.33   11.61  10-0.53536 0.09745 0.44534-0.84006-0.83550 0.53853
  -6  -9  -1  112.07   17.72  10-0.53404 0.13418 0.44753-0.74286-0.83476 0.66624
  -6  -7   0   66.36   19.41  11-0.53161 0.14930 0.45152-0.68048-0.83342 0.72967
  -6  19   4   16.81   16.41  11-0.53049 0.21839 0.45336 0.17014-0.83279 0.98430
  -5 -16  -8  167.25   11.20  10-0.53581 0.07642 0.44460-0.97106-0.83574 0.23656
  -5 -14  -5    0.30   11.51  10-0.53737 0.12584 0.44200-0.90204-0.83659 0.42980
  -5  -4   1  336.99   23.74  11-0.52977 0.22788 0.45454-0.58617-0.83239 0.80903
  -5  -1   2  925.69   25.51  11-0.53188 0.24753 0.45108-0.48485-0.83357 0.87361
  -5  13   4   12.57   21.16  10-0.52935 0.28153 0.45522-0.03006-0.83215 0.99945
  -5  14   4  271.40   21.50  11-0.52745 0.27912 0.45831 0.00097-0.83108 0.99998
  -5  24   3   15.13   14.21  10-0.53347 0.26835 0.44846 0.34071-0.83445 0.94076
  -4 -16  -9   43.69   14.67  11-0.53111 0.11756 0.45235-0.97927-0.83314 0.18807
  -4 -15  -7   22.21   15.75  11-0.53117 0.15176 0.45224-0.94598-0.83317 0.31481
  -4  -8  -1   49.00   15.90  10-0.53603 0.26336 0.44423-0.70662-0.83586 0.70222
  -4   5   3   -1.53   32.38  11-0.52522 0.32231 0.46190-0.29796-0.82981 0.95180
  -4  22   3   13.41   15.05  10-0.53492 0.33396 0.44608 0.27683-0.83525 0.95859
  -4  27   2  313.41   14.24  10-0.53508 0.31477 0.44580 0.44087-0.83534 0.89554
  -3 -16 -10  -17.58   13.88  11-0.53088 0.15896 0.45272-0.98166-0.83301 0.14029
  -3 -14  -6   14.26   12.12  10-0.53492 0.23614 0.44608-0.90651-0.83525 0.39875
  -3 -13  -5  237.51   17.01  10-0.53328 0.25440 0.44878-0.87593-0.83434 0.46158
  -3 -12  -4  154.32   13.01  10-0.53714 0.27590 0.44237-0.83725-0.83647 0.52745
  -3  -9  -2 1411.49   23.31  10-0.53390 0.30741 0.44775-0.74377-0.83469 0.65323
  -3  -7  -1   -2.53   24.78  11-0.53077 0.31787 0.45290-0.68416-0.83295 0.71675
  -3  -2   1  217.96   33.26  10-0.53222 0.36007 0.45053-0.51623-0.83376 0.84477
  -3   8   3   25.45   21.88  11-0.53083 0.39250 0.45281-0.19127-0.83298 0.97228
  -3  19   3  704.96   17.77  10-0.53396 0.39434 0.44766 0.17545-0.83472 0.97593
  -3  26   2   25.96   13.80  11-0.53039 0.37575 0.45352 0.39806-0.83274 0.90865
  -2 -16 -12   71.04   14.89  11-0.53047 0.19132 0.45339-0.98087-0.83278 0.03012
  -2 -16 -11   29.36   14.67  11-0.53219 0.21010 0.45057-0.97639-0.83374 0.09505
  -2 -15  -8   89.39   11.67  10-0.53692 0.26838 0.44274-0.93566-0.83635 0.29031
  -2 -14  -7  290.12   16.19  11-0.52910 0.27742 0.45563-0.91681-0.83201 0.34910
  -2  -8  -2  219.06   24.82  11-0.53103 0.36850 0.45248-0.71442-0.83309 0.67108
  -2  -6  -1  782.45   28.58  11-0.53105 0.38618 0.45244-0.64889-0.83311 0.73458
  -2   4   2    8.03   32.10  11-0.53213 0.43949 0.45067-0.31911-0.83371 0.92709
  -2  23   2  792.37   12.99  10-0.53603 0.44274 0.44423 0.31107-0.83586 0.93076
  -2  28   1   -0.92   14.31  11-0.53144 0.42245 0.45180 0.46682-0.83332 0.86402
  -1  -7  -2  347.98   18.25  10-0.53581 0.43762 0.44460-0.67374-0.83574 0.69055
  -1  -2   0 2894.31   53.51  11-0.53144 0.46751 0.45181-0.51769-0.83332 0.81573
  -1  20   2  -12.45   17.32  11-0.53178 0.50352 0.45125 0.20538-0.83351 0.94550
  -1  26   1  150.76   15.41  11-0.53112 0.48664 0.45233 0.40121-0.83314 0.88062
   0 -15 -13   -4.23   14.18  10-0.53178 0.30154 0.45125-0.94892-0.83351-0.00133
   0 -15 -12   23.95   15.12  11-0.53088 0.31987 0.45272-0.94651-0.83301 0.06499
   0 -15 -11   47.71   11.53  10-0.53603 0.34193 0.44423-0.93808-0.83586 0.13184
   0 -14  -9  432.51   16.94  11-0.53144 0.37345 0.45180-0.91233-0.83332 0.25814
   0  23   1  131.09   15.98  10-0.53192 0.55096 0.45101 0.30271-0.83359 0.89962
   0  27   0  -30.04   10.99  10-0.53670 0.53887 0.44311 0.44282-0.83623 0.83799
   1 -14 -11   12.13   15.79  11-0.53043 0.40097 0.45346-0.91438-0.83276 0.14615
   1  -6  -3   47.30   25.49  11-0.53114 0.54223 0.45229-0.64831-0.83316 0.66024
   1  10   1   23.89   23.16  10-0.53367 0.61649 0.44813-0.11890-0.83456 0.91696
   1  17   1    8.80   12.26  10-0.53536 0.61850 0.44534 0.11286-0.83550 0.91754
   1  18   1  272.16   17.04  11-0.53132 0.61412 0.45200 0.13834-0.83326 0.91579
   1  25   0   13.00   14.60  11-0.52998 0.59565 0.45419 0.36669-0.83251 0.85150
   1  28  -1  169.08   10.99  10-0.53714 0.58402 0.44237 0.47722-0.83647 0.79290
   2 -13 -11  261.87   15.38  11-0.52871 0.46314 0.45626-0.88440-0.83179 0.16362
   2 -12  -9   27.47   16.84  11-0.52981 0.49941 0.45447-0.85003-0.83241 0.29120
   2   7   0  272.74   27.43  10-0.53339 0.66048 0.44860-0.22031-0.83441 0.87041
   2  20   0  425.19   12.20  10-0.53536 0.66310 0.44534 0.21157-0.83550 0.87273
   2  21   0   16.84   14.92  11-0.52988 0.65909 0.45436 0.23461-0.83245 0.86837
   2  26  -1  152.66   15.64  10-0.53118 0.64256 0.45222 0.40035-0.83318 0.80557
   2  29  -2   16.81   13.71  11-0.53247 0.62853 0.45011 0.50451-0.83390 0.74313
   3 -12 -11   23.50   16.19  11-0.53155 0.53009 0.45161-0.84587-0.83339 0.18185
   3 -10  -8  152.41   17.77  11-0.53192 0.58352 0.45102-0.77924-0.83359 0.37438
   3  -9  -7 1015.49   20.94  10-0.53331 0.60302 0.44873-0.74351-0.83436 0.43879
   3  21  -1  117.45   11.55  10-0.53737 0.71196 0.44200 0.24784-0.83659 0.82766
   3  22  -1  432.47   15.93  10-0.53133 0.70624 0.45198 0.27059-0.83326 0.82347
   3  26  -2   -6.53   11.03  10-0.53514 0.69468 0.44571 0.40732-0.83537 0.76188
   4 -11 -12   11.52   15.13  11-0.52953 0.57457 0.45493-0.81690-0.83225 0.13446
   4 -10 -10   92.10   19.64  11-0.52818 0.60812 0.45712-0.78611-0.83149 0.26229
   4  -4  -5 2377.97   40.13  12-0.52305 0.69127 0.46538-0.59647-0.82857 0.57857
   4   5  -2  159.64   24.18  11-0.53033 0.74914 0.45363-0.29127-0.83270 0.77607
   4  22  -2    8.28   13.93  11-0.53178 0.75677 0.45125 0.27541-0.83351 0.77837
   4  26  -3  -20.12   10.50  10-0.53603 0.74209 0.44423 0.40860-0.83586 0.71587
   5 -10 -14   -5.79   15.17  11-0.53088 0.60480 0.45272-0.78176-0.83301 0.02503
   5  -9 -11  372.21   19.95  11-0.52738 0.65346 0.45842-0.75455-0.83104 0.21503
   5  22  -3   21.72   14.70  11-0.53178 0.80218 0.45125 0.27272-0.83351 0.73161
   5  26  -4  123.51   16.00  10-0.53312 0.78368 0.44904 0.40545-0.83426 0.66901
   6  -8 -13   -2.04   18.87  10-0.52920 0.68581 0.45546-0.72114-0.83207 0.10353
   6   2  -5   24.10   25.06  11-0.52810 0.82304 0.45724-0.39257-0.83145 0.61785
   6   6  -4  403.28   21.04  11-0.53059 0.84403 0.45319-0.25656-0.83285 0.68262
   6  21  -4   89.45   14.31  10-0.53329 0.84886 0.44877 0.24070-0.83435 0.68617
   6  25  -5   38.36   13.58  11-0.53223 0.83347 0.45050 0.37427-0.83376 0.62115
   7  -6 -13  154.16   22.48  12-0.52275 0.74225 0.46586-0.66297-0.82840 0.11949
   7   8  -5  958.18   19.91  10-0.53187 0.89238 0.45109-0.18748-0.83356 0.63791
   7  19  -5    5.95   15.28  11-0.53178 0.89633 0.45125 0.17594-0.83351 0.63775
   7  20  -5   45.60   15.09  11-0.52953 0.89077 0.45493 0.20182-0.83225 0.63657
   7  24  -6  -19.51   14.96  11-0.53155 0.87644 0.45161 0.33546-0.83339 0.57427
   8  12  -6   97.43   15.57  11-0.52841 0.93573 0.45675-0.06319-0.83162 0.58936
   8  13  -6  385.96   16.56  11-0.53064 0.93725 0.45312-0.02675-0.83287 0.59063
   8  14  -6  237.59   16.78  11-0.53101 0.93753 0.45251 0.00693-0.83308 0.59114
   8  15  -6   20.87   15.77  11-0.52985 0.93738 0.45440 0.03837-0.83243 0.58973
   8  16  -6  246.36   15.35  11-0.52824 0.93578 0.45702 0.06816-0.83153 0.58927
   8  21  -7  100.82   11.65  10-0.53581 0.92638 0.44460 0.24540-0.83574 0.53022
   8  22  -7   -2.09   15.31  10-0.53178 0.92062 0.45125 0.26913-0.83351 0.52616
   9   3 -10   62.26   21.61  11-0.52444 0.92501 0.46316-0.36449-0.82937 0.34899
   9  10  -8    1.01   16.26  11-0.53088 0.96582 0.45272-0.12584-0.83301 0.48097
   9  11  -8  199.01   16.14  10-0.53372 0.96996 0.44806-0.08570-0.83459 0.48352
   9  15  -8  362.88   12.22  10-0.53625 0.97257 0.44386 0.05048-0.83598 0.48503
   9  16  -8  -22.89   13.88  11-0.53313 0.97159 0.44903 0.07638-0.83426 0.48209
   9  17  -8   40.20   15.34  11-0.53168 0.96901 0.45142 0.10682-0.83345 0.48047
   9  18  -8    3.61   13.84  11-0.52908 0.96560 0.45566 0.13546-0.83200 0.47912
  10   3 -14    9.29   22.86  11-0.52156 0.91662 0.46776-0.36940-0.82771 0.10803
  10   5 -12   -3.50   20.68  10-0.52852 0.95521 0.45656-0.29311-0.83169 0.24096
  10  12 -10   24.65   17.24  12-0.52361 0.99276 0.46448-0.06884-0.82889 0.36474
  10  13 -10   29.65   13.86  10-0.53044 0.99438 0.45345-0.02780-0.83276 0.36969
  10  14 -10  361.57   15.41  11-0.53031 0.99485 0.45365 0.00590-0.83269 0.36969
  10  15 -10    4.99   13.39  11-0.52885 0.99437 0.45603 0.03660-0.83187 0.36851
  10  16 -10   40.52   15.39  11-0.52804 0.99273 0.45735 0.06736-0.83141 0.36905
 -15   0   1  -28.18   16.33  12-0.51861-0.42425 0.47235-0.47034-0.82631 0.62807
 -15   3   2    6.09   17.96  13-0.51381-0.40523 0.47988-0.38232-0.82349 0.68779
 -15   8   3   22.90   17.90  12-0.51875-0.38874 0.47213-0.21031-0.82639 0.75652
 -14  -7  -2   39.81   15.23  11-0.52310-0.40764 0.46523-0.69657-0.82890 0.45607
 -14  -4   0   31.25   14.43  12-0.52348-0.36933 0.46462-0.59600-0.82912 0.58445
 -14   1   2   52.29   15.98  11-0.52364-0.33659 0.46437-0.43212-0.82921 0.71244
 -13  -9  -3   15.93   14.23  11-0.52178-0.36541 0.46733-0.76615-0.82815 0.40813
 -13  -8  -2  133.00   15.71  12-0.52234-0.34317 0.46644-0.73105-0.82847 0.47293
 -13  -5   0  332.23   16.62  11-0.52364-0.30795 0.46436-0.62978-0.82921 0.60125
 -13  -3   1   75.04   16.60  11-0.52493-0.28876 0.46229-0.56173-0.82995 0.66634
 -13   0   2    1.58   17.34  13-0.51352-0.27894 0.48033-0.48087-0.82332 0.72291
 -12 -11  -4  110.26   15.49  11-0.52346-0.31390 0.46465-0.82632-0.82911 0.36340
 -12 -10  -3  454.35   16.69  12-0.52295-0.29779 0.46547-0.79508-0.82882 0.42621
 -12  -9  -2   13.63   14.75  11-0.52593-0.27681 0.46068-0.75743-0.83052 0.49249
 -12  -6   0   75.04   12.38  11-0.52729-0.23910 0.45848-0.65665-0.83129 0.62205
 -12  -1   2  -29.08   17.78  12-0.51815-0.21635 0.47308-0.50473-0.82604 0.74426
 -12   8   4   45.95   25.44  13-0.50474-0.19191 0.49381-0.23180-0.81806 0.86468
 -11  -8  -1   45.04   15.24  11-0.52211-0.19981 0.46681-0.73118-0.82833 0.57206
 -11  -2   2  147.72   16.98  11-0.52497-0.14360 0.46223-0.52768-0.82997 0.76550
 -10 -13  -5  233.51   14.42  11-0.52478-0.20373 0.46253-0.89043-0.82986 0.33498
 -10 -12  -4  -14.12   15.29  12-0.52183-0.19057 0.46725-0.86256-0.82817 0.39791
 -10 -11  -3   51.79   15.95  12-0.52070-0.17066 0.46905-0.83151-0.82752 0.46100
 -10 -10  -2   59.76   16.23  11-0.52436-0.14984 0.46320-0.79236-0.82963 0.52703
 -10  -7   0  975.15   13.93  11-0.52684-0.11365 0.45921-0.68960-0.83103 0.65611
 -10  -5   1    2.35   12.46  11-0.52775-0.09669 0.45774-0.62129-0.83155 0.72082
 -10   1   3  676.22   23.04  12-0.52125-0.06604 0.46817-0.43718-0.82784 0.84422
 -10   6   4  167.72   25.84  13-0.50814-0.06054 0.48863-0.29198-0.82012 0.90129
  -9 -14  -6   30.81   14.43  12-0.52274-0.15748 0.46580-0.92555-0.82870 0.28727
  -9  -9  -1  679.26   13.62  11-0.52797-0.06597 0.45738-0.75340-0.83167 0.61037
  -9  -7   0  207.75   18.04  12-0.52132-0.05366 0.46806-0.69938-0.82788 0.67005
  -9  -5   1   38.81   18.22  11-0.52295-0.03481 0.46547-0.62959-0.82882 0.73628
  -9   1   3  555.72   21.78  12-0.51556-0.00801 0.47715-0.44553-0.82453 0.85839
  -9  23   4  132.88   18.11  12-0.52063 0.01640 0.46916 0.28587-0.82748 0.92657
  -8 -15  -7   12.67   10.16  11-0.52752-0.10730 0.45811-0.95261-0.83142 0.24348
  -8  -9  -1  243.36   16.29  11-0.52560-0.00368 0.46120-0.75693-0.83033 0.62659
  -8  -7   0  404.80   17.59  12-0.51968 0.00788 0.47066-0.70214-0.82693 0.68610
  -8  -5   1  -25.06   18.60  12-0.52251 0.02574 0.46616-0.62994-0.82857 0.75285
  -8   1   3  499.14   24.45  12-0.52034 0.06148 0.46962-0.43835-0.82731 0.87876
  -8  23   4   73.50   18.44  12-0.51584 0.07607 0.47671 0.27758-0.82469 0.94245
  -7 -15  -7  -11.22   13.36  11-0.52411-0.04665 0.46360-0.95775-0.82948 0.25906
  -7  -9  -1  629.40   13.83  11-0.52775 0.06147 0.45774-0.75388-0.83155 0.64495
  -7  -7   0  299.86   19.11  12-0.52269 0.07615 0.46588-0.69623-0.82867 0.70641
  -7  -5   1   12.86   13.38  11-0.52775 0.09738 0.45774-0.62229-0.83155 0.77285
  -7  22   4  127.34   16.81  12-0.51804 0.14069 0.47325 0.24931-0.82598 0.96051
  -6 -16  -9   88.71   10.67  11-0.52684-0.01435 0.45921-0.98656-0.83103 0.15136
  -6 -15  -7  -13.08   14.38  12-0.52297 0.01423 0.46543-0.95844-0.82883 0.27663
  -6  20   4  152.23   16.30  11-0.52274 0.21006 0.46580 0.19097-0.82870 0.98007
  -6  26   3    8.65   13.04  11-0.52475 0.19420 0.46258 0.39260-0.82985 0.91844
  -5 -16 -10   37.53   13.64  12-0.52202 0.02679 0.46695-0.99474-0.82828 0.10079
  -5 -16  -9   37.02   10.72  11-0.52775 0.04969 0.45774-0.98542-0.83155 0.16850
  -5 -15  -7   43.86   13.98  11-0.52545 0.08312 0.46146-0.95486-0.83024 0.29550
  -5 -10  -2  -24.60   12.80  11-0.52797 0.17028 0.45738-0.78632-0.83167 0.61655
  -5  12   4  594.66   20.45  11-0.52249 0.27331 0.46619-0.07248-0.82856 0.99725
  -5  15   4  407.31   18.54  11-0.52554 0.27694 0.46130 0.03149-0.83030 0.99955
  -5  16   4  190.11   17.24  11-0.52374 0.27550 0.46420 0.06116-0.82927 0.99822
  -5  17   4   22.71   17.06  11-0.52154 0.27237 0.46771 0.09013-0.82801 0.99607
  -5  25   3  178.32   15.61  11-0.52395 0.25944 0.46386 0.35693-0.82939 0.93470
  -4 -16 -11   23.57   13.02  12-0.52045 0.07207 0.46944-0.99667-0.82738 0.05347
  -4 -16 -10   -2.20   13.84  12-0.52343 0.08978 0.46470-0.99073-0.82909 0.12048
  -4 -14  -6   26.53   16.05  11-0.52413 0.16289 0.46357-0.92407-0.82949 0.37549
  -4 -13  -5  377.78   16.55  12-0.52118 0.17831 0.46828-0.89634-0.82780 0.43765
  -4 -12  -4  149.73   17.48  12-0.52208 0.19738 0.46685-0.86137-0.82832 0.50270
  -4 -11  -3   29.38   12.55  11-0.52910 0.22124 0.45554-0.81739-0.83231 0.57070
  -4  -3   1   31.26   26.02  12-0.52313 0.28582 0.46518-0.56341-0.82892 0.82281
  -4  23   3  226.43   15.29  11-0.52608 0.32471 0.46044 0.29543-0.83060 0.95351
  -4  28   2   22.84   14.70  12-0.52315 0.30337 0.46515 0.45517-0.82893 0.88892
  -3 -16 -11   50.67   13.46  11-0.52478 0.13970 0.46252-0.98931-0.82987 0.07427
  -3 -15  -8    2.13   15.16  12-0.52411 0.18988 0.46360-0.95552-0.82948 0.26697
  -3  20   3  -16.35   12.01  11-0.52797 0.38819 0.45738 0.19939-0.83167 0.97191
  -3  21   3  173.19   16.70  12-0.52127 0.38241 0.46814 0.22049-0.82785 0.96801
  -3  27   2  -15.59   13.57  12-0.52045 0.36322 0.46944 0.41426-0.82738 0.90273
  -2 -15  -9   -2.06   15.56  12-0.52343 0.23498 0.46470-0.95808-0.82909 0.21939
  -2 -13  -6  678.63   17.98  11-0.52326 0.29035 0.46497-0.89213-0.82899 0.41044
  -2 -12  -5  -31.38   17.66  12-0.52286 0.30459 0.46561-0.86045-0.82876 0.47443
  -2 -11  -4   -5.51   13.06  11-0.52820 0.32732 0.45701-0.81885-0.83180 0.54142
  -2  24   2   13.77   11.26  11-0.52729 0.43571 0.45848 0.32985-0.83129 0.92523
  -2  29   1    3.99   12.72  12-0.51999 0.41029 0.47017 0.48226-0.82711 0.85751
  -1 -15 -11  158.52   14.43  12-0.51999 0.26486 0.47017-0.96335-0.82711 0.10664
  -1 -15 -10  156.29   11.60  11-0.52752 0.28778 0.45811-0.95206-0.83142 0.17496
  -1 -14  -8   44.21   11.25  11-0.52752 0.32256 0.45811-0.91903-0.83142 0.30372
  -1 -10  -4  227.79   19.81  11-0.52379 0.39053 0.46412-0.79196-0.82930 0.55654
  -1   7   2   83.78   26.58  11-0.52291 0.49517 0.46553-0.23836-0.82879 0.93849
  -1  21   2  457.42   16.03  11-0.52511 0.49778 0.46200 0.22781-0.83005 0.94141
  -1  27   1   28.01   14.63  11-0.52216 0.47634 0.46672 0.41864-0.82836 0.87469
   0 -13  -8    8.57   16.59  12-0.51999 0.37995 0.47017-0.89790-0.82711 0.31511
   0  -9  -4   86.93   15.55  11-0.52684 0.45681 0.45921-0.75411-0.83103 0.57705
   0  -3  -1 2436.80   48.15  12-0.52224 0.50508 0.46659-0.56475-0.82841 0.76466
   0  24   1  362.12   17.09  11-0.52398 0.54311 0.46381 0.32367-0.82941 0.89429
   0  28   0   65.68   10.59  11-0.52684 0.52850 0.45921 0.45949-0.83103 0.83196
   1 -14 -13   20.47   15.12  11-0.52242 0.35885 0.46630-0.92911-0.82852 0.01393
   1 -14 -12   59.40   15.36  11-0.52353 0.37706 0.46453-0.92557-0.82915 0.07896
   1 -13  -9   13.31   11.98  11-0.52775 0.43374 0.45774-0.88597-0.83155 0.27320
   1  -9  -5  356.68   20.17  12-0.51907 0.49635 0.47162-0.76718-0.82658 0.52459
   1   9   1  929.46   19.71  11-0.52684 0.60852 0.45921-0.16409-0.83103 0.91275
   1  19   1  284.04   12.20  11-0.52639 0.60910 0.45994 0.16366-0.83078 0.91321
   1  20   1  -10.26   16.36  12-0.52206 0.60310 0.46689 0.18913-0.82830 0.91056
   1  26   0  258.57   15.99  12-0.52141 0.58530 0.46791 0.38620-0.82793 0.84648
   1  29  -1   68.57   10.87  11-0.52684 0.57527 0.45921 0.49332-0.83103 0.78581
   2 -13 -12  114.72   15.76  12-0.52053 0.43977 0.46931-0.89742-0.82742 0.09591
   2 -11  -8   76.79   17.47  12-0.52056 0.50886 0.46926-0.83102-0.82744 0.35241
   2  -9  -6  131.86   21.03  12-0.52110 0.54443 0.46841-0.76401-0.82775 0.47975
   2  22   0   26.94   15.27  11-0.52289 0.65186 0.46556 0.25721-0.82878 0.86485
   2  27  -1  118.31   15.95  12-0.52188 0.63314 0.46717 0.41870-0.82820 0.80011
   3 -12 -12  104.59   16.22  12-0.52149 0.50422 0.46778-0.86282-0.82798 0.11359
   3  -6  -5  565.88   22.07  12-0.52144 0.62621 0.46788-0.66495-0.82795 0.56088
   3   1  -2 1939.11   38.64  11-0.52509 0.68197 0.46203-0.42936-0.83004 0.75485
   3  23  -1   52.14   14.89  11-0.52395 0.69962 0.46386 0.29093-0.82939 0.81954
   3  27  -2   18.92   11.29  11-0.52661 0.68481 0.45958 0.42668-0.83091 0.75632
   4 -11 -14   46.35   16.73  12-0.51716 0.52795 0.47463-0.83597-0.82547 0.00143
   4 -11 -13   25.88   15.76  12-0.52167 0.55064 0.46750-0.82989-0.82808 0.06709
   4  -9  -9  119.15   20.32  12-0.51596 0.61458 0.47651-0.77210-0.82476 0.31996
   4  -7  -7 2250.99   29.51  12-0.51708 0.65071 0.47476-0.70470-0.82542 0.44748
   4  14  -1 1416.33   19.62  12-0.52025 0.75822 0.46977-0.00982-0.82726 0.83421
   4  15  -1  182.67   17.46  12-0.52011 0.75799 0.46999 0.02231-0.82718 0.83419
   4  23  -2  189.85   11.34  11-0.52752 0.74978 0.45811 0.29733-0.83142 0.77416
   4  24  -2   53.05   14.05  12-0.52054 0.74183 0.46929 0.31841-0.82743 0.77112
   4  27  -3  241.74   11.44  11-0.52752 0.73214 0.45811 0.42786-0.83142 0.71090
   5  -5  -7  448.30   27.48  13-0.51406 0.71114 0.47948-0.64394-0.82365 0.46347
   5   5  -3 1351.65   24.26  11-0.52656 0.79403 0.45966-0.29596-0.83088 0.72689
   5  13  -2  525.56   18.94  12-0.52134 0.80566 0.46802-0.04152-0.82789 0.78841
   5  14  -2  584.75   18.53  12-0.52220 0.80684 0.46666-0.00737-0.82839 0.78862
   5  15  -2  739.19   18.05  12-0.52200 0.80651 0.46698 0.02509-0.82827 0.78858
   5  16  -2   38.80   15.83  12-0.51999 0.80526 0.47017 0.05393-0.82711 0.78809
   5  23  -3  182.67   11.56  11-0.52661 0.79525 0.45958 0.29459-0.83091 0.72774
   5  24  -3   11.17   13.82  12-0.51953 0.78775 0.47090 0.31749-0.82685 0.72379
   5  27  -4   36.20   13.91  11-0.52479 0.77603 0.46251 0.42374-0.82987 0.66250
   6  -8 -15   -0.22   17.92  13-0.51352 0.63444 0.48033-0.74309-0.82332-0.03064
   6  -8 -14   31.49   18.09  12-0.51657 0.65573 0.47557-0.73951-0.82512 0.03439
   6  -7 -11  344.97   21.46  12-0.51853 0.70986 0.47248-0.70280-0.82627 0.22793
   6  -4  -8  147.91   31.04  14-0.49941 0.74191 0.50182-0.63467-0.81480 0.40801
   6  22  -4   23.50   11.33  11-0.52775 0.84292 0.45774 0.26464-0.83155 0.68163
   6  23  -4   67.72   15.89  12-0.52137 0.83633 0.46798 0.28652-0.82791 0.67887
   6  26  -5  140.96   11.32  11-0.52684 0.82424 0.45921 0.39403-0.83103 0.61752
   7  -6 -14  117.90   22.14  13-0.50871 0.71038 0.48775-0.68689-0.82046 0.04807
   7   3  -6  247.70   23.63  12-0.51791 0.86054 0.47346-0.37465-0.82590 0.56577
   7   7  -5    4.64   18.52  12-0.52137 0.88217 0.46798-0.23818-0.82791 0.63102
   7  21  -5   49.99   15.94  11-0.52360 0.88577 0.46442 0.22509-0.82919 0.63311
   7  25  -6  193.33   15.18  11-0.52404 0.86830 0.46372 0.35638-0.82944 0.57029
   8   5  -7   88.24   20.66  12-0.51966 0.90859 0.47069-0.30589-0.82692 0.52057
   8  10  -6  708.12   17.96  12-0.52164 0.92809 0.46755-0.13930-0.82806 0.58519
   8  11  -6   68.39   15.94  11-0.52570 0.93225 0.46104-0.10204-0.83039 0.58820
   8  17  -6  324.15   15.16  11-0.52551 0.93344 0.46136 0.09606-0.83028 0.58780
   8  18  -6   90.64   16.48  11-0.52303 0.93023 0.46533 0.12479-0.82886 0.58652
   8  19  -6   14.17   14.45  11-0.52274 0.92586 0.46580 0.15422-0.82870 0.58529
   8  23  -7  213.33   15.47  11-0.52356 0.91422 0.46448 0.28969-0.82917 0.52344
   9   5  -9  -15.04   19.64  12-0.51846 0.93680 0.47259-0.31007-0.82622 0.40988
   9   9  -8  400.02   18.01  11-0.52366 0.95983 0.46433-0.16992-0.82922 0.47614
   9  19  -8  313.74   14.92  11-0.52460 0.96183 0.46282 0.16009-0.82976 0.47700
   9  20  -8   16.52   14.22  11-0.52189 0.95692 0.46715 0.18773-0.82821 0.47536
  10   7 -11  361.89   17.44  11-0.52344 0.97097 0.46468-0.23538-0.82910 0.30121
  10  10 -10  423.84   19.14  12-0.52027 0.98491 0.46972-0.14161-0.82728 0.36339
  10  11 -10  106.28   15.20  11-0.52445 0.98948 0.46306-0.10367-0.82968 0.36632
  10  17 -10   28.37   13.70  11-0.52480 0.99060 0.46249 0.09508-0.82988 0.36609
  10  18 -10   16.75   14.19  12-0.52201 0.98752 0.46696 0.12370-0.82828 0.36472
 -15  -2   0  -13.40   15.67  12-0.51510-0.44457 0.47820-0.54487-0.82364 0.56218
 -15   9   3   84.94   20.23  14-0.50080-0.40474 0.50003-0.20432-0.81505 0.74661
 -14  -5  -1    4.02   15.06  12-0.51371-0.40057 0.48037-0.64635-0.82282 0.51497
 -14  -1   1   34.51   17.08  13-0.50946-0.36826 0.48692-0.52094-0.82030 0.63976
 -14   6   3    6.90   19.08  15-0.49495-0.34233 0.50872-0.31150-0.81143 0.75887
 -13  -6  -1  -10.19   13.56  13-0.51091-0.33796 0.48470-0.68343-0.82116 0.52968
 -13   4   3   16.73   17.01  13-0.50944-0.27040 0.48695-0.35658-0.82028 0.78598
 -13  11   4  129.83   27.93  16-0.47854-0.28133 0.53233-0.17107-0.80099 0.83123
 -12  -7  -1   77.40   16.14  13-0.51368-0.27087 0.48041-0.71132-0.82280 0.54930
 -11 -12  -5   -0.16   13.24  13-0.51487-0.27688 0.47856-0.87193-0.82350 0.31252
 -11 -11  -4  169.62   14.28  13-0.51153-0.26255 0.48373-0.84600-0.82153 0.37420
 -11 -10  -3   12.24   14.40  13-0.51044-0.24584 0.48542-0.81556-0.82088 0.43616
 -11  -9  -2   35.89   15.84  13-0.51324-0.22508 0.48109-0.77787-0.82254 0.50222
 -11  -6   0    8.47   16.15  13-0.51348-0.18969 0.48073-0.67871-0.82268 0.62991
 -11  -4   1  190.43   17.53  12-0.51398-0.17189 0.47995-0.61263-0.82298 0.69441
 -11   2   3  131.66   19.53  13-0.50521-0.14525 0.49339-0.42822-0.81774 0.81773
 -11   7   4   32.34   25.90  15-0.49395-0.13787 0.51019-0.28033-0.81081 0.87574
 -10 -13  -6  118.01   15.01  13-0.51257-0.23254 0.48214-0.91066-0.82214 0.26467
 -10  -8  -1   23.39   15.78  12-0.51370-0.14544 0.48037-0.74579-0.82282 0.58476
 -10  -2   2  137.59   17.61  12-0.51466-0.08864 0.47889-0.54550-0.82338 0.77672
  -9 -14  -7   -1.14   13.91  12-0.51394-0.18565 0.48001-0.94209-0.82296 0.21762
  -9 -13  -5  174.90   10.87  12-0.51719-0.14590 0.47494-0.90345-0.82486 0.34708
  -9 -12  -4   25.90   15.43  13-0.51370-0.13256 0.48038-0.87586-0.82281 0.40920
  -9 -11  -3    6.78   15.67  13-0.51348-0.11486 0.48073-0.84322-0.82268 0.47280
  -9 -10  -2   -3.96   12.18  12-0.51812-0.09524 0.47348-0.80171-0.82540 0.54058
  -9  -2   2  708.88   21.60  13-0.50874-0.03215 0.48803-0.55407-0.81986 0.79057
  -9   6   4   10.25   29.23  14-0.49757-0.00672 0.50484-0.30813-0.81306 0.91279
  -9  24   4   55.53   17.61  13-0.50797 0.00487 0.48920 0.29921-0.81940 0.91964
  -8 -15  -8   12.04   10.61  12-0.51881-0.13394 0.47239-0.96641-0.82581 0.17399
  -8 -14  -6   94.61   10.10  12-0.51835-0.09881 0.47312-0.93389-0.82554 0.30259
  -8 -13  -5   83.39   14.21  13-0.51184-0.08784 0.48326-0.91099-0.82171 0.36257
  -8 -10  -2  675.79   17.55  12-0.51428-0.03299 0.47948-0.80880-0.82316 0.55461
  -8  -2   2   86.66   22.51  13-0.50888 0.03291 0.48782-0.55379-0.81994 0.80842
  -7 -15  -8   11.99   14.56  13-0.51376-0.07405 0.48029-0.97324-0.82285 0.18812
  -7 -14  -6   72.22   14.39  12-0.51464-0.03798 0.47892-0.93899-0.82337 0.31717
  -7 -10  -2   -1.84   16.40  13-0.51417 0.02891 0.47965-0.80787-0.82309 0.57281
  -7  -2   2 1142.90   22.96  12-0.51713 0.10454 0.47503-0.54181-0.82483 0.82983
  -7  23   4   92.91   16.91  13-0.50839 0.13360 0.48856 0.26736-0.81965 0.95496
  -6 -15  -8  -25.64   14.40  13-0.51336-0.01373 0.48091-0.97551-0.82261 0.20601
  -6 -14  -6  -14.85   14.47  13-0.51429 0.02281 0.47946-0.93905-0.82316 0.33462
  -6 -10  -2  442.71   13.86  12-0.51835 0.09889 0.47312-0.80225-0.82554 0.59185
  -6   8   4   69.67   26.72  13-0.50661 0.19454 0.49128-0.22918-0.81858 0.97016
  -6  21   4   85.82   15.97  12-0.51453 0.20267 0.47909 0.20928-0.82331 0.97600
  -6  27   3  210.21   14.77  12-0.51400 0.18488 0.47991 0.40643-0.82299 0.91203
  -5 -15  -8   -2.58   14.52  13-0.51348 0.05317 0.48073-0.97440-0.82268 0.22271
  -5 -14  -6   16.84   11.39  12-0.51788 0.09213 0.47385-0.93464-0.82527 0.35364
  -5 -13  -5   67.09   16.32  13-0.51330 0.10593 0.48100-0.90899-0.82258 0.41487
  -5 -12  -4 1113.29   18.72  13-0.51294 0.12204 0.48156-0.87667-0.82236 0.47920
  -5 -11  -3   83.32   13.34  12-0.51696 0.14497 0.47530-0.83667-0.82473 0.54595
  -5  -8  -1   23.00   14.20  12-0.51742 0.17956 0.47457-0.73786-0.82500 0.67341
  -5  -6   0   83.16   22.61  12-0.51530 0.19719 0.47789-0.67430-0.82376 0.73705
  -5  11   4   18.31   19.09  12-0.51450 0.26567 0.47914-0.11747-0.82328 0.99281
  -5  18   4  488.78   17.73  12-0.51525 0.26678 0.47796 0.11283-0.82373 0.99383
  -5  19   4  222.00   16.16  13-0.51044 0.26306 0.48542 0.13824-0.82088 0.99065
  -5  26   3   -7.00   14.20  13-0.51348 0.24611 0.48073 0.37255-0.82268 0.92875
  -4 -15  -8   47.01   11.54  12-0.51788 0.12234 0.47385-0.96743-0.82527 0.24412
  -4  -9  -2   20.33   20.59  13-0.51283 0.22148 0.48173-0.77831-0.82230 0.62393
  -4  24   3  184.72   14.34  12-0.51696 0.31513 0.47530 0.31287-0.82473 0.94870
  -3 -15  -9  109.98   15.75  13-0.51389 0.16383 0.48008-0.97352-0.82293 0.19477
  -3 -14  -7   42.51   16.29  12-0.51554 0.20122 0.47753-0.93783-0.82389 0.32432
  -3 -10  -3   12.18   18.88  12-0.51650 0.27148 0.47602-0.80492-0.82446 0.57972
  -3  22   3  118.67   16.76  12-0.51389 0.37578 0.48009 0.24153-0.82293 0.96388
  -2 -15 -10   11.31   15.52  12-0.51466 0.21076 0.47889-0.97242-0.82338 0.14828
  -2 -14  -8  639.47   16.98  13-0.51137 0.24216 0.48398-0.94477-0.82144 0.27519
  -2  12   3  131.21   20.55  13-0.51315 0.43930 0.48123-0.08936-0.82249 0.97969
  -2  13   3  485.59   19.89  12-0.51626 0.44129 0.47639-0.04973-0.82432 0.98235
  -2  14   3  553.20   14.52  12-0.51788 0.44299 0.47385-0.01472-0.82527 0.98331
  -2  15   3  117.79   13.42  12-0.51788 0.44350 0.47385 0.01678-0.82527 0.98325
  -2  16   3   10.72   18.20  12-0.51626 0.44188 0.47639 0.04941-0.82432 0.98250
  -2  17   3  387.70   18.96  12-0.51398 0.43950 0.47995 0.07718-0.82298 0.98115
  -2  18   3  154.48   16.32  13-0.51087 0.43676 0.48476 0.10524-0.82113 0.97901
  -2  25   2   19.21   11.88  12-0.51835 0.42696 0.47312 0.34815-0.82554 0.92035
  -1 -15 -12    9.70   14.01  12-0.51650 0.24143 0.47602-0.96959-0.82446 0.03907
  -1 -14  -9  195.51   16.04  13-0.51208 0.28944 0.48290-0.94348-0.82185 0.22979
  -1 -13  -7   38.99   12.19  12-0.51904 0.33260 0.47203-0.89915-0.82594 0.36116
  -1 -12  -6   51.35   18.31  12-0.51439 0.34526 0.47932-0.87351-0.82322 0.42148
  -1 -11  -5  373.11   19.07  12-0.51558 0.36438 0.47746-0.83828-0.82392 0.48704
  -1  22   2   81.01   11.71  12-0.51858 0.49139 0.47276 0.24954-0.82567 0.93761
  -1  23   2  301.49   15.35  13-0.51177 0.48439 0.48336 0.27162-0.82167 0.93305
  -1  28   1  199.57   13.94  13-0.51136 0.46697 0.48401 0.43501-0.82142 0.86935
   0 -14 -11   56.37   14.30  13-0.50997 0.31597 0.48614-0.94757-0.82060 0.11693
   0 -14 -10   55.95   11.96  12-0.51835 0.34309 0.47312-0.93360-0.82554 0.18577
   0 -12  -7   37.22   18.00  13-0.51320 0.39008 0.48115-0.87661-0.82252 0.37400
   0 -10  -5 1146.09   21.11  13-0.51340 0.42521 0.48084-0.80952-0.82264 0.50276
   0   4   1 3003.72   45.42  13-0.51293 0.53042 0.48157-0.35081-0.82236 0.88633
   0  12   2   94.75   19.36  13-0.51125 0.54755 0.48418-0.09200-0.82136 0.94942
   0  13   2 1627.66   22.69  12-0.51404 0.54953 0.47985-0.05324-0.82302 0.95207
   0  14   2   25.53   19.00  12-0.51557 0.55204 0.47747-0.01850-0.82391 0.95269
   0  15   2  332.03   18.61  12-0.51537 0.55098 0.47779 0.01392-0.82380 0.95326
   0  16   2  111.05   18.25  12-0.51458 0.55068 0.47901 0.04628-0.82333 0.95233
   0  17   2  583.12   19.11  13-0.51279 0.54872 0.48180 0.07601-0.82227 0.95102
   0  25   1   31.96   15.21  12-0.51464 0.53428 0.47891 0.34320-0.82337 0.89008
   0  29   0    4.37   13.38  12-0.51603 0.51793 0.47675 0.47614-0.82419 0.82654
   1 -13 -10  244.14   16.25  13-0.51231 0.39969 0.48253-0.91080-0.82199 0.20049
   1 -12  -8  356.91   16.52  12-0.51683 0.44086 0.47550-0.86943-0.82465 0.33046
   1 -11  -7   73.90   18.39  13-0.51102 0.45192 0.48452-0.84570-0.82123 0.39271
   1 -10  -6   -7.58   17.61  13-0.51219 0.46824 0.48272-0.81403-0.82192 0.45522
   1   8   1 1201.58   27.39  12-0.51531 0.59680 0.47787-0.21600-0.82376 0.90581
   1  21   1  176.08   15.35  12-0.51599 0.59779 0.47682 0.21199-0.82416 0.90769
   1  27   0   35.70   14.94  13-0.51233 0.57792 0.48250 0.40401-0.82200 0.84126
   2 -13 -14  115.99   13.93  12-0.51593 0.39912 0.47691-0.90389-0.82413-0.03597
   2 -13 -13   22.93   14.05  12-0.51542 0.41489 0.47771-0.90484-0.82383 0.02772
   2 -12 -10    6.41   14.95  12-0.51319 0.46581 0.48118-0.87910-0.82251 0.21523
   2 -10  -7  325.73   19.09  12-0.51624 0.52175 0.47642-0.80449-0.82431 0.41164
   2  -6  -4 1790.71   27.17  12-0.51688 0.57462 0.47542-0.67215-0.82468 0.60362
   2  -4  -3   49.68   34.46  13-0.51041 0.58455 0.48546-0.61655-0.82086 0.66486
   2   6   0 1659.65   25.67  12-0.51673 0.64451 0.47566-0.27887-0.82459 0.86006
   2  23   0   -5.11   14.10  12-0.51650 0.64574 0.47602 0.27950-0.82446 0.86089
   2  28  -1   38.86   15.75  13-0.51256 0.62448 0.48214 0.43703-0.82214 0.79481
   3 -12 -14  152.94   15.67  12-0.51450 0.46116 0.47913-0.87370-0.82329-0.01937
   3 -12 -13  282.38   16.55  12-0.51498 0.47862 0.47839-0.87263-0.82357 0.04433
   3 -11 -10   19.66   16.46  13-0.51415 0.53019 0.47968-0.84147-0.82308 0.23536
   3   5  -1   78.67   19.58  12-0.51950 0.69153 0.47130-0.30986-0.82621 0.81557
   3  14   0  172.01   17.85  13-0.51179 0.70396 0.48333-0.02411-0.82169 0.87511
   3  15   0  106.57   18.23  13-0.51184 0.70416 0.48326 0.00784-0.82171 0.87544
   3  16   0  675.42   18.28  13-0.51116 0.70426 0.48431 0.04089-0.82131 0.87439
   3  24  -1  103.92   11.21  12-0.51719 0.69258 0.47494 0.31332-0.82486 0.81539
   3  28  -2   59.06   10.98  12-0.51719 0.67588 0.47494 0.44448-0.82486 0.75187
   4  -8  -8   39.61   21.30  13-0.51006 0.62440 0.48600-0.74866-0.82065 0.37985
   4  11  -1  265.14   20.79  13-0.51308 0.75129 0.48134-0.12111-0.82245 0.82894
   4  12  -1  116.13   17.96  12-0.51592 0.75509 0.47693-0.08255-0.82412 0.83170
   4  13  -1  346.61   13.53  12-0.51927 0.75764 0.47167-0.04485-0.82607 0.83323
   4  16  -1  355.00   13.34  12-0.51835 0.75701 0.47312 0.05189-0.82554 0.83363
   4  17  -1  119.71   16.12  12-0.51650 0.75550 0.47602 0.08130-0.82446 0.83211
   4  18  -1   84.70   16.44  12-0.51379 0.75306 0.48024 0.11056-0.82287 0.83012
   4  25  -2   15.01   15.15  13-0.51340 0.73546 0.48084 0.34000-0.82264 0.76609
   4  28  -3    6.11   11.25  12-0.51881 0.72374 0.47239 0.44619-0.82581 0.70600
   5  -9 -12    9.23   19.34  13-0.50799 0.61673 0.48917-0.78545-0.81941 0.13937
   5  -8 -10  296.79   20.09  13-0.50951 0.65260 0.48685-0.75051-0.82032 0.26825
   5   1  -4  530.99   23.87  12-0.51383 0.76336 0.48017-0.44714-0.82289 0.65502
   5  11  -2 1025.98   19.90  12-0.51470 0.79988 0.47882-0.11749-0.82340 0.78427
   5  12  -2  234.70   13.20  12-0.51904 0.80386 0.47203-0.07777-0.82594 0.78663
   5  17  -2    9.13   11.69  12-0.51835 0.80411 0.47312 0.08536-0.82554 0.78603
   5  18  -2   37.86   16.24  12-0.51557 0.80089 0.47747 0.11330-0.82391 0.78495
   5  19  -2  338.98   16.07  13-0.51225 0.79771 0.48263 0.14108-0.82196 0.78257
   5  25  -3  189.86   15.47  13-0.51282 0.78115 0.48174 0.33883-0.82229 0.71939
   6   5  -4    8.70   20.20  13-0.51269 0.82644 0.48194-0.31763-0.82222 0.67149
   6  11  -3  444.10   17.67  13-0.51061 0.84229 0.48515-0.12423-0.82098 0.73417
   6  12  -3  -14.02   18.08  13-0.51394 0.84536 0.48001-0.08648-0.82296 0.73772
   6  13  -3 1509.18   19.12  12-0.51632 0.84813 0.47629-0.04892-0.82436 0.73901
   6  14  -3    6.68   12.69  12-0.51765 0.84983 0.47421-0.01423-0.82513 0.73899
   6  15  -3    5.91   11.97  12-0.51742 0.84984 0.47457 0.01835-0.82500 0.73902
   6  16  -3   -1.80   15.14  12-0.51650 0.84884 0.47602 0.04968-0.82446 0.73849
   6  17  -3 1037.22   17.62  12-0.51447 0.84635 0.47918 0.07917-0.82327 0.73832
   6  18  -3   -1.81   15.75  13-0.51184 0.84434 0.48326 0.10821-0.82171 0.73603
   6  24  -4  272.62   16.20  12-0.51493 0.82958 0.47847 0.30934-0.82354 0.67540
   7  -6 -15   -4.01   21.29  12-0.51371 0.69999 0.48037-0.68007-0.82282-0.01533
   7  22  -5  432.11   12.45  12-0.51881 0.87945 0.47239 0.25057-0.82581 0.63103
   7  23  -5    3.96   14.45  12-0.51371 0.87400 0.48037 0.27420-0.82282 0.62629
   8   2  -8   33.78   24.28  13-0.50580 0.87720 0.49250-0.42716-0.81809 0.44674
   8   9  -6   85.51   17.52  12-0.51441 0.92072 0.47928-0.18365-0.82323 0.58162
   8  20  -6   56.84   15.78  12-0.51509 0.92306 0.47822 0.17844-0.82363 0.58123
   8  21  -6   70.76   14.24  13-0.51056 0.91839 0.48523 0.20349-0.82095 0.57874
   9   1 -11  311.43   29.87  14-0.49822 0.87998 0.50388-0.47251-0.81346 0.26637
   9   8  -8  237.08   18.16  12-0.51521 0.95122 0.47803-0.21454-0.82370 0.47119
   9  21  -8   73.95   13.65  12-0.51550 0.95292 0.47758 0.21218-0.82388 0.47084
  10   6 -11   59.93   18.91  13-0.50948 0.95579 0.48690-0.29028-0.82030 0.29299
  10   9 -10   17.51   15.47  13-0.51263 0.97749 0.48203-0.18668-0.82218 0.35791
 -15   1   1   43.02   15.58  14-0.50286-0.43932 0.49650-0.46502-0.81709 0.61870
 -15   4   2   66.43   15.61  14-0.50333-0.42042 0.49580-0.36603-0.81738 0.68318
 -14  -6  -2   39.37   15.49  13-0.50477-0.42503 0.49361-0.69200-0.81826 0.44455
 -14  -3   0  238.88   15.11  13-0.50672-0.38883 0.49065-0.59004-0.81944 0.57372
 -14   2   2   49.78   15.70  13-0.50459-0.35580 0.49389-0.42897-0.81814 0.70085
 -14  14   4   -0.01    7.64  13-0.51354-0.30802 0.48016-0.02157-0.82351 0.83050
 -13  -8  -3  184.88   14.35  14-0.50166-0.38334 0.49831-0.76122-0.81636 0.39780
 -13  -7  -2   15.37   15.18  13-0.50417-0.36254 0.49453-0.72642-0.81789 0.46188
 -13  -4   0   28.32   16.01  14-0.50432-0.32717 0.49430-0.62691-0.81798 0.59002
 -13  -2   1  481.51   17.59  13-0.50474-0.30961 0.49366-0.55949-0.81824 0.65426
 -12 -10  -4  108.66   15.62  13-0.50489-0.33208 0.49344-0.82282-0.81833 0.35225
 -12  -9  -3   44.10   15.28  14-0.50388-0.31620 0.49496-0.79204-0.81771 0.41520
 -12  -8  -2   53.19   14.60  14-0.50467-0.29507 0.49377-0.75595-0.81819 0.48070
 -12  -5   0   19.30   16.39  14-0.50416-0.26188 0.49454-0.65810-0.81788 0.60669
 -12  -3   1  126.25   16.33  13-0.50612-0.24380 0.49156-0.59038-0.81908 0.67274
 -12   3   3  564.15   20.28  14-0.50159-0.21291 0.49842-0.39983-0.81632 0.79878
 -11 -12  -6   74.04   14.15  13-0.50397-0.30487 0.49483-0.89063-0.81777 0.24076
 -11  -1   2   20.34   16.73  14-0.50084-0.16704 0.49954-0.53263-0.81586 0.75171
 -10 -12  -5   -8.60   15.32  14-0.50392-0.22301 0.49490-0.88923-0.81774 0.32250
 -10  -9  -2  301.86   16.85  14-0.50295-0.17206 0.49636-0.79259-0.81715 0.51475
 -10  -6   0  265.35   17.40  14-0.50340-0.13638 0.49569-0.69249-0.81742 0.64327
 -10  -4   1  280.18   17.78  14-0.50301-0.11868 0.49628-0.62747-0.81718 0.70695
  -9 -13  -6   15.51   14.60  14-0.50321-0.17791 0.49597-0.92422-0.81731 0.27561
  -9  -8  -1   24.62   17.22  14-0.50392-0.08943 0.49490-0.75823-0.81774 0.59579
  -8 -14  -7  191.02   13.09  13-0.50619-0.12802 0.49146-0.95190-0.81911 0.23193
  -8 -12  -4    8.63   11.06  13-0.50840-0.07315 0.48809-0.88363-0.82045 0.42373
  -8 -11  -3   44.54   11.78  13-0.50887-0.05529 0.48737-0.84967-0.82073 0.48823
  -8  24   4   96.85   15.96  13-0.50494 0.06603 0.49336 0.29466-0.81836 0.93541
  -7 -15  -9  144.58   11.38  13-0.50840-0.09762 0.48809-0.98292-0.82045 0.12272
  -7 -14  -7   63.85   13.50  14-0.50221-0.06879 0.49749-0.95838-0.81669 0.24667
  -7 -13  -5   84.09   10.93  13-0.50910-0.02613 0.48701-0.91475-0.82087 0.37948
  -7 -12  -4  436.24   16.06  13-0.50580-0.01315 0.49205-0.88633-0.81888 0.44043
  -7 -11  -3    3.93   11.65  13-0.50793 0.00541 0.48881-0.85092-0.82016 0.50555
  -6 -15 -10  -10.96   12.56  13-0.50416-0.05697 0.49454-0.99442-0.81788 0.06917
  -6 -15  -9   47.50   14.44  13-0.50488-0.03639 0.49345-0.98740-0.81832 0.13711
  -6 -13  -5  416.60   12.53  13-0.50934 0.03716 0.48665-0.91447-0.82101 0.39642
  -6 -12  -4   67.24   15.14  13-0.50674 0.05336 0.49062-0.88466-0.81945 0.45880
  -6 -11  -3  124.16   12.23  13-0.50981 0.07354 0.48593-0.84784-0.82129 0.52395
  -6  -8  -1   13.83   18.30  13-0.50605 0.10575 0.49168-0.75442-0.81903 0.65088
  -6  -4   1 1472.78   23.71  13-0.50651 0.14013 0.49098-0.62236-0.81931 0.77807
  -6  22   4  -13.17   16.38  14-0.50499 0.19007 0.49329 0.22963-0.81839 0.97047
  -5 -15  -9  152.68   14.89  13-0.50455 0.02726 0.49395-0.98749-0.81812 0.15534
  -5 -14  -7  248.71   14.54  14-0.50193 0.05770 0.49791-0.95850-0.81652 0.28282
  -5  10   4   16.54   23.41  14-0.50086 0.25185 0.49951-0.17138-0.81587 0.98475
  -5  20   4   25.84   16.42  14-0.50369 0.25549 0.49526 0.16086-0.81760 0.98712
  -5  27   3    0.94   14.27  14-0.50286 0.23470 0.49651 0.38900-0.81709 0.92169
  -4 -15 -10   41.06   13.22  14-0.50084 0.06920 0.49954-0.99321-0.81586 0.10672
  -4 -15  -9    4.84   13.80  13-0.50793 0.09477 0.48881-0.98325-0.82016 0.17366
  -4 -14  -7  320.72   15.41  13-0.50653 0.12773 0.49094-0.95165-0.81932 0.30189
  -4  -7  -1  437.86   23.06  14-0.50140 0.22740 0.49870-0.72806-0.81620 0.68299
  -4  -5   0  142.40   25.50  14-0.50143 0.24706 0.49865-0.66176-0.81622 0.74728
  -4  25   3   32.66   13.64  13-0.50589 0.30330 0.49192 0.33098-0.81893 0.94302
  -3 -15 -11   92.54   13.81  14-0.50231 0.11662 0.49734-0.99254-0.81676 0.06095
  -3 -15 -10  182.35   15.14  13-0.50625 0.13922 0.49137-0.98558-0.81915 0.12771
  -3 -13  -6  182.53   11.89  13-0.50840 0.21135 0.48809-0.91568-0.82045 0.38478
  -3 -12  -5  453.98   17.40  13-0.50481 0.22462 0.49355-0.88770-0.81828 0.44631
  -3 -11  -4  120.10   13.26  13-0.50769 0.24605 0.48917-0.85056-0.82002 0.51272
  -3   7   3  156.69   23.33  13-0.50528 0.36768 0.49284-0.26407-0.81857 0.95778
  -3  23   3  245.83   16.56  13-0.50549 0.36781 0.49252 0.26260-0.81869 0.95913
  -3  28   2   52.71   13.42  13-0.50691 0.35163 0.49037 0.43015-0.81955 0.89673
  -2 -15 -12    5.76   13.38  14-0.50470 0.16732 0.49373-0.98532-0.81821 0.01782
  -2 -15 -11   33.34   11.28  13-0.50934 0.18917 0.48665-0.98119-0.82101 0.08165
  -2 -13  -7  506.25   16.63  14-0.50036 0.24769 0.50026-0.92780-0.81556 0.33395
  -2  -9  -3   -7.10   20.65  14-0.50558 0.32293 0.49240-0.78697-0.81874 0.59245
  -2  11   3  317.36   20.77  13-0.50583 0.43181 0.49200-0.13142-0.81890 0.97620
  -2  19   3  532.48   18.21  13-0.50579 0.43197 0.49207 0.13188-0.81887 0.97660
  -2  20   3  469.09   15.95  14-0.50122 0.42862 0.49898 0.15820-0.81609 0.97317
  -2  26   2   52.06   11.47  13-0.50887 0.41736 0.48737 0.36629-0.82073 0.91481
  -1 -14 -10   29.70   14.61  13-0.50382 0.26448 0.49506-0.95989-0.81768 0.15755
  -1  -8  -3 1532.82   26.99  14-0.50319 0.38585 0.49601-0.75909-0.81729 0.60826
  -1  24   2   46.33   15.42  13-0.50359 0.47533 0.49540 0.29252-0.81754 0.92874
  -1  29   1   85.28   13.41  14-0.50140 0.45626 0.49870 0.45145-0.81620 0.86332
   0 -14 -13  107.25   15.81  14-0.50383 0.27604 0.49505-0.95650-0.81768-0.01327
   0 -14 -12  212.90   15.84  14-0.50445 0.29348 0.49411-0.95519-0.81806 0.05135
   0 -13  -9   68.87   16.14  14-0.50179 0.34363 0.49812-0.92551-0.81644 0.24368
   0 -11  -6  521.45   13.74  13-0.50934 0.40371 0.48665-0.84847-0.82101 0.43740
   0  -7  -3 1152.90   21.47  13-0.50816 0.45558 0.48845-0.71849-0.82031 0.62852
   0  11   2 1461.25   23.76  13-0.50491 0.54080 0.49340-0.13245-0.81834 0.94668
   0  18   2   23.23   12.57  13-0.50887 0.54454 0.48737 0.10410-0.82073 0.94972
   0  19   2  113.18   16.87  13-0.50500 0.54144 0.49327 0.12961-0.81839 0.94742
   0  20   2  -23.92   15.77  14-0.50238 0.53633 0.49722 0.15739-0.81680 0.94465
   0  26   1   56.39   14.34  13-0.50675 0.52573 0.49060 0.36277-0.81946 0.88469
   1 -13 -11  243.27   16.42  14-0.50098 0.37066 0.49934-0.92781-0.81594 0.13045
   1  -1  -1 1454.20   82.89  15-0.49383 0.54017 0.50995-0.54294-0.81151 0.76503
   1  22   1  328.68   12.44  13-0.50981 0.59219 0.48593 0.23627-0.82129 0.90356
   1  23   1   67.02   16.29  14-0.50293 0.58608 0.49640 0.25835-0.81714 0.89961
   1  28   0  224.00   15.24  14-0.50331 0.56917 0.49582 0.42273-0.81737 0.83502
   2  24   0  433.87   12.17  13-0.50910 0.63836 0.48701 0.30112-0.82087 0.85676
   2  25   0  107.72   14.75  14-0.50192 0.63145 0.49793 0.32126-0.81652 0.85236
   2  29  -1   -8.83   14.87  14-0.50333 0.61405 0.49580 0.45483-0.81738 0.78955
   3 -10  -9   27.71   19.19  14-0.49893 0.53278 0.50239-0.83159-0.81468 0.29240
   3  -4  -4  378.09   31.63  14-0.49735 0.61822 0.50474-0.63640-0.81371 0.61108
   3  11   0   49.69   20.77  14-0.50171 0.69419 0.49823-0.13958-0.81639 0.86881
   3  12   0 4088.07   25.36  13-0.50657 0.69923 0.49089-0.09694-0.81934 0.87238
   3  13   0  605.47   14.69  13-0.50981 0.70244 0.48593-0.05942-0.82129 0.87428
   3  17   0    8.77   12.56  13-0.50887 0.70140 0.48737 0.07125-0.82073 0.87425
   3  18   0  527.42   17.15  13-0.50608 0.69926 0.49163 0.09857-0.81905 0.87262
   3  19   0   57.66   16.50  13-0.50363 0.69526 0.49535 0.12829-0.81756 0.87081
   3  25  -1   73.07   11.15  13-0.50934 0.68509 0.48665 0.33291-0.82101 0.81153
   3  26  -1  165.71   14.26  14-0.50176 0.67859 0.49817 0.35499-0.81642 0.80510
   3  29  -2  125.10   14.07  13-0.50746 0.66636 0.48953 0.46218-0.81988 0.74634
   4 -10 -11  -13.06   16.06  14-0.50534 0.56578 0.49275-0.82318-0.81860 0.18678
   4   4  -2  207.86   24.53  13-0.50417 0.72369 0.49452-0.36425-0.81789 0.76086
   4  10  -1 4083.17   26.79  13-0.50581 0.74490 0.49204-0.16395-0.81889 0.82546
   4  19  -1   22.92   11.23  13-0.50981 0.74901 0.48593 0.13841-0.82129 0.82855
   4  20  -1  396.10   16.35  13-0.50590 0.74514 0.49190 0.16455-0.81894 0.82597
   4  21  -1   52.48   14.69  14-0.50242 0.74022 0.49717 0.19089-0.81682 0.82317
   4  26  -2  -13.17   14.26  14-0.50475 0.72691 0.49365 0.35979-0.81824 0.76252
   5  -9 -15  133.18   18.56  15-0.49497 0.54998 0.50828-0.80600-0.81222-0.05875
   5  -9 -13    9.96   17.84  13-0.50063 0.59395 0.49986-0.79818-0.81572 0.07013
   5  -7  -9    3.49   21.06  14-0.49704 0.65913 0.50521-0.73576-0.81351 0.32550
   5  -6  -8  401.28   25.47  15-0.49334 0.67146 0.51066-0.70933-0.81121 0.38658
   5   4  -3  -10.25   22.03  14-0.50298 0.76861 0.49633-0.36580-0.81716 0.71405
   5   9  -2 1509.75   21.38  14-0.50089 0.78623 0.49946-0.20498-0.81589 0.77528
   5  10  -2   33.48   14.47  13-0.50887 0.79365 0.48737-0.16077-0.82073 0.78109
   5  20  -2   25.96   14.30  13-0.50659 0.79326 0.49086 0.16737-0.81936 0.78065
   5  21  -2   64.11   15.38  14-0.50331 0.78852 0.49583 0.19285-0.81737 0.77804
   5  26  -3    3.47   15.42  14-0.50392 0.77291 0.49490 0.35961-0.81774 0.71542
   6  -6 -10  330.52   23.03  14-0.49836 0.70532 0.50324-0.70225-0.81433 0.27927
   6  -5  -9   33.85   27.26  15-0.48859 0.71371 0.51760-0.68350-0.80821 0.33807
   6  10  -3   27.16   19.13  13-0.50423 0.83572 0.49443-0.16589-0.81793 0.73171
   6  19  -3   25.59   11.45  13-0.50840 0.84055 0.48809 0.13613-0.82045 0.73480
   6  20  -3    9.58   15.80  13-0.50487 0.83659 0.49347 0.16328-0.81831 0.73244
   6  25  -4    2.09   14.08  14-0.50416 0.82301 0.49454 0.33150-0.81788 0.67000
   7   6  -5  921.10   21.12  13-0.50648 0.86696 0.49102-0.29491-0.81929 0.62258
   7  12  -4  400.74   18.51  14-0.50335 0.88130 0.49577-0.10313-0.81739 0.68440
   7  13  -4  648.20   18.61  13-0.50566 0.88412 0.49226-0.06657-0.81880 0.68656
   7  14  -4  122.90   16.63  13-0.50769 0.88589 0.48917-0.02984-0.82002 0.68761
   7  15  -4  296.27   12.98  13-0.50816 0.88623 0.48845 0.00292-0.82031 0.68811
   7  16  -4  317.19   16.35  13-0.50746 0.88620 0.48953 0.03480-0.81988 0.68701
   7  17  -4   -8.39   16.00  14-0.50510 0.88398 0.49311 0.06477-0.81846 0.68749
   7  18  -4  406.56   16.83  13-0.50402 0.88223 0.49475 0.09496-0.81780 0.68532
   7  19  -4  104.32   15.42  14-0.50095 0.87955 0.49938 0.12254-0.81592 0.68334
   7  24  -5   56.24   14.75  13-0.50603 0.86731 0.49170 0.29565-0.81902 0.62364
   8   0  -9 2365.58   44.07  15-0.48475 0.83798 0.52313-0.52486-0.80576 0.36896
   8   8  -6  138.54   17.27  13-0.50451 0.91108 0.49401-0.23199-0.81810 0.57608
   8  22  -6   32.32   15.42  13-0.50510 0.91273 0.49311 0.22929-0.81846 0.57604
   9   7  -8   51.33   16.45  13-0.50360 0.93918 0.49539-0.26605-0.81754 0.46426
   9  12  -7  117.53   15.97  14-0.50226 0.95529 0.49740-0.10541-0.81673 0.52658
   9  13  -7   85.82   16.00  13-0.50463 0.95789 0.49383-0.06902-0.81817 0.52988
   9  14  -7   26.60   15.41  13-0.50628 0.95973 0.49132-0.03203-0.81917 0.53094
   9  15  -7  584.56   17.02  13-0.50661 0.96057 0.49082 0.00062-0.81937 0.53033
   9  16  -7   20.53   15.49  13-0.50605 0.95991 0.49168 0.03324-0.81903 0.53059
   9  17  -7   21.04   15.06  14-0.50433 0.95871 0.49429 0.06410-0.81799 0.52921
   9  18  -7    7.89   15.38  14-0.50258 0.95644 0.49693 0.09409-0.81692 0.52805
  10   3 -13   21.64   23.14  14-0.49386 0.90537 0.50991-0.41291-0.81153 0.15630
  10   4 -12   30.32   20.19  15-0.49470 0.92438 0.50866-0.37889-0.81206 0.21985
  10   8 -10   16.02   16.01  14-0.50233 0.96735 0.49731-0.23490-0.81677 0.35320
  10  12  -9   15.54   16.52  14-0.49958 0.98227 0.50143-0.10806-0.81508 0.41528
  10  13  -9   18.31   15.26  14-0.50274 0.98553 0.49669-0.06996-0.81702 0.41763
  10  14  -9  253.37   15.31  13-0.50475 0.98724 0.49364-0.03546-0.81825 0.41920
  10  15  -9  -10.49   14.77  14-0.50463 0.98775 0.49383-0.00225-0.81817 0.42038
  10  16  -9  231.23   14.90  13-0.50477 0.98736 0.49361 0.03018-0.81826 0.42012
  10  17  -9  129.20   14.65  13-0.50399 0.98612 0.49479 0.06193-0.81778 0.41856
  10  18  -9   70.14   13.72  14-0.50247 0.98378 0.49709 0.09221-0.81686 0.41804
  11  12 -12   32.05   16.47  14-0.50083 0.99371 0.49955-0.10663-0.81585 0.24245
 -15  -1   0   63.75   14.39  14-0.49679-0.46183 0.50508-0.53974-0.81364 0.55036
 -14  -4  -1   -4.03   14.88  15-0.49370-0.41903 0.50965-0.64225-0.81171 0.50239
 -14   0   1  312.80   18.31  15-0.49035-0.38767 0.51457-0.51587-0.80960 0.62835
 -13  -5  -1  211.89   14.61  15-0.49189-0.35780 0.51231-0.67814-0.81057 0.51918
 -13   1   2   37.02   15.76  14-0.49553-0.30070 0.50695-0.47626-0.81286 0.71205
 -12 -10  -5  -11.26   13.52  15-0.49274-0.36633 0.51107-0.84213-0.81110 0.28043
 -12  -6  -1   55.71   15.84  15-0.49354-0.29190 0.50989-0.70853-0.81161 0.53760
 -12   0   2  896.02   18.53  15-0.49445-0.23843 0.50855-0.50899-0.81218 0.72979
 -11 -11  -5  111.04   14.97  14-0.49566-0.29631 0.50675-0.86885-0.81294 0.30020
 -11 -10  -4   -1.00   13.85  15-0.49274-0.28496 0.51107-0.84214-0.81110 0.36203
 -11  -8  -2  219.46   15.32  15-0.49223-0.24635 0.51181-0.77586-0.81079 0.49070
 -11  -7  -1   10.29   11.58  14-0.49943-0.22151 0.50113-0.73294-0.81529 0.55746
 -11  -5   0  230.87   16.07  15-0.49130-0.21244 0.51318-0.67805-0.81020 0.61805
 -11  -3   1  134.10   16.09  15-0.49029-0.19566 0.51466-0.61383-0.80955 0.68148
 -10 -12  -6    5.09   13.30  14-0.49442-0.25338 0.50859-0.90846-0.81216 0.25024
 -10 -11  -4   34.72   11.73  14-0.50015-0.20924 0.50006-0.86352-0.81573 0.38354
 -10 -10  -3  145.91   11.96  14-0.49920-0.19389 0.50149-0.83079-0.81514 0.44812
 -10   2   3   58.33   20.63  15-0.48794-0.09824 0.51809-0.45358-0.80806 0.82455
  -9 -13  -7   59.49   13.91  15-0.49350-0.20537 0.50995-0.94005-0.81158 0.20550
  -9 -12  -5    8.21   14.91  15-0.49482-0.16799 0.50801-0.90268-0.81241 0.33447
  -9 -11  -4   35.12   15.05  15-0.49105-0.15414 0.51354-0.87599-0.81004 0.39671
  -9  -9  -2  157.44   16.65  15-0.49433-0.11631 0.50872-0.80486-0.81211 0.52710
  -9  -6   0  276.79   18.41  14-0.49507-0.08095 0.50763-0.70450-0.81257 0.65520
  -9  -4   1  313.43   18.68  15-0.49477-0.06310 0.50808-0.63981-0.81238 0.71867
  -8 -14  -8  131.24   13.20  14-0.49735-0.15419 0.50425-0.96446-0.81399 0.16398
  -8 -13  -6   22.40   13.99  14-0.49633-0.11992 0.50575-0.93467-0.81336 0.28838
  -8  -8  -1   26.64   13.05  14-0.50015-0.02865 0.50006-0.76421-0.81573 0.61096
  -8  -6   0  251.81   17.32  15-0.49178-0.01972 0.51248-0.70990-0.81050 0.67086
  -8  -4   1 1031.17   20.73  15-0.49251-0.00218 0.51140-0.64310-0.81096 0.73512
  -8  25   4    5.97   15.77  15-0.49274 0.05232 0.51107 0.30941-0.81110 0.92795
  -7 -14  -8   25.72   14.03  14-0.49429-0.09382 0.50878-0.97303-0.81208 0.17641
  -7 -13  -6  139.07   13.60  15-0.49205-0.06212 0.51209-0.94015-0.81067 0.30432
  -7  -8  -1    3.01   12.98  14-0.50015 0.03278 0.50006-0.76325-0.81573 0.62858
  -7  -6   0  801.87   20.58  15-0.49271 0.04478 0.51112-0.70844-0.81108 0.68875
  -7  -4   1  268.80   20.02  14-0.49498 0.06563 0.50776-0.63919-0.81251 0.75405
  -7   2   3   63.36   24.44  15-0.48638 0.09284 0.52034-0.45583-0.80706 0.87617
  -7  24   4    5.13   15.17  14-0.49710 0.11905 0.50462 0.28295-0.81383 0.94835
  -6 -14  -7   90.41   10.33  14-0.50015-0.00624 0.50006-0.96084-0.81573 0.26357
  -6  -6   0  574.42   15.63  14-0.49967 0.11541 0.50077-0.69789-0.81543 0.71039
  -6  -1   2 1402.49   25.63  15-0.49391 0.14546 0.50934-0.54236-0.81184 0.83485
  -6  23   4  115.63   15.51  14-0.49608 0.18523 0.50614 0.24923-0.81320 0.96534
  -5 -15 -10  193.82   10.85  14-0.49920 0.00305 0.50149-0.99568-0.81514 0.08882
  -5 -13  -6  162.53   15.24  15-0.49250 0.06677 0.51142-0.93911-0.81095 0.34101
  -5  -9  -2  328.12   13.78  14-0.49777 0.14221 0.50362-0.79967-0.81425 0.59871
  -5  21   4    4.27   16.40  15-0.49490 0.24595 0.50788 0.18257-0.81246 0.98320
  -5  22   4  306.90   18.07  15-0.49010 0.24308 0.51494 0.20775-0.80944 0.97818
  -5  28   3   -3.89   12.82  14-0.49442 0.22738 0.50859 0.40494-0.81216 0.91470
  -4 -15 -11   21.76   12.92  15-0.49496 0.04776 0.50780-0.99831-0.81250 0.04150
  -4 -14  -8  524.53   16.43  15-0.49274 0.09546 0.51108-0.97215-0.81110 0.23012
  -4 -13  -6  619.91   12.96  14-0.49801 0.13588 0.50327-0.93105-0.81440 0.36119
  -4 -12  -5   13.22   16.11  15-0.49327 0.14940 0.51028-0.90548-0.81144 0.42130
  -4 -11  -4   27.62   17.94  14-0.49412 0.16811 0.50903-0.87272-0.81198 0.48530
  -4 -10  -3 1054.63   15.08  14-0.49848 0.18917 0.50256-0.83140-0.81470 0.55282
  -4  13   4  187.68   21.51  15-0.49009 0.30612 0.51495-0.08824-0.80943 0.99533
  -4  14   4  447.48   19.10  14-0.49412 0.31016 0.50904-0.04918-0.81197 0.99797
  -4  15   4  129.76   18.20  14-0.49503 0.31112 0.50769-0.01604-0.81254 0.99908
  -4  16   4  297.58   18.22  14-0.49514 0.31165 0.50752 0.01804-0.81261 0.99908
  -4  17   4   32.97   17.50  15-0.49370 0.30912 0.50965 0.04745-0.81171 0.99826
  -4  18   4   85.54   16.42  15-0.49164 0.30770 0.51269 0.07719-0.81041 0.99649
  -4  26   3   -6.11   13.50  15-0.49574 0.29119 0.50664 0.34869-0.81299 0.93715
  -3 -14  -8  162.87   12.16  14-0.49943 0.16702 0.50113-0.96183-0.81529 0.25191
  -3  -8  -2  167.26   17.25  14-0.49896 0.27298 0.50184-0.76412-0.81499 0.63539
  -3  -4   0   13.33   28.19  15-0.49215 0.29996 0.51194-0.64376-0.81073 0.75800
  -3  24   3    7.22   14.39  14-0.49729 0.35756 0.50433 0.28335-0.81395 0.95428
  -2 -14  -9  294.25   15.79  14-0.49729 0.21106 0.50434-0.96503-0.81395 0.20416
  -2 -12  -6   17.40   17.16  15-0.49346 0.26000 0.51001-0.90511-0.81156 0.39257
  -2 -10  -4 1436.30   21.32  15-0.49441 0.29551 0.50860-0.83733-0.81216 0.52143
  -2  -3   0  134.72   38.55  15-0.49427 0.37023 0.50882-0.60461-0.81207 0.77843
  -2  10   3  661.82   23.37  14-0.49594 0.42161 0.50634-0.17831-0.81311 0.97018
  -2  21   3  373.96   17.09  14-0.49497 0.42183 0.50778 0.18164-0.81251 0.97020
  -2  27   2  476.85   12.13  14-0.49872 0.40888 0.50220 0.38504-0.81484 0.90848
  -1 -14 -13    7.04   13.64  15-0.49057 0.19855 0.51425-0.97510-0.80974-0.03887
  -1 -14 -12   34.82   14.09  15-0.49211 0.21794 0.51200-0.97497-0.81071 0.02418
  -1 -14 -11   46.05   15.71  14-0.49400 0.23782 0.50922-0.97055-0.81190 0.09050
  -1 -13  -8   16.24   15.58  14-0.49693 0.29341 0.50487-0.93131-0.81373 0.28483
  -1   6   2   54.65   28.57  14-0.49627 0.46808 0.50586-0.31185-0.81332 0.92274
  -1  25   2  667.58   16.66  14-0.49494 0.46865 0.50783 0.31337-0.81249 0.92334
   0  -5  -2   32.17   21.85  14-0.49896 0.46463 0.50184-0.66492-0.81499 0.68805
   0  10   2   46.37   23.79  14-0.49633 0.53098 0.50575-0.17970-0.81336 0.94144
   0  21   2  327.93   16.75  14-0.49522 0.53224 0.50741 0.18178-0.81266 0.94137
   0  27   1  258.10   14.17  14-0.49704 0.51679 0.50471 0.38209-0.81380 0.87919
   1 -13 -13  -22.38   15.07  15-0.49370 0.32741 0.50965-0.93978-0.81171-0.00103
   1 -13 -12   10.21   15.59  14-0.49514 0.35016 0.50753-0.93555-0.81261 0.06235
   1 -12  -9  167.58   17.23  15-0.49461 0.40037 0.50831-0.90301-0.81228 0.25483
   1   7   1  612.42   22.63  14-0.49824 0.57980 0.50291-0.27467-0.81455 0.89584
   1  24   1   18.88   15.63  14-0.49559 0.57699 0.50686 0.28159-0.81289 0.89601
   1  29   0   -2.42   14.10  15-0.49334 0.55717 0.51018 0.44078-0.81148 0.83048
   2 -12 -11  -15.97   16.63  15-0.49538 0.42795 0.50717-0.90261-0.81276 0.14591
   2 -11  -9   30.38   16.99  15-0.49367 0.46438 0.50970-0.87201-0.81169 0.27094
   2  13   1 1698.20   22.08  15-0.49280 0.63917 0.51098-0.08431-0.81114 0.91000
   2  14   1  303.84   18.79  14-0.49501 0.64110 0.50771-0.04855-0.81253 0.91205
   2  15   1  101.69   18.59  14-0.49632 0.64262 0.50577-0.01404-0.81335 0.91268
   2  16   1  555.44   18.54  14-0.49623 0.64262 0.50591 0.01892-0.81329 0.91266
   2  17   1  236.24   16.94  14-0.49464 0.64124 0.50827 0.04894-0.81230 0.91220
   2  18   1   16.49   16.41  14-0.49359 0.63873 0.50982 0.08099-0.81164 0.91099
   2  26   0   90.56   15.80  15-0.49354 0.62217 0.50989 0.34363-0.81161 0.84777
   3 -11 -11  224.72   16.52  14-0.49631 0.49483 0.50579-0.86772-0.81334 0.16297
   3  -7  -6  180.00   20.85  15-0.49171 0.57794 0.51259-0.74301-0.81045 0.48003
   3  10   0  121.60   23.23  14-0.49419 0.68542 0.50894-0.18350-0.81202 0.86488
   3  20   0    1.24   11.65  14-0.49848 0.68992 0.50256 0.15430-0.81470 0.86952
   3  21   0   32.03   15.33  14-0.49466 0.68627 0.50824 0.18075-0.81231 0.86599
   3  27  -1  -33.09   15.54  15-0.49370 0.66796 0.50965 0.37567-0.81171 0.80179
   4 -10 -12  192.26   16.03  15-0.49196 0.53647 0.51222-0.84243-0.81061 0.11354
   4   9  -1  304.42   22.30  14-0.49673 0.73546 0.50517-0.21096-0.81361 0.82002
   4  22  -1  -27.43   14.99  15-0.49502 0.73410 0.50771 0.21484-0.81254 0.82116
   4  27  -2  341.88   14.66  14-0.49657 0.71924 0.50541 0.38111-0.81350 0.75679
   5  -9 -14   75.57   15.87  15-0.49363 0.56876 0.50975-0.80672-0.81167 0.00474
   5  22  -2   -0.58   13.97  15-0.49442 0.78356 0.50859 0.21806-0.81216 0.77479
   5  23  -2   75.06   14.24  15-0.49258 0.77742 0.51130 0.24284-0.81100 0.77166
   5  27  -3   22.92   14.68  15-0.49459 0.76487 0.50834 0.38005-0.81227 0.71096
   6  -7 -12  170.21   19.73  15-0.48783 0.66014 0.51824-0.74929-0.80799 0.14567
   6   9  -3  101.97   19.02  14-0.49488 0.82640 0.50792-0.21338-0.81245 0.72665
   6  21  -3   89.89   11.98  14-0.49967 0.83204 0.50077 0.18784-0.81543 0.73047
   6  22  -3   21.04   15.54  14-0.49514 0.82621 0.50753 0.21547-0.81261 0.72761
   6  26  -4  -22.94   11.60  14-0.49967 0.81412 0.50077 0.35309-0.81543 0.66765
   6  27  -4   94.94   14.18  15-0.49202 0.80763 0.51213 0.37380-0.81065 0.66121
   7  -5 -12  345.10   26.23  16-0.47868 0.71489 0.53135-0.69701-0.80209 0.15677
   7  10  -4   40.75   17.31  15-0.49130 0.86970 0.51319-0.18609-0.81019 0.67704
   7  11  -4  361.92   18.00  14-0.49772 0.87621 0.50369-0.14369-0.81422 0.68173
   7  20  -4  137.37   15.23  14-0.49625 0.87513 0.50588 0.15148-0.81331 0.68221
   7  21  -4  144.82   16.14  15-0.49310 0.87124 0.51054 0.17833-0.81133 0.67909
   7  25  -5   -5.62   10.90  14-0.49872 0.85964 0.50220 0.31884-0.81484 0.62070
   8   4  -7   26.00   19.20  14-0.49471 0.88393 0.50816-0.37667-0.81235 0.50625
   8   7  -6  573.63   19.31  15-0.49180 0.89832 0.51246-0.28395-0.81051 0.56689
   8  14  -5  894.37   17.19  15-0.49215 0.91688 0.51194-0.05387-0.81073 0.63117
   8  15  -5   43.98   16.45  15-0.49296 0.91758 0.51075-0.01833-0.81124 0.63308
   8  16  -5  132.16   16.21  15-0.49346 0.91774 0.51001 0.01464-0.81156 0.63306
   8  17  -5    9.61   14.67  14-0.49322 0.91642 0.51036 0.04724-0.81141 0.63334
   8  23  -6   60.68   11.46  14-0.49896 0.90638 0.50184 0.25376-0.81499 0.57432
   8  24  -6   21.44   15.01  15-0.49327 0.90061 0.51030 0.27778-0.81144 0.56952
   9   2 -10  347.59   26.21  16-0.48225 0.88228 0.52628-0.46174-0.80441 0.32217
   9   4  -9  234.49   17.25  14-0.49475 0.91300 0.50811-0.37774-0.81237 0.39435
   9  10  -7   33.04   18.39  15-0.49045 0.94329 0.51442-0.18674-0.80966 0.52105
   9  11  -7  483.66   16.78  14-0.49607 0.95013 0.50614-0.14638-0.81320 0.52403
   9  19  -7  288.93   12.09  14-0.49920 0.95383 0.50149 0.12072-0.81514 0.52641
   9  20  -7   -7.15   14.94  15-0.49514 0.94971 0.50753 0.14921-0.81261 0.52571
   9  21  -7   59.96   13.82  14-0.49314 0.94515 0.51048 0.17799-0.81136 0.52330
  10   5 -11   20.60   20.35  15-0.48615 0.93325 0.52067-0.35689-0.80692 0.27955
  10   7 -10   56.50   19.12  15-0.48909 0.95335 0.51642-0.28712-0.80879 0.34576
  10  11  -9   58.91   15.62  14-0.49454 0.97721 0.50842-0.14705-0.81224 0.41318
  10  19  -9  -24.92   13.74  15-0.49622 0.98121 0.50593 0.11916-0.81328 0.41583
  11  11 -12   89.74   15.93  14-0.49440 0.98810 0.50862-0.14885-0.81215 0.23921
 -15   0   0  -19.50   16.36  16-0.47981-0.48102 0.53003-0.52899-0.80262 0.54070
 -15   2   1  226.55   16.45  16-0.48435-0.45782 0.52354-0.46014-0.80557 0.60621
 -15   5   2   54.06   15.58  16-0.48468-0.43864 0.52306-0.36141-0.80579 0.67115
 -14  -5  -2    1.04   15.91  15-0.48728-0.44317 0.51930-0.68594-0.80746 0.43379
 -14  -2   0   25.22   14.53  15-0.48687-0.40671 0.51990-0.58698-0.80719 0.56180
 -14   3   2    8.69   15.91  16-0.48397-0.37590 0.52407-0.42686-0.80533 0.68797
 -14   7   3  273.20   18.23  16-0.48141-0.36098 0.52775-0.30010-0.80367 0.75027
 -13  -8  -4   57.94   15.35  16-0.48448-0.41697 0.52334-0.78785-0.80566 0.32200
 -13  -7  -3    6.84   13.83  16-0.48242-0.40171 0.52631-0.75777-0.80432 0.38464
 -13  -6  -2   71.74   15.94  16-0.48453-0.38155 0.52327-0.72234-0.80569 0.45017
 -13  -3   0   19.12   15.85  16-0.48364-0.34773 0.52456-0.62433-0.80511 0.57734
 -13  -1   1  104.80   16.46  16-0.48417-0.32920 0.52380-0.55860-0.80545 0.64183
 -13   5   3  146.41   17.79  16-0.48344-0.29475 0.52484-0.36279-0.80499 0.76934
 -12  -9  -4   21.71   15.65  16-0.48485-0.35204 0.52281-0.81889-0.80590 0.33965
 -12  -8  -3   24.91   15.99  16-0.48406-0.33632 0.52395-0.78848-0.80539 0.40310
 -12  -7  -2  133.19   16.47  15-0.48564-0.31670 0.52167-0.75283-0.80641 0.46804
 -12  -4   0   19.29   16.09  16-0.48437-0.28300 0.52351-0.65592-0.80558 0.59521
 -12  -2   1   78.70   16.30  16-0.48403-0.26522 0.52399-0.59193-0.80537 0.65906
 -12   9   4  249.81   26.17  18-0.46468-0.23369 0.55112-0.25871-0.79257 0.83728
 -11 -11  -6    2.37   14.13  16-0.48412-0.32458 0.52386-0.88643-0.80543 0.22885
 -11  -9  -3   -3.61   11.45  15-0.48946-0.26837 0.51613-0.81230-0.80885 0.42429
 -10 -12  -7   12.60   13.13  15-0.48464-0.28049 0.52311-0.92198-0.80576 0.18042
 -10 -11  -5  168.77   14.90  16-0.48414-0.24343 0.52384-0.88686-0.80543 0.31088
 -10  -7  -1  797.08   16.71  15-0.48760-0.17024 0.51884-0.74952-0.80766 0.56811
 -10  -1   2   24.88   17.04  15-0.48606-0.11774 0.52106-0.55545-0.80668 0.75897
  -9 -13  -8   22.56   14.07  15-0.48539-0.23026 0.52204-0.95089-0.80624 0.13646
  -9 -12  -6  106.88   14.09  16-0.48198-0.19916 0.52694-0.92252-0.80404 0.26323
  -9 -10  -3   -8.45   11.64  15-0.49066-0.13958 0.51437-0.84352-0.80962 0.45998
  -9   2   3    4.29   20.41  17-0.47570-0.04697 0.53585-0.47063-0.79993 0.83405
  -8 -13  -7    2.83   13.34  16-0.48461-0.15000 0.52316-0.95130-0.80574 0.21767
  -8 -12  -5    9.57   10.73  15-0.48897-0.11020 0.51683-0.91255-0.80854 0.34796
  -8 -11  -4   58.10   14.78  16-0.48467-0.09754 0.52306-0.88526-0.80578 0.40994
  -8 -10  -3  302.21   16.59  16-0.48440-0.08043 0.52347-0.85266-0.80560 0.47371
  -8  -9  -2  309.18   12.57  15-0.48921-0.05791 0.51648-0.81269-0.80870 0.54099
  -7 -14  -9    5.25   13.96  15-0.48631-0.11873 0.52070-0.98211-0.80684 0.10813
  -7 -12  -5   27.86   14.69  16-0.48483-0.05066 0.52284-0.91823-0.80589 0.36302
  -7 -10  -3    8.82   15.67  16-0.48304-0.01883 0.52542-0.85682-0.80472 0.48948
  -7  -9  -2  845.57   17.59  15-0.48731 0.00420 0.51925-0.81532-0.80748 0.55706
  -7  25   4   72.15   15.54  15-0.48680 0.11190 0.52000 0.30024-0.80715 0.94213
  -6 -14  -9    2.48   13.44  16-0.48242-0.05946 0.52631-0.98753-0.80432 0.12335
  -6 -14  -8   61.30   10.25  15-0.48970-0.03376 0.51578-0.97701-0.80900 0.19232
  -6 -13  -6   96.39   11.11  15-0.49066 0.00302 0.51437-0.94238-0.80962 0.32145
  -6 -12  -5    7.74   15.51  15-0.48485 0.01313 0.52281-0.91950-0.80590 0.38033
  -6 -10  -3 1158.76   18.34  16-0.48238 0.04506 0.52636-0.85552-0.80430 0.50731
  -6  -9  -2   12.68   12.88  15-0.48970 0.07102 0.51578-0.81214-0.80900 0.57533
  -6  24   4  259.68   16.19  15-0.48700 0.17620 0.51971 0.26858-0.80728 0.95946
  -5 -14  -8   20.19   11.12  15-0.48946 0.02977 0.51613-0.97717-0.80885 0.20910
  -5 -12  -5   99.84   16.56  15-0.48611 0.07916 0.52099-0.91546-0.80671 0.39978
  -5 -11  -4  152.67   17.60  16-0.48455 0.09488 0.52324-0.88513-0.80570 0.46280
  -5 -10  -3   48.89   17.87  15-0.48756 0.11572 0.51889-0.84800-0.80764 0.52784
  -5  -7  -1   -8.73   20.82  16-0.48412 0.14386 0.52386-0.75465-0.80543 0.65394
  -5  -3   1  394.39   24.62  15-0.48547 0.18399 0.52192-0.62041-0.80630 0.78267
  -5   9   4  168.45   24.53  16-0.47922 0.23082 0.53087-0.23589-0.80224 0.97073
  -5  23   4   -6.77   14.58  16-0.48339 0.23297 0.52491 0.22842-0.80495 0.97330
  -4 -14  -9   65.41   15.32  16-0.48368 0.06973 0.52449-0.98653-0.80514 0.15950
  -4  12   4   83.43   20.26  16-0.48336 0.29889 0.52496-0.13356-0.80493 0.99040
  -4  19   4   20.45   16.87  15-0.48728 0.30263 0.51930 0.10355-0.80746 0.99429
  -4  20   4  610.35   17.35  16-0.48317 0.29900 0.52523 0.13184-0.80481 0.99107
  -4  27   3  216.33   14.70  15-0.48661 0.28605 0.52027 0.36662-0.80703 0.93041
  -3 -14  -9   27.15   15.02  15-0.48825 0.13898 0.51789-0.97891-0.80808 0.17948
  -3 -13  -7  325.98   16.01  15-0.48737 0.17244 0.51917-0.94642-0.80752 0.30775
  -3  -9  -3   75.22   19.96  16-0.48193 0.23881 0.52701-0.82186-0.80400 0.56127
  -3  -6  -1   13.94   18.49  15-0.48825 0.27881 0.51789-0.71545-0.80808 0.69115
  -3  25   3  435.82   14.70  15-0.48853 0.35141 0.51748 0.30389-0.80826 0.94845
  -2 -14 -12   56.41   13.64  16-0.48144 0.14332 0.52770-0.98872-0.80369 0.00163
  -2 -14 -11   23.83   16.10  15-0.48431 0.16373 0.52360-0.98596-0.80554 0.06630
  -2 -14 -10   15.71   14.55  15-0.48801 0.18529 0.51823-0.97852-0.80793 0.13327
  -2 -13  -8   19.48   14.98  16-0.48266 0.21411 0.52596-0.95408-0.80448 0.25745
  -2 -11  -5   29.22   13.48  15-0.49066 0.27562 0.51437-0.87559-0.80962 0.45502
  -2  -7  -2 2382.62   22.27  15-0.48946 0.32613 0.51613-0.74631-0.80885 0.64581
  -2   9   3 1017.10   24.37  16-0.48136 0.40680 0.52783-0.23250-0.80363 0.96061
  -2  22   3   22.68   14.95  15-0.48799 0.41326 0.51827 0.20501-0.80791 0.96686
  -2  23   3  653.28   16.14  16-0.48279 0.40902 0.52577 0.22991-0.80457 0.96176
  -2  28   2   13.79   13.23  16-0.48554 0.39459 0.52182 0.40219-0.80634 0.90339
  -1 -13  -9   56.64   15.68  16-0.48327 0.26131 0.52509-0.95362-0.80487 0.21150
  -1 -12  -7  361.65   17.04  15-0.48697 0.30011 0.51975-0.91383-0.80726 0.34264
  -1  -9  -4   27.72   20.10  15-0.48544 0.35131 0.52196-0.81781-0.80628 0.53263
  -1  -6  -2  285.13   27.45  15-0.48703 0.38858 0.51965-0.71577-0.80730 0.66286
  -1  -4  -1   20.99   36.96  15-0.48504 0.40348 0.52254-0.65420-0.80602 0.72430
  -1  26   2   39.89   15.86  16-0.48535 0.45788 0.52209 0.33254-0.80622 0.91900
   0 -13 -10  431.51   16.61  15-0.48861 0.31309 0.51737-0.94515-0.80831 0.16901
   0 -12  -8   41.15   16.87  15-0.48776 0.34799 0.51859-0.91293-0.80777 0.29692
   0  -8  -4  526.44   22.99  16-0.48259 0.41237 0.52605-0.78903-0.80444 0.54884
   0   9   2 1278.28   27.83  16-0.48431 0.51972 0.52359-0.22868-0.80555 0.93349
   0  22   2   -3.50   11.18  15-0.48970 0.52410 0.51578 0.20623-0.80900 0.93866
   0  23   2  370.46   17.13  16-0.48387 0.52018 0.52423 0.23100-0.80526 0.93371
   0  28   1  121.67   13.83  15-0.48813 0.50760 0.51806 0.40150-0.80800 0.87305
   1 -11  -8   -0.48   15.94  15-0.48485 0.40931 0.52281-0.88809-0.80590 0.30947
   1  -7  -4   -3.15   16.17  15-0.48946 0.48110 0.51613-0.74694-0.80885 0.57100
   1  25   1  234.42   15.23  15-0.48812 0.57099 0.51808 0.30295-0.80800 0.89088
   2 -12 -14   10.63   15.10  15-0.48633 0.36925 0.52068-0.91499-0.80685-0.05310
   2 -12 -13   -5.12   15.43  16-0.48522 0.38230 0.52228-0.91843-0.80613 0.01139
   2 -12 -12   10.58   14.86  15-0.48849 0.40673 0.51754-0.91219-0.80823 0.07584
   2 -10  -8  413.27   17.21  16-0.48047 0.46820 0.52909-0.85815-0.80306 0.32675
   2  -7  -5    3.94   20.83  16-0.48291 0.52296 0.52561-0.75579-0.80464 0.51972
   2   5   0  392.18   23.11  15-0.49042 0.61789 0.51472-0.35186-0.80946 0.84452
   2  12   1  163.40   20.39  15-0.48737 0.63295 0.51917-0.12565-0.80752 0.90770
   2  19   1   22.33   11.49  15-0.48970 0.63554 0.51578 0.10854-0.80900 0.90945
   2  20   1   48.78   15.96  15-0.48571 0.63211 0.52157 0.13581-0.80645 0.90711
   2  21   1  100.92   14.99  16-0.48262 0.62844 0.52602 0.16249-0.80445 0.90407
   2  27   0   31.57   15.39  15-0.48510 0.61355 0.52246 0.36369-0.80605 0.84302
   3 -11 -14  100.88   15.73  16-0.48331 0.42983 0.52502-0.88788-0.80490-0.03750
   3 -11 -13   17.28   15.79  16-0.48266 0.44668 0.52596-0.88841-0.80448 0.02548
   3 -11 -12   51.95   16.13  16-0.48570 0.46708 0.52158-0.88273-0.80644 0.09231
   3  -9  -8  252.34   18.19  15-0.48692 0.53794 0.51982-0.81561-0.80723 0.34800
   3  -8  -7  147.56   19.75  16-0.48391 0.55320 0.52417-0.78684-0.80529 0.41116
   3   4  -1  915.83   22.80  15-0.48873 0.66292 0.51719-0.38623-0.80839 0.79726
   3   9   0  491.84   25.54  16-0.48421 0.67562 0.52374-0.22989-0.80548 0.85806
   3  22   0  747.52   12.72  15-0.48873 0.68246 0.51719 0.20538-0.80839 0.86205
   3  23   0   84.31   14.81  16-0.48378 0.67639 0.52436 0.23038-0.80520 0.85864
   3  28  -1  384.36   16.05  15-0.48469 0.66039 0.52304 0.39572-0.80579 0.79570
   4 -10 -14   41.77   16.08  16-0.48401 0.49454 0.52402-0.85354-0.80535-0.01930
   4 -10 -13  252.91   16.81  16-0.48462 0.51251 0.52315-0.85224-0.80575 0.04507
   4  -9 -10   49.31   16.91  16-0.48425 0.56491 0.52367-0.81973-0.80551 0.23647
   4   8  -1  145.34   23.53  15-0.48491 0.72187 0.52272-0.26194-0.80594 0.81291
   4  23  -1   86.81   11.07  15-0.48994 0.72870 0.51543 0.24028-0.80916 0.81698
   4  24  -1  336.72   15.40  16-0.48418 0.72342 0.52378 0.26368-0.80546 0.81251
   4  28  -2    2.66   13.68  16-0.48485 0.71017 0.52281 0.40212-0.80590 0.75146
   5  -8 -11   -2.67   19.05  16-0.47948 0.60640 0.53049-0.79386-0.80241 0.18647
   5   8  -2  231.71   14.76  15-0.48897 0.77400 0.51683-0.25529-0.80854 0.76834
   5  24  -2  -43.67   14.34  16-0.48522 0.77125 0.52228 0.26576-0.80613 0.76829
   6  -1  -6  693.60   38.73  17-0.46684 0.74602 0.54816-0.58030-0.79403 0.51563
   6   4  -4  862.42   21.95  15-0.48579 0.79970 0.52145-0.39045-0.80650 0.65606
   6   8  -3   26.40   19.34  15-0.48452 0.81551 0.52329-0.26014-0.80568 0.71952
   6  23  -3  170.26   12.02  15-0.48921 0.82155 0.51648 0.23852-0.80870 0.72383
   6  24  -3  -22.36   15.50  16-0.48412 0.81530 0.52386 0.26307-0.80543 0.72027
   7   0  -7    5.40   27.59  16-0.47410 0.79908 0.53809-0.53783-0.79887 0.47404
   7   2  -6  915.95   25.15  16-0.47647 0.81904 0.53476-0.46911-0.80043 0.53953
   7   5  -5  111.50   20.18  15-0.48582 0.84578 0.52141-0.35788-0.80652 0.61050
   7   9  -4  775.75   20.07  16-0.48270 0.86047 0.52590-0.23090-0.80450 0.67141
   7  22  -4   99.81   14.20  15-0.48776 0.86641 0.51859 0.20313-0.80777 0.67674
   7  23  -4   81.35   14.11  16-0.48283 0.86113 0.52572 0.22900-0.80459 0.67323
   8  12  -5    5.73   16.72  16-0.48498 0.91018 0.52263-0.12801-0.80598 0.62743
   8  13  -5    6.34   11.65  15-0.48921 0.91398 0.51648-0.08867-0.80870 0.63060
   8  18  -5   62.68   11.84  15-0.49042 0.91490 0.51472 0.07618-0.80946 0.63210
   8  19  -5   30.57   14.56  16-0.48585 0.91348 0.52136 0.10511-0.80654 0.62862
   8  20  -5  390.60   16.36  15-0.48482 0.91001 0.52286 0.13304-0.80587 0.62740
   9   6  -8   45.81   16.94  15-0.48607 0.92121 0.52105-0.32473-0.80668 0.45569
   9   9  -7  825.03   20.45  16-0.48098 0.93427 0.52836-0.23364-0.80339 0.51326
   9  22  -7    3.71   13.68  16-0.48582 0.94130 0.52140 0.20215-0.80652 0.51902
  10  10  -9  422.36   16.74  15-0.48730 0.96984 0.51926-0.19198-0.80747 0.40774
  11   8 -13  108.63   18.69  15-0.48392 0.95958 0.52415-0.26215-0.80530 0.16783
  11  10 -12   19.41   15.90  15-0.48636 0.98051 0.52063-0.19171-0.80687 0.23446
  11  12 -11   25.90   17.64  16-0.47906 0.99005 0.53110-0.13727-0.80213 0.29280
  11  13 -11   61.43   15.48  15-0.48393 0.99476 0.52414-0.09749-0.80530 0.29639
  11  14 -11    9.54   15.32  15-0.48536 0.99768 0.52208-0.06180-0.80623 0.29702
 -15   6   2   19.97   17.51  17-0.46672-0.45731 0.54822-0.35288-0.79388 0.65995
 -14  -3  -1   97.02   15.87  17-0.47487-0.43705 0.53688-0.63766-0.79932 0.49052
 -14   1   1   27.22   17.27  17-0.46861-0.40745 0.54561-0.51441-0.79515 0.61414
 -13  -4  -1   20.95   14.11  17-0.47101-0.37835 0.54228-0.67539-0.79676 0.50520
 -13   2   2  320.29   16.62  17-0.47379-0.32323 0.53841-0.47575-0.79860 0.69813
 -13  12   4    9.77   26.76  19-0.44568-0.31636 0.57635-0.18457-0.77940 0.80834
 -12  -9  -5   63.76   13.93  17-0.47144-0.38353 0.54168-0.83892-0.79705 0.26688
 -12  -5  -1   67.38   14.75  17-0.47200-0.31335 0.54090-0.70808-0.79742 0.52265
 -12   1   2    1.28   18.49  17-0.46946-0.26302 0.54444-0.51280-0.79572 0.71373
 -12   4   3   55.42   18.53  17-0.47403-0.24000 0.53807-0.40895-0.79876 0.78087
 -11 -10  -5  -18.66   14.35  17-0.47491-0.31583 0.53684-0.86595-0.79935 0.28672
 -11  -6  -1  118.73   16.42  16-0.47651-0.24483 0.53458-0.73251-0.80040 0.54356
 -11   0   2    5.53   16.24  16-0.47459-0.19445 0.53729-0.53874-0.79914 0.73480
 -11   3   3   22.57   16.12  16-0.47491-0.17575 0.53683-0.43953-0.79935 0.79878
 -10 -10  -4  193.31   15.40  16-0.47818-0.23166 0.53222-0.86151-0.80150 0.37089
 -10  -9  -3   32.31   16.16  16-0.47651-0.21578 0.53458-0.83146-0.80040 0.43297
 -10  -8  -2  135.38   12.14  16-0.47933-0.19549 0.53059-0.79470-0.80226 0.49873
 -10  -5   0   26.32   16.31  16-0.47786-0.16118 0.53267-0.69836-0.80129 0.62607
 -10  -3   1   31.92   17.63  16-0.47536-0.14669 0.53620-0.63569-0.79965 0.68825
  -9 -12  -7  400.51   14.67  17-0.47153-0.22706 0.54156-0.93760-0.79711 0.19139
  -9 -11  -5  153.17   15.49  17-0.47356-0.18929 0.53873-0.90183-0.79845 0.32144
  -9  -7  -1   88.31   16.23  16-0.47774-0.11433 0.53285-0.76288-0.80121 0.58007
  -9  -1   2  238.42   18.71  16-0.47578-0.06424 0.53561-0.56981-0.79992 0.76979
  -9  16   5  496.74   21.69  18-0.46376-0.02448 0.55226-0.02859-0.79189 0.95443
  -9  17   5   96.63   19.20  18-0.46415-0.02369 0.55174 0.00489-0.79215 0.95509
  -8 -13  -9  135.31   13.35  17-0.47144-0.19749 0.54168-0.97024-0.79705 0.08184
  -8 -13  -8   55.16   14.42  16-0.47620-0.17631 0.53502-0.96302-0.80020 0.14797
  -8 -12  -6   10.95   14.27  17-0.47406-0.14343 0.53802-0.93420-0.79879 0.27449
  -8  -7  -1 1571.61   20.43  17-0.47267-0.05703 0.53997-0.77152-0.79786 0.59302
  -8  -1   2  982.82   22.47  17-0.47227-0.00464 0.54053-0.57497-0.79760 0.78497
  -8   2   3  181.81   22.91  17-0.47357 0.01512 0.53872-0.47469-0.79846 0.84997
  -7 -13  -7   11.17   10.04  16-0.47909-0.09156 0.53093-0.95929-0.80210 0.23130
  -7 -11  -4    4.31   11.08  16-0.48080-0.03947 0.52849-0.89016-0.80322 0.42483
  -7  -1   2  813.97   22.59  16-0.47560 0.06288 0.53586-0.56956-0.79981 0.80469
  -7  26   4   84.05   14.94  16-0.47565 0.10006 0.53579 0.31721-0.79984 0.93491
  -6 -14 -10   24.65   12.82  17-0.47592-0.08144 0.53542-0.99328-0.80001 0.05729
  -6 -13  -7   -1.43   14.19  17-0.47552-0.03328 0.53597-0.96295-0.79975 0.24731
  -6 -11  -4  134.73   12.09  16-0.48080 0.02709 0.52849-0.89054-0.80322 0.44297
  -6  -7  -1 1050.75   20.58  17-0.47405 0.07309 0.53804-0.76928-0.79878 0.62939
  -6  25   4    3.54   14.89  16-0.47737 0.16486 0.53337 0.28715-0.80097 0.95314
  -5 -14 -11  -17.82   13.95  17-0.47466-0.04089 0.53719-0.99900-0.79918 0.00839
  -5 -14 -10   47.53   14.16  16-0.47576-0.01947 0.53564-0.99646-0.79991 0.07248
  -5 -14  -9   33.39   10.67  16-0.48129 0.00343 0.52780-0.98933-0.80353 0.13977
  -5 -13  -7  144.32   15.34  16-0.47570 0.03289 0.53572-0.96293-0.79987 0.26510
  -5  -5   0  598.91   24.05  16-0.47616 0.15659 0.53507-0.69956-0.80017 0.71230
  -5   0   2    4.17   27.76  18-0.46714 0.18255 0.54764-0.54804-0.79416 0.83419
  -5  24   4    9.40   15.13  16-0.47491 0.22624 0.53684 0.25012-0.79935 0.96781
  -4 -14 -11   90.74   14.32  17-0.47417 0.02588 0.53788-0.99938-0.79886 0.02673
  -4 -14 -10  -14.57   14.45  17-0.47565 0.04187 0.53580-0.99550-0.79983 0.09106
  -4 -13  -7   82.09   11.39  16-0.47982 0.10096 0.52989-0.95743-0.80258 0.28591
  -4  -8  -2  505.56   21.07  16-0.47719 0.18641 0.53363-0.79655-0.80085 0.60273
  -4  11   4   72.13   24.37  17-0.47070 0.28619 0.54271-0.18337-0.79655 0.98255
  -4  21   4   96.30   16.89  16-0.47729 0.29394 0.53348 0.15486-0.80092 0.98790
  -4  22   4   -2.87   14.86  17-0.47144 0.28685 0.54168 0.18044-0.79705 0.98373
  -4  28   3   43.13   14.54  16-0.47577 0.27395 0.53562 0.38396-0.79992 0.92377
  -3 -14 -12   11.96   14.70  17-0.47491 0.07257 0.53684-0.99641-0.79935-0.02036
  -3 -14 -11  -23.62   14.98  17-0.47577 0.08816 0.53563-0.99568-0.79991 0.04486
  -3 -14 -10    2.74   10.99  16-0.48056 0.11048 0.52884-0.98997-0.80306 0.11143
  -3 -13  -8   11.73   15.18  17-0.47219 0.13965 0.54064-0.96877-0.79754 0.23291
  -3 -12  -6   36.00   12.07  16-0.47884 0.18197 0.53128-0.92584-0.80193 0.36634
  -3 -11  -5  379.95   18.01  17-0.47405 0.19500 0.53804-0.89979-0.79878 0.42688
  -3 -10  -4   -3.45   18.11  16-0.47491 0.21248 0.53684-0.86669-0.79935 0.49045
  -3  26   3   39.47   13.49  17-0.47685 0.33910 0.53410 0.32236-0.80063 0.94346
  -2  -5  -1  276.03   23.82  16-0.48056 0.33615 0.52884-0.69190-0.80306 0.70506
  -2  24   3  202.51   16.22  16-0.47501 0.40157 0.53669 0.25056-0.79941 0.95765
  -2  29   2   35.75   12.61  16-0.47835 0.38744 0.53198 0.41962-0.80161 0.89640
  -1 -13 -10  260.89   15.13  17-0.47217 0.23285 0.54066-0.96876-0.79753 0.13987
  -1 -11  -6   44.71   12.79  16-0.48080 0.31148 0.52849-0.88991-0.80322 0.40317
  -1 -10  -5   42.35   13.94  16-0.47933 0.32884 0.53059-0.85869-0.80226 0.46572
  -1  13   3   76.59   18.25  17-0.47209 0.46104 0.54078-0.11559-0.79748 0.97213
  -1  14   3  -12.36   19.32  17-0.47565 0.46360 0.53580-0.07568-0.79983 0.97579
  -1  15   3 1415.69   15.58  16-0.47860 0.46849 0.53163-0.03881-0.80177 0.97703
  -1  16   3  336.89   13.44  16-0.47958 0.46970 0.53024-0.00491-0.80242 0.97762
  -1  17   3   72.13   13.22  16-0.47933 0.46956 0.53059 0.02658-0.80226 0.97735
  -1  18   3  191.41   17.00  16-0.47735 0.46706 0.53339 0.05714-0.80096 0.97661
  -1  19   3 1032.02   18.77  16-0.47517 0.46499 0.53647 0.08723-0.79952 0.97480
  -1  20   3    2.79   15.34  16-0.47491 0.46352 0.53684 0.11635-0.79935 0.97196
  -1  27   2    1.58   13.52  17-0.47614 0.44801 0.53511 0.35311-0.80016 0.91335
   0 -13 -13   24.51   15.41  16-0.47602 0.24801 0.53528-0.96293-0.80008-0.03143
   0 -13 -12   37.03   15.08  16-0.47645 0.26579 0.53467-0.96272-0.80036 0.03297
   0 -13 -11  267.39   12.11  16-0.48031 0.28738 0.52919-0.95701-0.80290 0.10011
   0 -11  -7  137.23   18.89  16-0.47702 0.35397 0.53386-0.89544-0.80074 0.35337
   0 -10  -6    2.82   17.57  17-0.47144 0.36595 0.54168-0.87089-0.79705 0.41289
   0  -9  -5  140.99   19.36  17-0.47184 0.38447 0.54113-0.83615-0.79731 0.47899
   0  24   2   22.25   16.11  17-0.47510 0.51224 0.53657 0.25288-0.79947 0.93018
   0  29   1   23.56   13.02  16-0.47690 0.49646 0.53404 0.42041-0.80066 0.86731
   1 -12 -10   19.71   15.33  17-0.47516 0.36321 0.53649-0.92718-0.79951 0.17983
   1 -10  -7   83.45   17.45  17-0.47143 0.41305 0.54170-0.87023-0.79704 0.36782
   1  -8  -5 1821.12   23.16  17-0.47119 0.44805 0.54203-0.80475-0.79688 0.49450
   1   2   0 2971.96   42.11  16-0.47884 0.54284 0.53128-0.46552-0.80193 0.81964
   1   6   1  440.81   32.47  17-0.47424 0.55445 0.53778-0.34322-0.79890 0.88005
   1  15   2 1662.43   20.04  17-0.47231 0.57154 0.54047-0.04815-0.79763 0.94415
   1  16   2    9.19   17.80  17-0.47392 0.57362 0.53822-0.01276-0.79869 0.94467
   1  17   2   25.42   17.09  17-0.47348 0.57340 0.53885 0.01965-0.79840 0.94471
   1  18   2  -17.64   15.96  17-0.47343 0.57166 0.53892 0.05053-0.79836 0.94421
   1  26   1  149.63   11.99  16-0.48031 0.56318 0.52919 0.32369-0.80290 0.88619
   1  27   1    5.86   13.31  16-0.47444 0.55593 0.53750 0.34533-0.79904 0.88022
   2 -11 -10  241.11   16.83  17-0.47434 0.42774 0.53764-0.89937-0.79897 0.19515
   2  -9  -7  411.19   19.87  17-0.47205 0.47821 0.54083-0.83623-0.79745 0.38534
   2  -8  -6   31.62   20.58  17-0.47144 0.49456 0.54168-0.80426-0.79705 0.44914
   2   1  -1   46.68   41.45  17-0.47075 0.57796 0.54264-0.51160-0.79659 0.76821
   2  11   1  971.28   17.31  16-0.48080 0.62691 0.52849-0.16743-0.80322 0.90292
   2  22   1   89.66   15.45  16-0.47672 0.62341 0.53429 0.18707-0.80054 0.90127
   2  23   1  112.08   15.28  17-0.47144 0.61719 0.54168 0.21324-0.79705 0.89789
   2  28   0  182.47   15.29  16-0.47616 0.60634 0.53508 0.38379-0.80017 0.83683
   3 -10 -10   27.07   16.96  17-0.47447 0.49091 0.53745-0.86649-0.79906 0.21177
   3  24   0   -1.77   13.60  16-0.47688 0.67002 0.53406 0.25443-0.80064 0.85482
   3  29  -1   79.86   15.51  16-0.47559 0.65131 0.53588 0.41557-0.79979 0.79012
   4  25  -1   29.68   13.34  16-0.47688 0.71628 0.53406 0.28725-0.80064 0.80857
   5   7  -2  317.05   21.87  17-0.47380 0.75811 0.53839-0.30904-0.79862 0.75865
   5  25  -2  159.93   10.84  16-0.47909 0.76514 0.53093 0.29002-0.80210 0.76327
   5  26  -2   57.25   13.78  17-0.47219 0.75818 0.54064 0.31284-0.79754 0.75880
   6  -7 -15  152.95   18.71  17-0.47196 0.59348 0.54096-0.77126-0.79739-0.05641
   6  -7 -14  156.82   18.37  17-0.46817 0.60742 0.54621-0.77570-0.79486 0.00531
   6  -7 -13   18.32   18.07  17-0.47145 0.62691 0.54167-0.77117-0.79705 0.07181
   6   1  -5   17.89   23.86  17-0.46918 0.76540 0.54483-0.51205-0.79553 0.58197
   6  25  -3   46.70   15.41  17-0.47507 0.80982 0.53661 0.28550-0.79945 0.71565
   7  24  -4   34.27   15.11  16-0.47639 0.85565 0.53476 0.25400-0.80032 0.66898
   8  -3 -13   40.89   26.62  19-0.45453 0.73936 0.56470-0.66276-0.78557 0.09465
   8   6  -6 1111.62   20.24  17-0.47392 0.88066 0.53822-0.34099-0.79869 0.55526
   8  10  -5 2219.71   20.63  17-0.47199 0.89626 0.54093-0.21228-0.79741 0.61866
   8  11  -5   81.44   12.38  16-0.47958 0.90391 0.53024-0.16958-0.80242 0.62408
   8  21  -5    0.22   10.81  16-0.48056 0.90585 0.52884 0.16036-0.80306 0.62577
   8  22  -5   -7.32   14.93  17-0.47491 0.90219 0.53684 0.18683-0.79935 0.62175
   8  23  -5    3.33   13.79  16-0.47491 0.89579 0.53684 0.21476-0.79935 0.62049
   9  15  -6  131.17   15.23  17-0.47299 0.94337 0.53953-0.04776-0.79807 0.57354
   9  16  -6   91.78   16.09  17-0.47392 0.94466 0.53823-0.01296-0.79869 0.57366
   9  17  -6  -12.98   15.63  17-0.47392 0.94427 0.53822 0.01911-0.79869 0.57452
   9  18  -6  112.54   15.48  17-0.47278 0.94371 0.53982 0.05041-0.79793 0.57293
  10   6 -10   62.46   18.45  17-0.46874 0.93335 0.54544-0.34812-0.79524 0.33248
  10   9  -9  -12.49   16.19  17-0.47614 0.95918 0.53511-0.24061-0.80016 0.40230
  10  13  -8  449.97   15.34  17-0.47243 0.97216 0.54031-0.11318-0.79770 0.46221
  10  14  -8   59.33   15.15  16-0.47556 0.97524 0.53593-0.07726-0.79977 0.46539
  10  15  -8  123.55   15.07  16-0.47670 0.97759 0.53431-0.04192-0.80053 0.46550
  10  16  -8   76.44   14.12  16-0.47732 0.97827 0.53344-0.00848-0.80093 0.46679
  10  17  -8  219.71   14.49  16-0.47726 0.97821 0.53352 0.02442-0.80090 0.46614
  10  18  -8    7.31   15.29  17-0.47536 0.97728 0.53621 0.05552-0.79964 0.46461
  10  19  -8   41.16   15.38  17-0.47455 0.97509 0.53734 0.08682-0.79911 0.46390
  10  20  -8   21.83   13.94  17-0.47169 0.97244 0.54133 0.11557-0.79721 0.46191
  11   7 -13   -7.86   19.93  17-0.46508 0.94064 0.55047-0.32066-0.79277 0.15479
  11   9 -12  141.53   16.39  16-0.47549 0.96929 0.53602-0.24092-0.79973 0.22650
  11  11 -11  141.39   18.33  17-0.47248 0.98327 0.54023-0.17927-0.79774 0.28822
 -15   1   0   -7.72   14.69  18-0.46303-0.49988 0.55300-0.51960-0.79121 0.52972
 -15   3   1  -13.37   16.10  18-0.46516-0.47749 0.55009-0.45031-0.79265 0.59494
 -14  -4  -2   73.69   14.50  17-0.46725-0.46214 0.54724-0.68010-0.79405 0.42113
 -14  -1   0  135.16   14.72  17-0.46808-0.42680 0.54609-0.58129-0.79461 0.54945
 -14   4   2  190.83   16.41  18-0.46343-0.39696 0.55245-0.42653-0.79148 0.67285
 -14   8   3   13.66   18.46  18-0.45765-0.38451 0.56027-0.30027-0.78754 0.73420
 -13  -7  -4    5.27   15.21  17-0.46554-0.43682 0.54958-0.78146-0.79290 0.30955
 -13  -6  -3   33.06   15.74  18-0.46299-0.42147 0.55306-0.75260-0.79118 0.37154
 -13  -5  -2  -11.57   15.26  18-0.46379-0.40249 0.55197-0.71812-0.79172 0.43595
 -13  -2   0   38.19   15.81  18-0.46228-0.36840 0.55402-0.62276-0.79070 0.56288
 -13   0   1    1.81   14.97  18-0.46152-0.35226 0.55505-0.55701-0.79019 0.62671
 -13   6   3   58.97   16.87  18-0.45655-0.32183 0.56174-0.36858-0.78679 0.75047
 -12  -8  -4   14.10   15.42  17-0.46554-0.37269 0.54958-0.81394-0.79290 0.32694
 -12  -7  -3    8.93   15.91  18-0.46303-0.35730 0.55300-0.78507-0.79121 0.38893
 -12  -6  -2  185.42   16.65  18-0.46450-0.33751 0.55100-0.75127-0.79220 0.45300
 -12  -3   0  266.78   15.73  18-0.46220-0.30602 0.55413-0.65682-0.79064 0.57875
 -11 -10  -6   18.06   13.94  17-0.46492-0.34523 0.55042-0.88162-0.79249 0.21588
 -11  -9  -4  111.26   11.54  17-0.47003-0.30309 0.54339-0.84130-0.79592 0.34758
 -11  -8  -3  329.97   15.27  17-0.46704-0.28986 0.54752-0.81139-0.79391 0.40868
 -11  -7  -2    3.11   11.47  17-0.46953-0.27151 0.54408-0.77389-0.79559 0.47567
 -11  -4   0   -7.13   16.34  18-0.46566-0.23938 0.54941-0.67996-0.79299 0.60058
 -11  -2   1  154.45   16.88  18-0.46410-0.22166 0.55154-0.62060-0.79193 0.66222
 -11   8   4   50.02   25.92  20-0.44206-0.19132 0.58075-0.32077-0.77669 0.83950
 -10 -11  -7   13.35   12.94  17-0.46393-0.30184 0.55177-0.91762-0.79182 0.16716
 -10 -11  -6   78.62   10.80  17-0.47103-0.27355 0.54202-0.90521-0.79658 0.23829
 -10 -10  -5   16.09   13.84  17-0.46374-0.26662 0.55204-0.88441-0.79169 0.29551
 -10  -6  -1   58.58   16.58  18-0.46278-0.19204 0.55334-0.75322-0.79104 0.55188
 -10   7   4  263.78   26.05  19-0.44864-0.12135 0.57221-0.34484-0.78131 0.86160
 -10  16   5   57.05   21.67  19-0.45271-0.09823 0.56685-0.04394-0.78414 0.92929
 -10  17   5   16.86   19.31  18-0.45584-0.09480 0.56269-0.00709-0.78630 0.93151
 -10  18   5   47.42   18.69  18-0.45575-0.09459 0.56281 0.02550-0.78623 0.93134
  -9 -12  -8  177.95   14.68  18-0.46429-0.25002 0.55128-0.94799-0.79206 0.12235
  -9 -10  -4   32.44   14.69  17-0.46677-0.17841 0.54789-0.87644-0.79374 0.38078
  -9  -9  -3   -3.85   15.92  18-0.46529-0.16493 0.54992-0.84502-0.79274 0.44342
  -9  -8  -2  215.03   12.53  17-0.46904-0.14187 0.54477-0.80862-0.79525 0.50954
  -9  -5   0  269.77   18.77  17-0.46671-0.10906 0.54797-0.71323-0.79369 0.63525
  -9  -3   1   88.89   18.09  18-0.46464-0.09327 0.55081-0.65188-0.79230 0.69748
  -9  15   5    2.56   19.88  18-0.45647-0.03137 0.56185-0.06990-0.78673 0.95030
  -9  18   5  340.91   18.51  18-0.46299-0.02486 0.55305 0.03648-0.79118 0.95413
  -9  19   5   11.79   16.86  18-0.45709-0.03074 0.56102 0.06149-0.78716 0.95122
  -8 -12  -7  -40.46   12.86  18-0.46353-0.17522 0.55232-0.94937-0.79155 0.20285
  -8 -11  -5   18.82   15.05  18-0.46454-0.13476 0.55095-0.91359-0.79223 0.33145
  -8  -8  -2   15.12   15.90  17-0.46479-0.08477 0.55061-0.81739-0.79240 0.52385
  -8  -5   0   12.96   16.69  17-0.46384-0.05076 0.55190-0.71890-0.79175 0.65189
  -8  15   5   18.04   18.52  18-0.45680 0.03322 0.56141-0.07024-0.78696 0.96789
  -8  16   5  145.09   18.69  18-0.46279 0.03862 0.55333-0.03010-0.79104 0.97118
  -8  17   5    1.05   17.31  17-0.46479 0.04304 0.55061 0.00623-0.79240 0.97270
  -8  18   5   44.44   17.51  18-0.46072 0.03598 0.55614 0.03393-0.78964 0.97054
  -8  19   5   -7.32   17.94  18-0.45850 0.03602 0.55913 0.06381-0.78812 0.96920
  -7 -13  -9   -6.42   14.61  18-0.46404-0.14197 0.55163-0.98044-0.79189 0.09309
  -7 -13  -8   49.33   10.46  17-0.47003-0.11838 0.54339-0.97224-0.79592 0.16151
  -7 -12  -6   27.49   13.82  17-0.46779-0.08546 0.54649-0.94195-0.79442 0.28799
  -7  -7  -1  204.67   13.28  17-0.47028 0.00516 0.54305-0.77393-0.79608 0.60926
  -6 -13  -8   14.50   14.52  17-0.46554-0.05942 0.54958-0.97788-0.79290 0.17577
  -6 -12  -6   36.44   14.67  18-0.46471-0.02485 0.55071-0.94591-0.79234 0.30299
  -6  -5   0   -2.96   19.63  18-0.46416 0.07740 0.55146-0.71605-0.79197 0.68713
  -6  -3   1   97.83   21.93  17-0.46531 0.10190 0.54989-0.64886-0.79275 0.75193
  -6  26   4    4.89   14.47  17-0.46704 0.15567 0.54752 0.30600-0.79391 0.94656
  -5 -13  -8    2.00   15.15  18-0.46404 0.00346 0.55163-0.97972-0.79189 0.19207
  -5 -12  -6  207.21   16.39  17-0.46521 0.04060 0.55002-0.94503-0.79269 0.32141
  -5  -8  -2   52.33   18.66  18-0.46467 0.11026 0.55077-0.81409-0.79232 0.57693
  -5  25   4  161.09   15.45  17-0.46489 0.21723 0.55046 0.26932-0.79247 0.96243
  -4 -13  -8   44.79   15.91  18-0.46533 0.06869 0.54987-0.97699-0.79276 0.21068
  -4 -12  -6   39.65   11.64  17-0.46978 0.10796 0.54374-0.93878-0.79575 0.34203
  -4 -11  -5  276.13   16.94  18-0.46325 0.12134 0.55270-0.91494-0.79136 0.40132
  -4  -9  -3   25.91   19.59  18-0.46490 0.15591 0.55045-0.84665-0.79247 0.53010
  -4  -2   1    1.72   27.03  17-0.46604 0.22754 0.54889-0.61486-0.79324 0.78714
  -4  23   4  122.84   15.83  17-0.46474 0.28140 0.55068 0.20301-0.79236 0.97954
  -3 -13  -9  237.65   15.90  18-0.46151 0.11360 0.55506-0.98381-0.79018 0.16090
  -3   6   3  749.14   30.57  18-0.46247 0.32297 0.55376-0.35821-0.79083 0.93007
  -3  15   4  202.07   18.49  18-0.46357 0.34187 0.55227-0.06216-0.79157 0.99530
  -3  16   4  658.61   18.39  17-0.46486 0.34325 0.55050-0.02619-0.79245 0.99691
  -3  17   4  104.55   16.80  17-0.46538 0.34496 0.54979 0.00755-0.79280 0.99718
  -3  18   4  291.13   17.18  17-0.46456 0.34274 0.55091 0.03964-0.79225 0.99665
  -3  19   4   72.96   16.80  18-0.46280 0.34128 0.55331 0.06827-0.79105 0.99525
  -3  27   3    1.54   10.62  17-0.46978 0.33146 0.54374 0.34254-0.79575 0.93708
  -2 -13 -10  265.87   15.23  18-0.46102 0.16047 0.55573-0.98373-0.78984 0.11529
  -2 -13  -9  284.60   12.43  17-0.46928 0.18352 0.54443-0.97234-0.79542 0.18468
  -2 -12  -7    6.87   11.73  17-0.46978 0.21820 0.54374-0.93889-0.79575 0.31247
  -2  -8  -3  127.41   23.84  17-0.46613 0.28676 0.54878-0.81112-0.79330 0.56643
  -2  25   3  145.85   15.88  17-0.46637 0.39329 0.54844 0.27220-0.79346 0.95301
  -1 -13 -13    9.70   15.26  17-0.46492 0.17225 0.55042-0.97884-0.79249-0.05694
  -1 -13 -12   47.28   15.20  18-0.46422 0.18913 0.55138-0.98042-0.79201 0.00620
  -1 -13 -11   38.38   16.09  18-0.46522 0.20762 0.55001-0.97756-0.79269 0.07130
  -1 -12  -8  672.72   18.02  17-0.46610 0.26239 0.54881-0.94322-0.79328 0.26337
  -1  12   3  704.57   21.18  17-0.46459 0.45317 0.55088-0.15762-0.79226 0.96746
  -1  21   3  125.13   16.22  17-0.46675 0.45696 0.54792 0.14102-0.79372 0.97016
  -1  22   3  366.47   15.64  18-0.46257 0.45061 0.55362 0.16775-0.79090 0.96713
  -1  28   2   24.65   13.15  17-0.46658 0.44039 0.54816 0.37308-0.79360 0.90702
   0 -12  -9   13.86   11.83  17-0.46978 0.31111 0.54374-0.93905-0.79575 0.21953
   0   8   2  835.90   27.37  17-0.46574 0.50075 0.54931-0.28772-0.79304 0.92138
   0  25   2  131.37   11.63  17-0.46928 0.50610 0.54443 0.27574-0.79542 0.92535
   0  26   2   14.41   13.83  17-0.46394 0.50023 0.55176 0.29864-0.79183 0.91953
   1 -12 -14   29.08   14.53  18-0.46548 0.28312 0.54966-0.94371-0.79286-0.08479
   1 -12 -13  280.83   15.71  18-0.46400 0.30269 0.55168-0.94637-0.79187-0.02111
   1 -12 -12  312.72   16.78  18-0.46422 0.32038 0.55138-0.94540-0.79202 0.04223
   1 -12 -11   24.25   15.36  17-0.46928 0.33950 0.54443-0.93960-0.79542 0.10890
   1  -9  -6 1026.82   20.95  17-0.46627 0.42538 0.54858-0.84401-0.79339 0.42667
   1  -5  -3 1199.34   30.18  18-0.46068 0.47332 0.55618-0.71975-0.78961 0.61530
   1  13   2  144.40   19.55  17-0.46488 0.56388 0.55048-0.12567-0.79246 0.93900
   1  14   2   35.48   12.87  17-0.46978 0.57030 0.54374-0.08359-0.79575 0.94178
   1  19   2  705.62   13.23  17-0.46978 0.56981 0.54374 0.08021-0.79575 0.94283
   1  20   2  -10.33   16.29  18-0.46579 0.56615 0.54924 0.10796-0.79307 0.94129
   1  21   2   75.96   16.62  18-0.46373 0.56394 0.55205 0.13660-0.79168 0.93812
   1  28   1  -19.95   14.21  18-0.46404 0.54687 0.55163 0.36637-0.79189 0.87492
   2 -11 -11  119.29   16.65  18-0.46232 0.39935 0.55397-0.91570-0.79073 0.12230
   2  10   1  463.97   17.68  17-0.47152 0.61701 0.54133-0.21359-0.79691 0.89661
   2  24   1    6.58   15.88  17-0.46554 0.61284 0.54958 0.23846-0.79290 0.89315
   2  29   0  -12.76   13.63  18-0.46604 0.59678 0.54889 0.40461-0.79324 0.83125
   3   8   0 1624.46   20.63  17-0.46904 0.66107 0.54477-0.28207-0.79525 0.84859
   3  25   0   22.13   11.49  17-0.47028 0.66430 0.54305 0.27803-0.79608 0.85021
   3  26   0  265.98   16.12  18-0.46366 0.65513 0.55214 0.30215-0.79164 0.84647
   4  -9 -11   72.95   17.17  18-0.46328 0.52816 0.55266-0.84768-0.79138 0.15966
   4  -8  -9  248.83   18.41  18-0.46496 0.56456 0.55037-0.81219-0.79251 0.28709
   4  -5  -6   25.30   25.27  19-0.45590 0.60698 0.56261-0.72548-0.78634 0.47381
   4   3  -2 1030.69   27.85  18-0.46450 0.68487 0.55099-0.45176-0.79221 0.73535
   4   7  -1   76.38   25.17  17-0.46754 0.70480 0.54683-0.31835-0.79425 0.80132
   4  15   0  -34.65   18.06  18-0.46379 0.71897 0.55197-0.06041-0.79172 0.86250
   4  16   0  811.54   18.55  17-0.46431 0.71984 0.55126-0.02531-0.79208 0.86409
   4  17   0   40.14   17.34  17-0.46496 0.72135 0.55037 0.00665-0.79251 0.86354
   4  18   0  601.21   17.02  18-0.46416 0.71956 0.55146 0.03941-0.79198 0.86393
   4  19   0   99.11   15.44  18-0.46246 0.71844 0.55378 0.06895-0.79082 0.86263
   4  26  -1   34.16   10.92  17-0.46953 0.71001 0.54408 0.30960-0.79559 0.80395
   4  27  -1   -1.16   14.04  17-0.46479 0.70311 0.55061 0.33184-0.79240 0.79870
   5  -8 -15   -1.33   17.27  18-0.45689 0.51366 0.56129-0.82450-0.78702-0.08481
   5  -8 -12  162.84   19.72  18-0.46125 0.57262 0.55542-0.81709-0.79000 0.11051
   5   3  -3  380.29   23.61  17-0.46481 0.73143 0.55057-0.45150-0.79242 0.68947
   5  13  -1   -4.51   18.21  18-0.46379 0.76513 0.55197-0.12604-0.79172 0.81615
   5  14  -1  234.58   17.67  17-0.46650 0.76935 0.54827-0.08945-0.79355 0.81854
   5  15  -1  174.71   12.47  17-0.46879 0.77184 0.54512-0.05261-0.79509 0.82044
   5  16  -1  235.26   12.34  17-0.47003 0.77357 0.54339-0.01773-0.79592 0.82091
   5  17  -1   50.99   12.17  17-0.47003 0.77340 0.54339 0.01426-0.79592 0.82129
   5  18  -1  419.25   12.27  17-0.46904 0.77250 0.54477 0.04649-0.79525 0.82076
   5  19  -1  242.76   15.21  17-0.46731 0.77051 0.54716 0.07745-0.79409 0.81976
   5  20  -1  -15.89   14.91  18-0.46479 0.76831 0.55061 0.10560-0.79240 0.81794
   5  21  -1   12.78   14.33  18-0.46152 0.76542 0.55505 0.13473-0.79019 0.81531
   5  27  -2    7.78   14.94  18-0.46427 0.75138 0.55132 0.33543-0.79204 0.75377
   6  -6 -11   -0.33   21.19  19-0.45463 0.64399 0.56430-0.76333-0.78547 0.18850
   6   7  -3 2501.20   24.45  17-0.46745 0.79929 0.54696-0.31653-0.79419 0.70841
   6  13  -2  508.05   18.54  18-0.46328 0.81119 0.55266-0.12473-0.79138 0.77091
   6  14  -2  289.66   17.64  17-0.46656 0.81575 0.54818-0.08906-0.79359 0.77250
   6  15  -2   36.81   12.26  17-0.46879 0.81893 0.54512-0.05291-0.79509 0.77350
   6  16  -2   41.22   11.91  17-0.47028 0.82002 0.54305-0.01851-0.79608 0.77452
   6  17  -2  252.63   12.51  17-0.47028 0.81964 0.54305 0.01488-0.79608 0.77522
   6  18  -2   29.74   12.22  17-0.46928 0.81962 0.54443 0.04696-0.79542 0.77372
   6  19  -2   40.14   14.99  17-0.46680 0.81769 0.54784 0.07656-0.79376 0.77292
   6  20  -2  150.37   15.13  17-0.46496 0.81455 0.55036 0.10566-0.79252 0.77205
   6  21  -2  130.79   14.69  18-0.46189 0.81032 0.55455 0.13537-0.79043 0.77080
   6  26  -3   -6.61   11.07  17-0.46953 0.80334 0.54408 0.30911-0.79559 0.71106
   6  27  -3  190.78   14.69  18-0.46293 0.79451 0.55313 0.33361-0.79114 0.70722
   7  -5 -15  123.53   20.57  19-0.45117 0.63648 0.56888-0.73328-0.78307-0.05232
   7  -5 -13    2.85   20.09  18-0.45719 0.67772 0.56088-0.72530-0.78722 0.07800
   7   8  -4  420.16   14.36  17-0.46953 0.84742 0.54408-0.28114-0.79559 0.66341
   7  15  -3  612.12   17.47  18-0.46362 0.85842 0.55220-0.05859-0.79161 0.72474
   7  16  -3    2.27   16.55  18-0.46454 0.86096 0.55095-0.02521-0.79223 0.72414
   7  17  -3    9.39   16.39  17-0.46504 0.86144 0.55026 0.00814-0.79257 0.72420
   7  18  -3   14.38   16.13  18-0.46411 0.86069 0.55153 0.03983-0.79194 0.72396
   7  19  -3  432.88   15.95  18-0.46334 0.85778 0.55258 0.07180-0.79142 0.72469
   7  25  -4   85.33   11.34  17-0.47028 0.84952 0.54305 0.27759-0.79608 0.66565
   7  26  -4   25.71   15.04  17-0.46476 0.84329 0.55065 0.30224-0.79238 0.66007
   8   3  -7  512.93   24.05  18-0.45906 0.84903 0.55837-0.45751-0.78851 0.48232
   8   9  -5   22.86   16.25  17-0.46325 0.88564 0.55270-0.25765-0.79136 0.61217
   8  24  -5  162.23   15.09  17-0.46548 0.89170 0.54966 0.23804-0.79287 0.61597
   9   3  -9   12.94   22.55  18-0.45496 0.87390 0.56386-0.46485-0.78569 0.36831
   9   5  -8  484.09   20.97  18-0.46282 0.89881 0.55329-0.38742-0.79106 0.43854
   9   8  -7   69.14   16.82  17-0.46729 0.92106 0.54718-0.28391-0.79408 0.50565
   9  12  -6  621.92   17.27  18-0.46170 0.93210 0.55481-0.15867-0.79031 0.56694
   9  13  -6  264.01   17.17  17-0.46607 0.93735 0.54885-0.12196-0.79326 0.56940
   9  14  -6  152.92   12.14  17-0.46978 0.94114 0.54374-0.08350-0.79575 0.57192
   9  19  -6   69.24   11.47  17-0.47003 0.94196 0.54339 0.08105-0.79592 0.57182
   9  20  -6   15.51   14.19  17-0.46628 0.94010 0.54856 0.10963-0.79340 0.56867
   9  21  -6  105.55   15.80  17-0.46489 0.93586 0.55046 0.13818-0.79247 0.56905
  10   3 -12  355.17   28.12  19-0.44974 0.88029 0.57076-0.46955-0.78208 0.19130
  10   8  -9  228.15   16.76  17-0.46444 0.94686 0.55108-0.28735-0.79216 0.39315
  10  11  -8  590.45   18.33  18-0.45957 0.95979 0.55768-0.19402-0.78886 0.45530
  10  12  -8   40.99   15.58  17-0.46615 0.96672 0.54874-0.15517-0.79332 0.45821
  11   8 -12  -12.86   18.22  19-0.45469 0.95174 0.56421-0.30051-0.78551 0.21207
  11  10 -11  -26.25   17.80  18-0.46043 0.97279 0.55652-0.22875-0.78944 0.28119
  11  13 -10   45.50   16.57  18-0.45823 0.98808 0.55948-0.13220-0.78794 0.34206
  11  14 -10   15.04   15.02  18-0.46361 0.99248 0.55221-0.09262-0.79160 0.34569
  11  15 -10  110.76   14.67  17-0.46547 0.99504 0.54967-0.05760-0.79286 0.34849
  11  16 -10  184.86   15.03  17-0.46671 0.99649 0.54797-0.02285-0.79369 0.34941
 -15   7   2   -0.85   17.16  20-0.44416-0.47840 0.57828-0.34996-0.77782 0.64366
 -14  -2  -1   -7.08   14.97  19-0.45443-0.45787 0.56486-0.63245-0.78493 0.47568
 -14   2   1   42.91   17.20  19-0.44809-0.42914 0.57319-0.50940-0.78055 0.59982
 -13   3   2   21.40   18.07  19-0.45089-0.34680 0.56952-0.47219-0.78250 0.68426
 -12  -8  -5   20.63   13.98  18-0.45374-0.40541 0.56577-0.83203-0.78446 0.25395
 -12  -1   1  -18.23   15.31  19-0.45698-0.29255 0.56148-0.59253-0.78668 0.64137
 -11  -9  -5  171.20   14.82  19-0.45461-0.33678 0.56463-0.86160-0.78506 0.27345
 -11  -5  -1  867.09   18.42  19-0.45289-0.26910 0.56689-0.73275-0.78388 0.52703
 -10  -9  -4  128.98   15.62  18-0.45522-0.25456 0.56382-0.86047-0.78548 0.35455
 -10  -8  -3   84.64   16.49  19-0.45340-0.23970 0.56623-0.83063-0.78423 0.41731
 -10  -7  -2  121.35   15.71  19-0.45472-0.21933 0.56448-0.79543-0.78513 0.48274
 -10  -4   0  185.85   16.25  19-0.45083-0.18912 0.56961-0.70227-0.78245 0.60763
 -10   0   2  177.99   17.12  19-0.45452-0.14971 0.56475-0.56653-0.78499 0.73770
 -10   3   3  523.74   22.36  19-0.45043-0.13636 0.57013-0.47307-0.78218 0.79923
 -10  15   5   63.82   22.07  20-0.44202-0.10704 0.58103-0.08913-0.77632 0.92304
 -10  19   5    4.41   17.43  20-0.44593-0.10502 0.57599 0.04731-0.77906 0.92678
 -10  20   5  418.96   20.87  19-0.44475-0.10411 0.57751 0.07953-0.77823 0.92519
  -9 -11  -6  104.37   11.22  18-0.45926-0.22156 0.55843-0.92107-0.78823 0.24728
  -9  -6  -1   92.79   16.47  19-0.45129-0.14300 0.56900-0.76741-0.78277 0.56110
  -9  14   5  225.42   22.08  19-0.44776-0.03887 0.57361-0.11418-0.78033 0.94399
  -9  20   5   48.63   17.22  18-0.45441-0.03081 0.56488 0.09030-0.78492 0.94918
  -9  21   5   16.11   16.25  19-0.45182-0.03160 0.56831 0.11894-0.78314 0.94608
  -8 -12  -8   59.81   14.29  19-0.45418-0.19722 0.56520-0.96104-0.78476 0.13297
  -8 -10  -4  343.66   11.96  18-0.45977-0.12227 0.55775-0.88835-0.78857 0.39126
  -8  -9  -3   42.22   15.37  19-0.45597-0.10696 0.56282-0.85712-0.78599 0.45432
  -8  -3   1  132.04   18.12  18-0.45809-0.03483 0.56000-0.66035-0.78743 0.71090
  -8  14   5  823.71   23.17  19-0.44965 0.02718 0.57115-0.11178-0.78164 0.96269
  -8  20   5  372.41   16.71  18-0.45456 0.03244 0.56469 0.09107-0.78503 0.96638
  -8  21   5   -1.07   17.17  18-0.45245 0.03257 0.56748 0.11956-0.78357 0.96356
  -7 -12  -7  135.57   14.51  19-0.45490-0.11655 0.56424-0.95919-0.78525 0.21524
  -7 -11  -5   59.62   11.39  18-0.45951-0.07542 0.55809-0.92081-0.78840 0.34622
  -7 -10  -4   15.69   16.54  19-0.45411-0.06461 0.56528-0.89487-0.78472 0.40583
  -7  -9  -3   57.21   16.39  19-0.45366-0.04663 0.56587-0.86220-0.78441 0.47108
  -7  -8  -2  489.83   17.92  18-0.45741-0.02509 0.56090-0.82476-0.78697 0.53514
  -7  -5   0  719.63   15.24  18-0.45926 0.01097 0.55843-0.72470-0.78823 0.66438
  -7  -3   1   14.43   20.25  18-0.45774 0.02823 0.56047-0.65911-0.78720 0.72934
  -7  15   5    6.64   18.35  18-0.45288 0.09631 0.56691-0.07606-0.78387 0.98077
  -7  16   5  581.74   20.22  19-0.45307 0.09410 0.56666-0.04195-0.78400 0.98238
  -7  17   5   19.13   15.92  19-0.45415 0.09635 0.56523-0.00789-0.78474 0.98368
  -7  18   5  537.74   17.91  18-0.45418 0.09538 0.56519 0.02522-0.78476 0.98329
  -7  19   5   17.37   18.31  19-0.45094 0.09246 0.56946 0.05405-0.78253 0.98171
  -7  20   5   86.37   18.18  19-0.44747 0.08955 0.57399 0.08169-0.78013 0.97941
  -6 -13 -10  145.28   14.45  19-0.45493-0.10472 0.56419-0.99197-0.78528 0.04127
  -6 -13  -9  145.55   11.48  18-0.45926-0.08229 0.55843-0.98727-0.78823 0.10805
  -6 -11  -5  225.56   16.35  18-0.45614-0.01492 0.56260-0.92423-0.78610 0.36136
  -6 -10  -4  676.92   17.21  19-0.45190-0.00270 0.56820-0.89726-0.78319 0.42233
  -6  -9  -3   89.60   17.09  19-0.45233 0.01607 0.56763-0.86382-0.78349 0.48713
  -6  -8  -2   18.30   13.08  18-0.45875 0.03867 0.55911-0.82224-0.78789 0.55515
  -6  27   4   54.03   14.62  18-0.45619 0.14676 0.56253 0.32385-0.78614 0.93984
  -5 -13 -11   32.33   12.72  19-0.45123-0.06225 0.56908-0.99817-0.78273-0.00951
  -5 -13 -10   -7.12   13.31  19-0.45341-0.04689 0.56621-0.99632-0.78423 0.05590
  -5 -13  -9   31.53   15.13  18-0.45621-0.02376 0.56250-0.99042-0.78615 0.12297
  -5 -11  -5  256.91   16.25  18-0.45731 0.05069 0.56104-0.92279-0.78690 0.37931
  -5 -10  -4    3.13   17.82  19-0.45417 0.06356 0.56520-0.89477-0.78476 0.44061
  -5  -9  -3   97.54   18.07  18-0.45532 0.08397 0.56369-0.85931-0.78554 0.50637
  -5  26   4  160.25   14.71  18-0.45513 0.20828 0.56394 0.28858-0.78541 0.95652
  -4 -13 -10  121.99   13.77  19-0.45162 0.02044 0.56857-0.99704-0.78300 0.07447
  -4 -13  -9   42.65   14.52  18-0.45658 0.04128 0.56201-0.98967-0.78640 0.14089
  -4 -12  -7   24.04   15.15  19-0.45308 0.07225 0.56664-0.96368-0.78401 0.26468
  -4 -10  -4  930.92   14.30  18-0.46078 0.13511 0.55639-0.88569-0.78926 0.46198
  -4  -6  -1  135.10   17.68  18-0.46078 0.18884 0.55639-0.75326-0.78926 0.65578
  -4  -4   0  824.91   27.50  19-0.45307 0.19783 0.56666-0.69810-0.78400 0.71428
  -4  10   4  874.64   22.84  19-0.45331 0.26812 0.56634-0.23864-0.78416 0.97052
  -4  24   4  336.41   16.48  18-0.45671 0.27258 0.56183 0.22556-0.78650 0.97476
  -3 -13 -12   23.34   13.45  18-0.45427 0.04814 0.56507-0.99736-0.78483-0.03872
  -3 -13 -11    2.77   13.83  18-0.45468 0.06566 0.56453-0.99763-0.78511 0.02530
  -3 -13 -10   36.24   15.02  18-0.45468 0.08530 0.56454-0.99342-0.78510 0.09233
  -3 -12  -7  824.75   17.36  18-0.45800 0.14412 0.56012-0.95485-0.78737 0.28632
  -3  -7  -2  223.47   23.86  18-0.45730 0.23182 0.56105-0.78973-0.78690 0.60755
  -3  -1   1   60.30   34.22  19-0.45042 0.27922 0.57015-0.60305-0.78217 0.79351
  -3  13   4   76.18   19.60  19-0.45213 0.33210 0.56789-0.14341-0.78336 0.98719
  -3  14   4    9.32   17.60  18-0.45850 0.33920 0.55945-0.09946-0.78771 0.99229
  -3  20   4    6.47   15.72  19-0.45468 0.33465 0.56453 0.09537-0.78511 0.99354
  -3  21   4   -2.08   17.16  18-0.45519 0.33685 0.56385 0.12553-0.78546 0.99004
  -3  28   3   22.11   10.61  18-0.45977 0.32500 0.55775 0.36164-0.78857 0.93037
  -2 -13 -13   29.43   13.47  18-0.45651 0.09941 0.56211-0.98885-0.78635-0.07901
  -2 -13 -12  -29.46   14.84  19-0.45519 0.11220 0.56385-0.99228-0.78546-0.01651
  -2 -13 -11   70.26   15.63  19-0.45534 0.13352 0.56365-0.99062-0.78556 0.04717
  -2 -12  -8   25.43   15.94  19-0.45213 0.18324 0.56790-0.96314-0.78335 0.23566
  -2 -11  -6  509.68   14.15  18-0.46053 0.22777 0.55673-0.91866-0.78909 0.36957
  -2 -10  -5   83.69   18.16  19-0.45519 0.23941 0.56386-0.89210-0.78545 0.43116
  -2  -9  -4   68.54   19.75  18-0.45604 0.25703 0.56273-0.85809-0.78603 0.49518
  -2   0   1 9360.69   76.57  19-0.45530 0.34482 0.56370-0.56431-0.78553 0.81420
  -2   8   3   65.06   22.35  18-0.45825 0.38427 0.55979-0.29957-0.78754 0.94423
  -2  26   3   68.58   11.00  18-0.45875 0.38642 0.55911 0.29490-0.78789 0.94712
  -2  27   3  160.40   13.59  19-0.45059 0.37791 0.56991 0.31612-0.78229 0.94128
  -1 -12  -9  267.77   16.12  19-0.45164 0.22910 0.56854-0.96354-0.78302 0.18999
  -1 -11  -7   85.34   18.48  19-0.45338 0.26632 0.56625-0.92788-0.78421 0.31995
  -1  -7  -3   36.46   25.51  19-0.45485 0.33780 0.56431-0.79387-0.78522 0.57608
  -1   5   2 3142.25   38.53  19-0.45396 0.42501 0.56548-0.40176-0.78461 0.89526
  -1  11   3  106.17   21.25  18-0.45446 0.44389 0.56483-0.20597-0.78495 0.95964
  -1  23   3   72.60   15.62  18-0.45605 0.44761 0.56271 0.19245-0.78605 0.96299
  -1  29   2  211.69   13.63  18-0.45792 0.43134 0.56023 0.39231-0.78732 0.90063
   0 -12 -10   12.47   15.10  19-0.45468 0.27904 0.56453-0.95662-0.78511 0.14705
   0 -11  -8   14.42   17.37  19-0.45354 0.31202 0.56604-0.92898-0.78432 0.27167
   0  27   2  296.38   15.37  19-0.45425 0.49080 0.56510 0.32123-0.78481 0.91431
   1 -11  -9    1.67   12.08  18-0.45951 0.36059 0.55809-0.92142-0.78840 0.23062
   1  12   2   67.70   14.33  18-0.45825 0.55791 0.55979-0.16749-0.78754 0.93388
   1  22   2   15.62   11.75  18-0.45875 0.56114 0.55911 0.16311-0.78789 0.93461
   1  23   2   26.81   16.35  18-0.45450 0.55624 0.56477 0.18961-0.78498 0.93106
   1  29   1  100.86   14.46  19-0.45428 0.53907 0.56506 0.38638-0.78483 0.86869
   2 -11 -14   65.66   15.06  19-0.45538 0.33627 0.56361-0.92518-0.78558-0.07454
   2 -11 -13   42.59   15.51  18-0.45444 0.35316 0.56485-0.92801-0.78494-0.01219
   2 -11 -12   73.93   16.00  19-0.45452 0.37129 0.56475-0.92634-0.78499 0.05383
   2 -10  -9  199.46   17.87  19-0.45383 0.42313 0.56565-0.89482-0.78453 0.24449
   2   4   0 1770.82   39.42  19-0.45174 0.57933 0.56840-0.43741-0.78309 0.81838
   2   9   1 1044.71   19.19  18-0.45825 0.60326 0.55979-0.26455-0.78754 0.88775
   2  25   1   18.41   11.46  18-0.45875 0.60797 0.55911 0.26149-0.78789 0.88837
   2  26   1  109.18   14.72  19-0.45243 0.59969 0.56750 0.28564-0.78356 0.88412
   3 -10 -14   10.99   16.68  20-0.44442 0.38949 0.57794-0.90371-0.77800-0.06117
   3 -10 -12    2.24   17.06  20-0.44442 0.42461 0.57794-0.90290-0.77800 0.06601
   3 -10 -11    9.36   15.00  19-0.45594 0.45331 0.56286-0.89010-0.78597 0.13600
   3  -9  -9  115.08   17.04  19-0.45416 0.48692 0.56523-0.86175-0.78475 0.26141
   3  16   1  227.22   17.50  19-0.45172 0.66228 0.56844-0.04359-0.78307 0.90047
   3  17   1   49.12   15.81  19-0.45324 0.66332 0.56643-0.00995-0.78412 0.90116
   3  18   1   46.85   15.75  19-0.45255 0.66318 0.56734 0.02225-0.78364 0.90111
   3  27   0    3.87   15.46  19-0.45468 0.64982 0.56453 0.32278-0.78511 0.84098
   4  -9 -15   72.73   15.92  19-0.45366 0.44581 0.56587-0.86315-0.78441-0.10364
   4  -9 -12    5.07   17.83  19-0.44808 0.49247 0.57320-0.86759-0.78055 0.08405
   4  -7  -8  343.91   22.42  19-0.45050 0.56528 0.57003-0.80010-0.78223 0.34080
   4  13   0  203.91   18.44  18-0.45507 0.71152 0.56402-0.13780-0.78537 0.85681
   4  14   0 1189.80   14.72  18-0.45977 0.71560 0.55775-0.09733-0.78857 0.86067
   4  20   0  489.07   12.15  18-0.45977 0.71537 0.55775 0.09933-0.78857 0.86140
   4  21   0   14.69   15.28  19-0.45525 0.71429 0.56377 0.12648-0.78550 0.85802
   4  22   0   24.34   14.24  19-0.45364 0.71089 0.56590 0.15463-0.78439 0.85507
   4  28  -1   87.55   15.26  19-0.45442 0.69550 0.56488 0.35403-0.78493 0.79325
   5  -8 -14   75.08   18.25  19-0.45221 0.52581 0.56780-0.83161-0.78341-0.02350
   5  -8 -13  130.70   16.65  19-0.45344 0.54438 0.56618-0.83016-0.78425 0.04120
   5  -7 -10   14.40   19.19  19-0.44935 0.59214 0.57154-0.80112-0.78143 0.22991
   5   6  -2  505.36   22.72  19-0.45215 0.73648 0.56788-0.37136-0.78336 0.74351
   5  12  -1 2047.27   21.69  18-0.45645 0.75897 0.56218-0.16759-0.78632 0.81204
   5  22  -1  446.58   14.86  18-0.45733 0.76032 0.56100 0.16158-0.78692 0.81390
   5  23  -1   21.74   14.85  19-0.45315 0.75732 0.56655 0.18856-0.78406 0.80945
   5  28  -2   38.03   13.54  19-0.45538 0.74443 0.56361 0.35771-0.78558 0.74772
   6  12  -2   44.32   18.13  19-0.45576 0.80702 0.56310-0.16862-0.78585 0.76426
   6  22  -2   -4.48   14.08  19-0.45621 0.80901 0.56250 0.16063-0.78615 0.76602
   6  23  -2  205.32   15.43  19-0.45371 0.80439 0.56582 0.18995-0.78444 0.76250
   7  -5 -14   29.97   19.23  19-0.44805 0.64964 0.57324-0.73811-0.78053 0.00779
   7   4  -5  125.36   20.42  18-0.45665 0.81662 0.56192-0.43040-0.78645 0.59033
   7   7  -4   12.10   18.62  18-0.45441 0.83147 0.56489-0.33562-0.78492 0.65121
   7  13  -3  874.29   19.20  18-0.45622 0.85171 0.56249-0.13495-0.78616 0.71926
   7  14  -3   65.33   12.55  18-0.46053 0.85638 0.55673-0.09788-0.78909 0.72137
   7  20  -3   27.81   11.95  18-0.46027 0.85795 0.55707 0.09889-0.78892 0.72020
   7  21  -3  159.48   15.39  18-0.45723 0.85339 0.56114 0.12872-0.78685 0.72009
   7  22  -3    6.68   15.47  19-0.45343 0.85053 0.56619 0.15616-0.78425 0.71666
   8  -3 -15  210.30   24.60  20-0.43840 0.68561 0.58565-0.68509-0.77377-0.04572
   8  -3 -14   15.00   23.04  20-0.43779 0.70379 0.58642-0.68546-0.77333 0.01824
   8   1  -8  385.27   29.69  20-0.44126 0.81237 0.58200-0.54922-0.77578 0.40420
   8   5  -6   12.17   21.23  19-0.44738 0.85481 0.57411-0.40977-0.78006 0.53673
   8  15  -4   -0.63   14.97  19-0.45136 0.89434 0.56891-0.07618-0.78282 0.66821
   8  16  -4   44.33   16.21  19-0.45341 0.89599 0.56621-0.04191-0.78423 0.67007
   8  17  -4  570.92   16.99  18-0.45433 0.89653 0.56499-0.00681-0.78487 0.67126
   8  18  -4  169.27   16.35  18-0.45431 0.89645 0.56503 0.02524-0.78485 0.67097
   8  19  -4   20.74   15.82  19-0.45351 0.89600 0.56608 0.05702-0.78430 0.66909
   8  25  -5    4.67   11.48  18-0.46027 0.88713 0.55707 0.26149-0.78892 0.61042
   9   7  -7   58.56   19.84  19-0.44913 0.90371 0.57183-0.34180-0.78128 0.49172
   9  11  -6  187.65   17.35  18-0.45418 0.92460 0.56519-0.20431-0.78476 0.56042
   9  22  -6   88.79   11.62  18-0.46027 0.93271 0.55707 0.16444-0.78892 0.56533
   9  23  -6   70.66   15.42  18-0.45586 0.92871 0.56297 0.19186-0.78591 0.56097
  10   4 -11   19.81   22.19  19-0.44880 0.89624 0.57226-0.44122-0.78105 0.25393
  10  10  -8  163.41   18.04  19-0.44988 0.94987 0.57085-0.24266-0.78180 0.44620
  11   9 -11  177.13   18.60  19-0.44889 0.96004 0.57214-0.27731-0.78111 0.27115
  11  12 -10  291.54   16.36  19-0.45354 0.98196 0.56604-0.17220-0.78432 0.33809
 -15   2   0   24.66   15.66  20-0.44266-0.51685 0.58003-0.51661-0.77727 0.51546
 -15   4   1    2.28   15.90  19-0.44631-0.49524 0.57533-0.44629-0.77981 0.58163
 -14  -3  -2   -2.69   13.98  19-0.44888-0.48158 0.57198-0.67295-0.78160 0.40865
 -14   0   0   15.81   15.62  19-0.44646-0.44788 0.57513-0.57662-0.77992 0.53485
 -14   5   2   -3.90   17.51  21-0.43523-0.42084 0.58949-0.42578-0.77202 0.65538
 -14   9   3   53.11   18.87  20-0.43444-0.40744 0.59049-0.29703-0.77146 0.71926
 -13  -6  -4   20.40   15.23  20-0.44497-0.45590 0.57705-0.77573-0.77888 0.29561
 -13  -5  -3   20.73   15.50  20-0.44243-0.44169 0.58033-0.74665-0.77711 0.35801
 -13  -4  -2   12.77   15.08  20-0.44347-0.42327 0.57899-0.71246-0.77783 0.42276
 -13  -3  -1   55.40   14.69  19-0.44888-0.39904 0.57198-0.67247-0.78160 0.49047
 -13  -1   0  106.33   18.15  20-0.43958-0.39287 0.58398-0.61813-0.77510 0.54743
 -12  -7  -4  212.25   16.36  20-0.44457-0.39253 0.57757-0.80897-0.77860 0.31392
 -12  -6  -3  114.46   14.58  20-0.44140-0.37847 0.58165-0.78043-0.77638 0.37537
 -12  -5  -2   39.77   15.50  19-0.44378-0.36016 0.57860-0.74595-0.77805 0.44036
 -12  -4  -1    7.16   15.29  19-0.44862-0.33667 0.57231-0.70572-0.78142 0.50742
 -12   2   2   30.37   16.86  20-0.44316-0.28971 0.57940-0.51543-0.77761 0.69627
 -12   5   3   31.01   17.84  20-0.44350-0.27064 0.57895-0.41621-0.77786 0.76076
 -11  -9  -6  114.53   14.63  20-0.44333-0.36528 0.57917-0.87657-0.77774 0.20231
 -11  -8  -4   86.92   14.75  19-0.44785-0.32586 0.57333-0.83773-0.78088 0.33250
 -11  -7  -3  -40.53   15.93  20-0.44476-0.31320 0.57733-0.80759-0.77874 0.39495
 -11  -6  -2   76.00   15.54  20-0.44517-0.29293 0.57680-0.77476-0.77902 0.45864
 -11  -3   0  199.36   16.44  20-0.44077-0.26357 0.58246-0.68197-0.77594 0.58382
 -11   1   2   52.32   16.43  20-0.44381-0.22308 0.57856-0.54734-0.77807 0.71453
 -11   4   3   81.63   20.00  20-0.44005-0.21051 0.58338-0.45282-0.77543 0.77550
 -10 -10  -7  139.60   13.51  20-0.44151-0.32261 0.58151-0.91280-0.77646 0.15367
 -10 -10  -6  167.93   11.18  19-0.44939-0.29642 0.57131-0.90125-0.78196 0.22334
 -10  -2   1  -37.26   17.62  20-0.44528-0.17837 0.57666-0.64166-0.77910 0.66825
 -10  14   5  242.57   30.28  22-0.42092-0.12970 0.60722-0.14758-0.76172 0.90760
 -10  21   5    8.68   16.40  20-0.43974-0.11034 0.58378 0.10398-0.77521 0.92081
  -9 -11  -8   73.77   13.82  19-0.44380-0.27296 0.57857-0.94330-0.77806 0.10833
  -9 -11  -7   16.12   10.15  19-0.44939-0.24914 0.57131-0.93468-0.78196 0.17627
  -9 -10  -5   33.28   11.15  19-0.44991-0.21368 0.57064-0.90097-0.78231 0.30459
  -9  -9  -4   78.69   16.07  20-0.44329-0.20233 0.57922-0.87612-0.77771 0.36520
  -9  -7  -2   -5.39   17.14  20-0.44243-0.16836 0.58033-0.81149-0.77711 0.49165
  -9   0   2   15.72   20.37  21-0.43580-0.10182 0.58877-0.58851-0.77243 0.74306
  -9  13   5    7.71   25.87  22-0.42279-0.06442 0.60493-0.17807-0.76308 0.92673
  -9  22   5  209.01   17.39  20-0.44005-0.04492 0.58338 0.13987-0.77543 0.93942
  -8 -12  -9   -3.31   10.34  19-0.45016-0.22161 0.57030-0.96632-0.78249 0.06695
  -8 -11  -6   41.73   10.53  19-0.44991-0.16714 0.57064-0.93362-0.78231 0.25879
  -8  -6  -1  -15.61   18.44  20-0.44334-0.08887 0.57916-0.77709-0.77774 0.57425
  -8  13   5   22.45   22.03  20-0.43469 0.01225 0.59017-0.16449-0.77164 0.95190
  -8  22   5   16.96   17.11  19-0.44450 0.02229 0.57766 0.14196-0.77856 0.95826
  -7 -12  -9   83.89   13.34  20-0.44088-0.16455 0.58232-0.97804-0.77602 0.07903
  -7 -12  -8  456.63   14.68  19-0.44597-0.14299 0.57577-0.97092-0.77958 0.14563
  -7 -11  -6  273.53   15.17  20-0.44275-0.11148 0.57993-0.94247-0.77733 0.27202
  -7  14   5  197.69   20.32  20-0.44004 0.08222 0.58339-0.12425-0.77542 0.97349
  -7  21   5   50.78   15.50  20-0.44369 0.08520 0.57871 0.11005-0.77799 0.97603
  -6 -12  -8  -38.28   13.52  19-0.44450-0.08272 0.57766-0.97849-0.77856 0.15862
  -6 -12  -7   -2.39   10.45  19-0.45093-0.05819 0.56929-0.96466-0.78302 0.23039
  -6   3   3 1586.85   36.44  21-0.43221 0.10116 0.59329-0.49517-0.76987 0.85691
  -6   7   4  310.76   33.22  21-0.42839 0.11565 0.59804-0.36846-0.76713 0.91834
  -6  16   5  258.84   20.16  20-0.43661 0.14292 0.58775-0.06242-0.77300 0.98913
  -6  17   5   25.62   17.96  20-0.43752 0.14231 0.58659-0.02757-0.77365 0.99063
  -6  18   5  251.33   20.55  20-0.44014 0.14627 0.58326 0.00831-0.77550 0.99155
  -6  19   5   28.23   17.93  20-0.44144 0.14726 0.58161 0.04051-0.77641 0.99097
  -5 -12  -7  114.82   11.36  19-0.44965 0.00708 0.57097-0.96639-0.78213 0.24779
  -5  -6  -1  202.81   21.93  20-0.44461 0.10841 0.57752-0.77447-0.77863 0.62786
  -5   8   4  803.04   27.12  20-0.43935 0.19066 0.58427-0.32155-0.77494 0.94374
  -5  27   4    8.75   14.44  19-0.44579 0.19772 0.57599 0.30967-0.77946 0.94923
  -4 -13 -11   47.78   10.18  19-0.44991 0.00121 0.57064-0.99994-0.78231 0.00896
  -4   1   2  110.31   34.78  20-0.43885 0.22096 0.58491-0.55261-0.77459 0.83238
  -4  25   4   37.30   14.11  19-0.44862 0.26485 0.57232 0.24810-0.78142 0.96920
  -4  26   4   96.30   13.44  20-0.44062 0.25760 0.58265 0.27093-0.77583 0.96309
  -3 -12  -8  506.67   17.78  20-0.44308 0.10994 0.57950-0.97481-0.77756 0.21439
  -3 -11  -6  354.76   16.69  19-0.44705 0.14962 0.57436-0.93619-0.78033 0.34476
  -3  -8  -3  415.60   22.53  20-0.44258 0.19790 0.58013-0.84303-0.77721 0.53341
  -3  12   4  920.18   22.55  20-0.44196 0.32143 0.58093-0.18667-0.77678 0.98048
  -3  22   4  937.55   13.68  19-0.44991 0.33006 0.57064 0.15240-0.78231 0.98661
  -3  23   4   14.58   15.89  19-0.44502 0.32447 0.57700 0.17729-0.77892 0.98279
  -2  28   3   27.82   13.29  19-0.44391 0.36997 0.57843 0.33695-0.77814 0.93464
  -1 -12 -10   -6.93   15.39  20-0.44166 0.20236 0.58132-0.97657-0.77656 0.11926
  -1 -10  -6   18.72   17.65  20-0.44363 0.27427 0.57879-0.90822-0.77794 0.37630
  -1  -8  -4 1140.94   22.52  20-0.44152 0.30679 0.58149-0.84478-0.77647 0.50333
  -1  24   3   95.61   11.36  19-0.45068 0.44165 0.56963 0.21786-0.78284 0.95838
  -1  25   3  312.58   16.70  19-0.44432 0.43497 0.57790 0.24234-0.77843 0.95361
   0 -12 -13   -2.92   13.99  20-0.44450 0.21726 0.57766-0.96930-0.77856-0.04930
   0 -12 -12    1.70   13.97  19-0.44760 0.23706 0.57365-0.96960-0.78071 0.01250
   0 -12 -11    0.25   11.17  19-0.45042 0.25436 0.56997-0.96655-0.78267 0.07950
   0  -6  -3 1118.20   20.41  19-0.45068 0.39795 0.56963-0.76679-0.78284 0.59106
   0   3   1 2537.26   48.15  19-0.44522 0.46270 0.57673-0.47864-0.77906 0.84303
   0  16   3  450.29   17.55  20-0.44185 0.49621 0.58107-0.05589-0.77670 0.96887
   0  17   3  566.71   18.69  20-0.44346 0.49768 0.57900-0.02074-0.77783 0.97004
   0  18   3  342.05   17.71  20-0.44379 0.49763 0.57858 0.01211-0.77806 0.97029
   0  19   3   27.75   16.88  20-0.44299 0.49630 0.57962 0.04398-0.77749 0.96975
   0  28   2   21.13   14.82  19-0.44528 0.48269 0.57666 0.34096-0.77910 0.90872
   1 -11 -10  255.53   18.19  20-0.44462 0.33299 0.57752-0.93972-0.77863 0.15668
   1 -10  -8   -7.36   17.23  20-0.44308 0.36407 0.57949-0.91053-0.77756 0.28358
   1  11   2 1169.19   17.73  19-0.44888 0.54851 0.57198-0.21086-0.78160 0.92764
   1  24   2   27.69   14.89  19-0.44708 0.54807 0.57432 0.21489-0.78035 0.92790
   1  25   2  239.95   14.86  20-0.44242 0.54334 0.58034 0.23963-0.77710 0.92304
   2  27   1  144.45   15.68  19-0.44466 0.59213 0.57746 0.30815-0.77866 0.87891
   3 -10 -13    7.65   15.34  19-0.44785 0.41181 0.57332-0.90328-0.78089 0.00132
   3   3  -1  165.51   31.57  20-0.44250 0.61558 0.58024-0.48300-0.77715 0.76567
   3   7   0   27.09   18.28  19-0.44965 0.64025 0.57097-0.34408-0.78213 0.83453
   3  14   1   38.96   17.95  19-0.44540 0.65506 0.57650-0.11827-0.77918 0.89649
   3  15   1 1419.32   15.67  19-0.44914 0.65951 0.57164-0.07888-0.78178 0.89905
   3  19   1  676.57   13.05  19-0.45068 0.66146 0.56963 0.05444-0.78284 0.90042
   3  20   1   21.61   10.95  19-0.44862 0.65941 0.57231 0.08450-0.78142 0.89901
   3  21   1   39.64   14.95  19-0.44574 0.65655 0.57606 0.11295-0.77942 0.89711
   3  22   1  183.93   14.77  20-0.44258 0.65311 0.58014 0.14190-0.77721 0.89440
   3  28   0  166.26   14.53  19-0.44777 0.64169 0.57343 0.34613-0.78083 0.83475
   4  -9 -14  123.59   16.22  19-0.44643 0.45618 0.57517-0.87163-0.77990-0.04490
   4  -9 -13  -13.47   15.56  20-0.44579 0.47073 0.57599-0.87420-0.77946 0.01938
   4  -6  -7  213.14   20.65  20-0.44476 0.57701 0.57733-0.77508-0.77874 0.40112
   4   6  -1 1263.64   26.92  19-0.44465 0.68307 0.57747-0.38087-0.77866 0.78481
   4  12   0   -3.32   13.46  19-0.44862 0.70434 0.57231-0.17859-0.78142 0.85274
   4  23   0   75.35   14.21  19-0.44811 0.70524 0.57298 0.18026-0.78107 0.85285
   4  24   0  300.77   15.33  20-0.44356 0.70066 0.57888 0.20859-0.77789 0.84846
   5  11  -1   17.25   13.25  19-0.44862 0.75187 0.57231-0.21080-0.78142 0.80561
   5  24  -1    1.85   13.57  19-0.44811 0.75195 0.57298 0.21486-0.78107 0.80572
   5  25  -1   74.31   14.45  20-0.44254 0.74624 0.58020 0.24050-0.77718 0.80183
   6   3  -4  284.16   21.12  19-0.44717 0.76061 0.57421-0.47613-0.78041 0.63018
   6   6  -3  625.06   21.49  19-0.44630 0.77786 0.57534-0.37845-0.77981 0.69354
   6  11  -2  626.23   14.24  19-0.44965 0.79857 0.57097-0.21024-0.78213 0.75988
   6  24  -2  202.25   14.40  19-0.44807 0.79897 0.57303 0.21461-0.78104 0.75953
   6  25  -2   41.74   14.86  20-0.44338 0.79300 0.57911 0.24139-0.77777 0.75569
   7  -4 -11   90.55   24.41  21-0.43109 0.68501 0.59468-0.72723-0.76907 0.18830
   7  11  -3  870.28   19.61  20-0.44313 0.83864 0.57943-0.21886-0.77760 0.70796
   7  12  -3   12.74   13.50  19-0.45042 0.84654 0.56997-0.17577-0.78267 0.71385
   7  23  -3  188.61   12.24  19-0.44914 0.84566 0.57164 0.18323-0.78178 0.71407
   7  24  -3   34.45   15.10  20-0.44396 0.84098 0.57836 0.21011-0.77818 0.71033
   8   8  -5   24.56   17.91  19-0.44657 0.87075 0.57499-0.31284-0.77999 0.60108
   8  13  -4  569.77   17.89  20-0.44395 0.88622 0.57837-0.15210-0.77817 0.66229
   8  14  -4  363.41   15.99  19-0.44837 0.89055 0.57265-0.11395-0.78124 0.66636
   8  20  -4  254.46   12.10  19-0.45093 0.89375 0.56929 0.08660-0.78302 0.66800
   8  21  -4  155.53   14.89  19-0.44779 0.89093 0.57340 0.11542-0.78085 0.66650
   8  22  -4    2.18   15.33  20-0.44399 0.88757 0.57833 0.14471-0.77819 0.66394
   8  23  -4   62.93   13.81  20-0.44118 0.88346 0.58193 0.17218-0.77623 0.66139
   9  10  -6   13.46   16.31  19-0.44471 0.91537 0.57739-0.24911-0.77870 0.55269
  10   5 -10   83.55   19.35  20-0.43952 0.90412 0.58405-0.42022-0.77506 0.31111
  10   7  -9  126.02   16.68  19-0.44521 0.92761 0.57675-0.34781-0.77905 0.37962
  10  14  -7   35.43   15.26  19-0.44342 0.95982 0.57906-0.11963-0.77780 0.50541
  10  15  -7   22.53   15.04  19-0.44493 0.96347 0.57711-0.08448-0.77886 0.50700
  10  16  -7  173.59   14.27  19-0.44732 0.96548 0.57401-0.04947-0.78052 0.50937
  10  17  -7  256.78   14.43  19-0.44862 0.96681 0.57231-0.01438-0.78142 0.50942
  10  18  -7   88.74   14.23  19-0.44804 0.96670 0.57307 0.01768-0.78102 0.50983
  10  19  -7    2.33   13.85  19-0.44760 0.96589 0.57365 0.04982-0.78071 0.50876
  10  20  -7   10.81   15.40  19-0.44553 0.96415 0.57633 0.08004-0.77928 0.50744
  10  21  -7   47.97   15.19  20-0.44341 0.96140 0.57907 0.11027-0.77779 0.50608
  11   6 -13   43.40   20.54  20-0.43549 0.91125 0.58916-0.39292-0.77221 0.13510
  11   7 -12   67.76   18.91  20-0.44001 0.93278 0.58343-0.35450-0.77540 0.20183
  11  11 -10    4.32   15.40  19-0.44502 0.97346 0.57700-0.21632-0.77892 0.33217
  11  15  -9   66.02   13.61  20-0.44010 0.98714 0.58331-0.09219-0.77547 0.39393
  11  16  -9  145.86   14.44  19-0.44364 0.98990 0.57877-0.05490-0.77795 0.39533
  11  17  -9   -2.50   14.16  20-0.44424 0.99100 0.57800-0.02090-0.77837 0.39764
 -15   8   2  135.15   17.22  21-0.42523-0.49885 0.60203-0.34204-0.76493 0.62972
 -14  -1  -1   41.55   14.69  20-0.43450-0.47810 0.59048-0.62538-0.77160 0.46266
 -13   1   1  113.27   16.15  20-0.43676-0.37664 0.58762-0.55602-0.77321 0.60965
 -13   7   3  119.77   18.33  21-0.42773-0.35101 0.59895-0.37119-0.76674 0.73088
 -13  13   4   37.50   26.26  24-0.39848-0.36325 0.63394-0.20894-0.74509 0.77409
 -12  -7  -5  128.11   14.37  21-0.43052-0.42424 0.59547-0.82724-0.76876 0.23899
 -12  -2   0  112.22   16.72  20-0.43609-0.33048 0.58847-0.65530-0.77274 0.56284
 -12   0   1  520.23   17.63  21-0.43345-0.31719 0.59180-0.59420-0.77085 0.62406
 -12  10   4   49.72   22.53  22-0.41576-0.28086 0.61357-0.28707-0.75800 0.80406
 -11  -8  -5   23.17   14.69  21-0.43333-0.35811 0.59196-0.85728-0.77077 0.25829
 -11  -1   1   10.41   16.49  21-0.43465-0.25085 0.59029-0.62403-0.77171 0.64295
 -11  17   5   -0.15   22.34  23-0.40727-0.21001 0.62368-0.06603-0.75170 0.88095
 -11  18   5  189.40   22.24  21-0.42355-0.19097 0.60410-0.01384-0.76371 0.89200
 -11  19   5   -3.55   19.11  22-0.42050-0.19524 0.60783 0.01503-0.76149 0.89003
 -11  20   5   20.94   21.20  21-0.42308-0.19155 0.60468 0.05003-0.76337 0.89066
 -10  -9  -5   86.72   11.92  20-0.43887-0.28592 0.58493-0.88229-0.77471 0.28160
 -10  -8  -4   19.38   15.29  21-0.43286-0.27831 0.59254-0.85819-0.77043 0.33874
 -10  -5  -1    3.49   15.85  20-0.43575-0.22110 0.58890-0.75490-0.77250 0.53309
 -10  22   5   14.21   16.75  21-0.42963-0.12209 0.59659 0.12525-0.76811 0.91392
  -9 -10  -6   10.28   14.83  21-0.43431-0.24535 0.59072-0.91881-0.77147 0.23043
  -9  -8  -3  368.25   12.49  20-0.44043-0.18823 0.58294-0.84690-0.77581 0.42647
  -9  -4   0  434.05   18.93  20-0.43664-0.13913 0.58777-0.71978-0.77313 0.61561
  -9  -2   1  526.87   19.02  21-0.43157-0.12663 0.59416-0.66176-0.76951 0.67563
  -9   3   3   74.12   21.65  21-0.42941-0.09344 0.59686-0.50034-0.76796 0.80199
  -9  23   5  -14.16   17.30  21-0.42974-0.06069 0.59645 0.15976-0.76819 0.93142
  -8 -11  -8   36.56   12.39  21-0.43105-0.22065 0.59481-0.95772-0.76913 0.11798
  -8 -11  -7  -12.10    9.70  20-0.43861-0.19708 0.58526-0.94790-0.77453 0.18695
  -8 -10  -5   63.95   11.05  20-0.43965-0.15841 0.58394-0.91383-0.77526 0.31594
  -8  -9  -4   58.88   16.12  21-0.43314-0.14686 0.59219-0.88951-0.77063 0.37550
  -8  -7  -2  509.12   17.73  21-0.43309-0.11332 0.59226-0.82386-0.77059 0.50253
  -8   0   2  909.21   25.11  21-0.42875-0.04840 0.59768-0.59911-0.76748 0.75491
  -8  23   5    2.86   15.56  21-0.43393 0.00821 0.59120 0.16391-0.77119 0.95137
  -7 -12 -10   22.83   10.71  20-0.43887-0.18306 0.58493-0.98119-0.77471 0.01221
  -7 -10  -5   37.22   15.19  21-0.43292-0.10274 0.59247-0.92304-0.77047 0.32784
  -7  -6  -1  114.33   17.56  20-0.43709-0.02740 0.58721-0.78518-0.77345 0.58674
  -7  13   5   19.40   22.16  22-0.42472 0.06546 0.60267-0.17706-0.76456 0.96232
  -7  22   5  362.45   17.48  20-0.43637 0.07855 0.58812 0.13460-0.77294 0.97186
  -7  23   5    3.05   16.90  21-0.43000 0.07082 0.59612 0.15888-0.76838 0.96686
  -6 -12 -10   23.22   13.13  20-0.43369-0.12651 0.59149-0.99025-0.77103 0.02370
  -6 -12  -9  -41.77   14.56  21-0.43432-0.10904 0.59071-0.98605-0.77147 0.09131
  -6 -11  -6   35.55   14.99  20-0.43809-0.05005 0.58593-0.94884-0.77416 0.28532
  -6  -6  -1  161.19   19.11  20-0.43714 0.03704 0.58714-0.78444-0.77348 0.60463
  -6   0   2 1233.66   24.40  20-0.43507 0.08605 0.58976-0.59040-0.77201 0.79467
  -6  15   5  296.73   20.46  21-0.43167 0.13631 0.59404-0.10195-0.76958 0.98502
  -6  20   5  660.95   17.36  20-0.43586 0.14183 0.58875 0.06853-0.77258 0.98880
  -6  21   5    0.17   15.79  20-0.43419 0.13823 0.59087 0.09737-0.77138 0.98602
  -5 -12  -9  179.39   14.32  21-0.43077-0.04610 0.59516-0.99118-0.76894 0.10631
  -5 -12  -8  185.01   14.71  20-0.43783-0.02268 0.58626-0.98153-0.77398 0.17550
  -5 -11  -6  285.07   15.57  20-0.43626 0.01087 0.58826-0.95003-0.77286 0.30185
  -5  -4   0  328.70   24.64  21-0.43174 0.11278 0.59394-0.72632-0.76963 0.68198
  -5  -2   1 1699.89   26.63  21-0.43184 0.12964 0.59382-0.66045-0.76970 0.74589
  -4 -12  -8  -12.33   11.44  20-0.43835 0.04053 0.58559-0.98082-0.77435 0.19296
  -4 -11  -6  397.21   12.56  20-0.43939 0.07770 0.58427-0.94632-0.77508 0.32151
  -4 -10  -5  136.07   16.80  21-0.43105 0.08770 0.59481-0.92392-0.76913 0.38072
  -4  -7  -2 1896.69   19.31  20-0.43835 0.14697 0.58559-0.81609-0.77435 0.57647
  -4  27   4   25.53   14.41  21-0.43224 0.24732 0.59331 0.29263-0.76999 0.95660
  -3 -12  -9  121.51   16.47  21-0.43262 0.08342 0.59285-0.98837-0.77026 0.14283
  -3 -10  -5   51.89   12.92  20-0.43965 0.16069 0.58394-0.91275-0.77526 0.40346
  -3  -9  -4   -1.52   18.03  21-0.43575 0.17209 0.58890-0.88323-0.77250 0.46500
  -3  -5  -1 1663.58   22.55  20-0.43835 0.22873 0.58559-0.75010-0.77435 0.65803
  -3  24   4   46.76   14.12  20-0.43783 0.31673 0.58626 0.20140-0.77398 0.97851
  -3  25   4   18.94   14.20  21-0.43079 0.31007 0.59514 0.22583-0.76894 0.97347
  -2 -12 -13    6.54   14.70  21-0.43299 0.07785 0.59238-0.98942-0.77052-0.09669
  -2 -12 -10   23.88   15.93  20-0.43419 0.13171 0.59087-0.98901-0.77138 0.09621
  -2 -12  -9  -18.86   11.63  20-0.43965 0.15203 0.58394-0.97959-0.77526 0.16504
  -2 -11  -7  174.22   17.17  20-0.43643 0.18607 0.58803-0.94944-0.77298 0.29180
  -2  -6  -2   49.00   17.40  20-0.43991 0.27985 0.58361-0.77864-0.77545 0.61512
  -2  16   4  589.35   19.47  21-0.43293 0.37548 0.59245-0.06707-0.77049 0.99168
  -2  17   4   48.56   17.47  20-0.43459 0.37743 0.59037-0.03333-0.77167 0.99328
  -2  18   4  462.85   18.16  20-0.43494 0.37833 0.58992 0.00045-0.77192 0.99381
  -2  19   4   -1.37   16.78  20-0.43471 0.37692 0.59022 0.03354-0.77175 0.99345
  -2  20   4  538.14   16.93  21-0.43322 0.37608 0.59209 0.06490-0.77069 0.99201
  -2  21   4   22.43   15.21  21-0.43000 0.37300 0.59612 0.09354-0.76838 0.99006
  -2  29   3    9.62   12.84  21-0.43183 0.35779 0.59383 0.35839-0.76970 0.92790
  -1 -12 -13   93.20   14.40  20-0.43669 0.14542 0.58771-0.98216-0.77316-0.07422
  -1 -12 -12  185.38   16.00  21-0.43459 0.16123 0.59036-0.98498-0.77167-0.01236
  -1 -12 -11   32.27   15.71  20-0.43587 0.17998 0.58875-0.98337-0.77258 0.05156
  -1 -11  -8  144.12   17.42  21-0.43262 0.22920 0.59285-0.95476-0.77026 0.24184
  -1  -9  -5  244.22   14.08  20-0.43861 0.28675 0.58526-0.88140-0.77453 0.43728
  -1  10   3   90.50   16.19  20-0.43991 0.42956 0.58361-0.25724-0.77545 0.94952
  -1  26   3  100.24   15.54  20-0.43621 0.42713 0.58832 0.26416-0.77282 0.94905
   0 -11  -9  142.15   16.73  21-0.43463 0.27699 0.59031-0.95200-0.77170 0.19659
   0 -10  -7  160.35   13.06  20-0.43887 0.31612 0.58493-0.91419-0.77471 0.32741
   0   7   2 1633.38   21.90  20-0.44069 0.47610 0.58261-0.35289-0.77600 0.90413
   0  14   3  325.41   19.04  21-0.43391 0.48697 0.59122-0.13223-0.77119 0.96325
   0  15   3  156.58   13.27  20-0.43835 0.49218 0.58559-0.09391-0.77435 0.96674
   0  20   3  259.33   12.43  20-0.44017 0.49426 0.58328 0.07267-0.77563 0.96849
   0  21   3  153.45   15.00  20-0.43731 0.49147 0.58692 0.10247-0.77361 0.96641
   0  22   3   16.04   15.89  21-0.43340 0.48746 0.59186 0.12981-0.77082 0.96403
   0  29   2    1.10   14.08  20-0.43575 0.47144 0.58890 0.36363-0.77250 0.90244
   1 -11 -14   54.62   13.49  21-0.43560 0.25545 0.58909-0.94973-0.77239-0.10333
   1 -11 -13  -16.28   15.67  21-0.43353 0.26724 0.59170-0.95587-0.77091-0.04218
   1 -11 -12   27.80   15.71  21-0.43217 0.28610 0.59340-0.95588-0.76994 0.01980
   1 -11 -11  391.50   17.21  20-0.43504 0.30657 0.58979-0.95133-0.77199 0.08669
   1  -3  -2  498.41   39.39  20-0.43525 0.46376 0.58953-0.68744-0.77214 0.66255
   1   5   1 1224.82   26.15  20-0.43783 0.51928 0.58626-0.42266-0.77398 0.85538
   1  10   2  210.65   23.27  20-0.43599 0.53538 0.58860-0.26167-0.77266 0.91816
   1  26   2   19.65   15.33  20-0.43459 0.53454 0.59037 0.26394-0.77167 0.91894
   2 -10 -10  155.46   16.92  21-0.43481 0.38789 0.59009-0.91870-0.77182 0.16825
   2  -9  -8   60.07   17.68  20-0.43489 0.42295 0.58999-0.88559-0.77188 0.29595
   2  -5  -4    3.43   23.34  20-0.43776 0.49597 0.58635-0.75076-0.77392 0.55292
   2   8   1  760.61   19.18  20-0.44069 0.58622 0.58261-0.32017-0.77600 0.87523
   2  16   2  102.22   16.84  21-0.43142 0.59425 0.59435-0.07015-0.76940 0.93289
   2  17   2  276.84   16.92  21-0.43346 0.59691 0.59179-0.03401-0.77086 0.93407
   2  18   2    6.90   16.42  21-0.43314 0.59718 0.59219-0.00049-0.77063 0.93472
   2  19   2  100.84   16.14  21-0.43335 0.59732 0.59193 0.03037-0.77078 0.93418
   2  20   2   -8.23   15.29  21-0.43275 0.59464 0.59268 0.06239-0.77035 0.93366
   2  28   1   25.69   14.17  20-0.43601 0.58253 0.58857 0.33215-0.77268 0.87357
   3  -9 -10  266.65   17.50  21-0.43105 0.44832 0.59481-0.89084-0.76913 0.18289
   3  -8  -8  622.72   19.64  20-0.43570 0.48731 0.58896-0.85180-0.77246 0.31355
   3  -5  -5 1457.11   25.82  21-0.43438 0.53871 0.59062-0.75498-0.77152 0.50417
   3  12   1  363.21   20.89  21-0.43238 0.64193 0.59314-0.19931-0.77009 0.88707
   3  13   1  112.01   13.69  20-0.44017 0.65004 0.58328-0.15780-0.77563 0.89221
   3  23   1   30.45   14.66  21-0.43513 0.64764 0.58968 0.16927-0.77205 0.89200
   3  24   1   18.12   15.66  20-0.43419 0.64302 0.59087 0.19670-0.77138 0.88816
   3  29   0    3.59   11.04  20-0.43939 0.63191 0.58427 0.36771-0.77508 0.82990
   4  -8 -10   20.88   17.04  20-0.43462 0.51577 0.59033-0.85343-0.77169 0.20210
   4   0  -3  722.55   39.72  21-0.42641 0.62957 0.60058-0.60035-0.76579 0.64443
   4  11   0   83.67   14.54  20-0.44043 0.69655 0.58294-0.22239-0.77581 0.84585
   4  25   0   81.04   13.46  20-0.43672 0.69426 0.58767 0.23390-0.77318 0.84507
   4  26   0  319.68   14.32  21-0.43142 0.68765 0.59434 0.25952-0.76940 0.84085
   5  -6  -9  448.53   23.27  21-0.42585 0.58837 0.60127-0.79831-0.76539 0.27742
   5  10  -1   -6.21   13.64  20-0.43835 0.73978 0.58559-0.25725-0.77435 0.79935
   5  26  -1  225.76   15.83  20-0.43578 0.73993 0.58885 0.26415-0.77252 0.79805
   6  -6 -15    1.92   17.45  21-0.42524 0.54639 0.60202-0.79951-0.76494-0.08893
   6  -6 -12  252.27   19.97  21-0.42893 0.60242 0.59746-0.79490-0.76761 0.10543
   6  10  -2  739.53   15.12  20-0.43939 0.78860 0.58427-0.25623-0.77508 0.75223
   6  26  -2   -5.99   14.14  21-0.43549 0.78661 0.58923 0.26598-0.77231 0.75182
   7   6  -4  583.19   20.89  21-0.43102 0.80862 0.59485-0.39783-0.76911 0.63615
   7  10  -3   29.44   17.79  21-0.43234 0.82777 0.59320-0.26435-0.77006 0.70114
   7  25  -3  263.72   12.26  20-0.43887 0.83523 0.58493 0.23594-0.77471 0.70687
   7  26  -3   -7.20   15.06  21-0.43340 0.82917 0.59186 0.26104-0.77082 0.70300
   8  12  -4   -1.71   17.27  20-0.43679 0.87917 0.58758-0.19257-0.77324 0.65858
   8  24  -4   78.61   15.12  20-0.43575 0.87832 0.58890 0.19850-0.77250 0.65917
   8  25  -4   23.76   13.32  21-0.43223 0.87301 0.59333 0.22617-0.76998 0.65510
   9   4  -8   -1.61   20.42  21-0.42834 0.86298 0.59819-0.46794-0.76718 0.41504
   9   6  -7   24.28   20.08  21-0.42969 0.88210 0.59651-0.39918-0.76816 0.47879
   9   9  -6  201.60   17.87  21-0.43187 0.90226 0.59379-0.29844-0.76972 0.54411
   9  14  -5  244.92   15.43  21-0.42989 0.91844 0.59625-0.13646-0.76830 0.60733
   9  15  -5   -6.19   16.08  21-0.43366 0.92294 0.59153-0.09854-0.77101 0.60954
   9  16  -5  571.33   16.71  20-0.43633 0.92546 0.58817-0.06344-0.77291 0.61175
   9  17  -5   18.33   14.69  20-0.43809 0.92679 0.58593-0.02773-0.77416 0.61330
   9  18  -5  377.61   15.67  20-0.43824 0.92738 0.58574 0.00480-0.77427 0.61320
   9  19  -5   -4.83   14.78  21-0.43601 0.92687 0.58857 0.03643-0.77268 0.61277
   9  20  -5   42.64   16.38  20-0.43627 0.92496 0.58824 0.06862-0.77287 0.61261
   9  21  -5   48.17   15.60  20-0.43400 0.92298 0.59111 0.09910-0.77125 0.61035
   9  22  -5  243.54   14.45  21-0.43082 0.91994 0.59510 0.12722-0.76897 0.60868
  10   9  -8  338.36   16.69  20-0.43649 0.93689 0.58796-0.29312-0.77302 0.43659
  10  12  -7   39.23   17.42  21-0.42977 0.94729 0.59641-0.20199-0.76821 0.49649
  10  13  -7  484.55   16.71  20-0.43651 0.95429 0.58793-0.16166-0.77304 0.50131
  11   8 -11  124.28   18.64  21-0.43059 0.94255 0.59538-0.33251-0.76881 0.25817
  11  10 -10    9.45   15.70  20-0.43408 0.96247 0.59101-0.26181-0.77130 0.32546
  11  13  -9   30.83   13.89  21-0.43189 0.97761 0.59376-0.16695-0.76974 0.38799
  11  14  -9   -0.41   14.27  21-0.43536 0.98292 0.58939-0.13008-0.77222 0.39200
 -15   3   0    2.63   15.49  22-0.42219-0.53705 0.60571-0.50901-0.76278 0.50005
 -15   5   1   61.36   16.00  21-0.42581-0.51511 0.60127-0.43982-0.76541 0.56655
 -14  -3  -3   25.60   13.89  21-0.42774-0.52033 0.59889-0.69898-0.76681 0.32991
 -14  -2  -2   -0.06   11.11  21-0.42852-0.50353 0.59791-0.66284-0.76738 0.39544
 -14   1   0  115.05   16.10  21-0.42575-0.46994 0.60135-0.57018-0.76537 0.51945
 -14   3   1  173.58   16.22  21-0.42526-0.45276 0.60195-0.50522-0.76502 0.58260
 -14   6   2  138.05   18.01  22-0.41608-0.44407 0.61312-0.41823-0.75831 0.64045
 -14  10   3   62.94   19.92  23-0.40795-0.43476 0.62282-0.29726-0.75228 0.69846
 -13  -5  -4  164.76   15.11  21-0.42444-0.47636 0.60296-0.76851-0.76442 0.28108
 -13  -4  -3    6.73   14.19  22-0.42139-0.46327 0.60669-0.74006-0.76220 0.34247
 -13  -3  -2   90.20   14.86  22-0.42181-0.44518 0.60618-0.70696-0.76251 0.40688
 -13  -2  -1   88.03   14.63  21-0.42623-0.42173 0.60075-0.66803-0.76572 0.47422
 -13   4   2  352.16   17.53  22-0.42269-0.37438 0.60510-0.47621-0.76315 0.66257
 -12  -6  -4  118.98   16.13  22-0.42290-0.41397 0.60485-0.80387-0.76330 0.29791
 -12  -3  -1  243.84   16.99  22-0.42387-0.36042 0.60366-0.70382-0.76401 0.48998
 -11  -8  -6  118.78   14.59  22-0.42203-0.38710 0.60591-0.87079-0.76267 0.18656
 -11  -7  -4   64.40   15.83  21-0.42448-0.34912 0.60290-0.83381-0.76445 0.31595
 -11  -6  -3  201.37   15.29  22-0.42107-0.33632 0.60708-0.80592-0.76197 0.37656
 -11  -5  -2  226.95   16.17  22-0.42139-0.31664 0.60669-0.77295-0.76220 0.44198
 -11  -4  -1   20.10   15.53  22-0.42457-0.29417 0.60280-0.73406-0.76452 0.50788
 -11  16   5  163.04   28.08  23-0.40284-0.21165 0.62881-0.10433-0.74845 0.87658
 -11  21   5   35.35   18.97  22-0.41407-0.19933 0.61555 0.07303-0.75682 0.88534
 -10  -9  -6   22.52   14.57  21-0.42642-0.31859 0.60052-0.89746-0.76586 0.20684
 -10  -7  -3   29.38   11.47  21-0.42774-0.26473 0.59889-0.82991-0.76681 0.39965
 -10  -6  -2  250.91   11.79  21-0.42852-0.24636 0.59791-0.79627-0.76738 0.46361
 -10  -3   0  406.69   18.07  22-0.42133-0.21857 0.60676-0.70685-0.76216 0.58675
 -10   1   2   24.90   20.26  22-0.42043-0.18350 0.60786-0.57636-0.76150 0.71518
  -9 -10  -8   26.28   12.71  22-0.42173-0.29655 0.60628-0.93832-0.76245 0.09158
  -9 -10  -7  -35.93   13.79  22-0.42483-0.27418 0.60247-0.93008-0.76471 0.16090
  -9  -9  -5  101.77   15.89  21-0.42443-0.23907 0.60297-0.89937-0.76442 0.28657
  -9  -5  -1  862.20   19.44  22-0.42139-0.17212 0.60668-0.77247-0.76221 0.54024
  -9   7   4   22.80   28.99  24-0.39954-0.10571 0.63264-0.40469-0.74596 0.84425
  -8 -11  -9  123.67   13.42  21-0.42721-0.24234 0.59954-0.96276-0.76643 0.05136
  -8 -10  -6  203.90   14.56  21-0.42415-0.19238 0.60332-0.93257-0.76421 0.24106
  -8  -8  -3  286.29   12.39  21-0.42984-0.13421 0.59627-0.86018-0.76833 0.43584
  -8  -4   0  816.40   18.65  21-0.42649-0.08527 0.60043-0.73282-0.76591 0.62518
  -8  -2   1  305.06   19.54  22-0.42033-0.07402 0.60798-0.67533-0.76143 0.68477
  -8   3   3 1044.56   27.96  23-0.41313-0.04621 0.61666-0.51911-0.75613 0.80759
  -8  24   5  229.05   16.19  21-0.42468 0.00321 0.60266 0.18516-0.76460 0.94625
  -7 -11  -8   14.99   12.55  22-0.42166-0.16705 0.60636-0.96941-0.76240 0.12773
  -7 -11  -7   29.09    9.94  21-0.42984-0.14106 0.59627-0.95898-0.76833 0.19772
  -7  -9  -4  371.63   17.31  21-0.42487-0.09316 0.60243-0.89861-0.76473 0.38610
  -7  -8  -3  765.59   17.80  22-0.42313-0.07754 0.60456-0.86868-0.76347 0.44851
  -7  -7  -2  -15.70   17.83  22-0.42497-0.05923 0.60231-0.83112-0.76481 0.51472
  -7  -4   0  607.52   20.14  22-0.42164-0.02618 0.60639-0.73898-0.76238 0.63946
  -7   0   2   -3.94   20.85  22-0.42457 0.00983 0.60280-0.60212-0.76452 0.76976
  -7  24   5   37.60   16.05  21-0.42321 0.06534 0.60446 0.18264-0.76353 0.96165
  -6 -11  -7   40.51   15.01  22-0.42325-0.08274 0.60442-0.96620-0.76356 0.21159
  -6 -10  -5  235.46   11.73  21-0.42774-0.04344 0.59889-0.92824-0.76681 0.34247
  -6  -9  -4   37.57   16.47  22-0.42238-0.03264 0.60548-0.90326-0.76293 0.40156
  -6  -7  -2 1324.63   20.56  21-0.42406 0.00477 0.60342-0.83427-0.76415 0.53052
  -6  -4   0  936.02   22.65  22-0.42214 0.03831 0.60577-0.73803-0.76275 0.65742
  -6  14   5  890.09   19.71  21-0.42288 0.12758 0.60487-0.14551-0.76329 0.97832
  -6  22   5   13.21   14.04  22-0.42351 0.12755 0.60409 0.12096-0.76375 0.98191
  -6  23   5   31.77   16.00  21-0.42338 0.12863 0.60426 0.14949-0.76365 0.97833
  -5 -12 -11  184.81   13.47  21-0.42593-0.08681 0.60112-0.99640-0.76551-0.02518
  -5 -12 -10   33.60   13.52  21-0.42513-0.06934 0.60211-0.99583-0.76492 0.03891
  -5 -11  -7   50.67   14.68  22-0.42172-0.02162 0.60629-0.96962-0.76244 0.22736
  -5 -10  -5  -20.91   16.34  22-0.42510 0.01592 0.60215-0.92909-0.76490 0.35852
  -5  -9  -4  129.97   18.12  22-0.42158 0.03151 0.60646-0.90307-0.76234 0.41933
  -5  -8  -3  521.47   18.31  22-0.42075 0.04773 0.60747-0.87117-0.76173 0.48181
  -5  -7  -2   -4.24   14.08  21-0.42774 0.06996 0.59889-0.82911-0.76681 0.55141
  -5  16   5  818.77   22.13  22-0.41711 0.18609 0.61188-0.08699-0.75907 0.99208
  -5  17   5    8.63   16.79  22-0.42086 0.18955 0.60733-0.04933-0.76182 0.99497
  -5  18   5  262.53   17.81  21-0.42332 0.19238 0.60433-0.01379-0.76361 0.99638
  -5  19   5   -8.83   16.21  22-0.42298 0.19004 0.60474 0.01929-0.76336 0.99614
  -5  20   5   22.23   15.83  22-0.42174 0.19067 0.60626 0.04998-0.76246 0.99520
  -5  21   5   46.92   17.33  22-0.41869 0.18763 0.60997 0.07906-0.76022 0.99314
  -4 -12 -12   38.28   14.05  21-0.42477-0.04146 0.60255-0.99727-0.76466-0.07268
  -4 -12 -11  -19.53   13.85  22-0.42351-0.02827 0.60409-0.99965-0.76375-0.00929
  -4 -12 -10   -0.01   15.10  22-0.42404-0.01000 0.60344-0.99807-0.76413 0.05524
  -4 -12  -9   -7.19   11.45  21-0.42931 0.01279 0.59693-0.99202-0.76795 0.12273
  -4 -11  -7  145.92   16.40  22-0.42146 0.04294 0.60660-0.96858-0.76225 0.24583
  -4  -9  -4   -2.97   17.19  22-0.42470 0.09665 0.60263-0.89718-0.76461 0.43946
  -4  -8  -3   88.60   14.74  21-0.42774 0.12046 0.59889-0.86233-0.76681 0.50453
  -4   9   4  609.18   21.91  21-0.42428 0.23923 0.60315-0.30822-0.76431 0.95052
  -4  28   4   77.57   14.57  22-0.42267 0.23839 0.60513 0.31345-0.76313 0.94988
  -3 -12 -12  172.88   15.11  21-0.42447 0.02293 0.60292-0.99776-0.76444-0.05471
  -3 -12 -11  147.66   14.86  22-0.42357 0.03915 0.60403-0.99915-0.76379 0.00920
  -3 -12 -10   16.68   14.46  22-0.42365 0.05729 0.60392-0.99632-0.76385 0.07405
  -3 -11  -7  406.09   16.07  21-0.42620 0.11191 0.60079-0.96255-0.76570 0.26608
  -3  -3   0   48.65   21.57  21-0.42852 0.23993 0.59791-0.69541-0.76738 0.71585
  -3  11   4   -3.59   21.15  21-0.42615 0.30497 0.60084-0.23951-0.76567 0.96958
  -3  26   4  280.73   15.31  21-0.42330 0.30363 0.60436 0.24883-0.76359 0.96818
  -2 -12 -12   16.12   10.98  21-0.42826 0.08978 0.59824-0.99389-0.76719-0.03564
  -2 -12 -11   18.10   11.49  21-0.42774 0.10676 0.59889-0.99407-0.76681 0.02805
  -2 -10  -6   46.85   17.72  21-0.42449 0.19142 0.60289-0.93211-0.76446 0.34584
  -2   3   2 2347.99   52.79  22-0.41505 0.32236 0.61437-0.51632-0.75755 0.85031
  -2   7   3  783.03   25.29  21-0.42404 0.34918 0.60345-0.37448-0.76413 0.92100
  -2  14   4 1076.31   20.53  22-0.42223 0.36490 0.60566-0.14625-0.76281 0.98397
  -2  15   4  183.89   17.65  21-0.42795 0.37084 0.59863-0.10683-0.76696 0.98860
  -2  22   4   59.94   16.44  22-0.42432 0.36879 0.60310 0.11978-0.76434 0.98775
  -2  23   4  -17.85   15.78  22-0.42245 0.36442 0.60539 0.14913-0.76298 0.98417
  -1  -5  -2 2545.42   34.52  21-0.42419 0.32532 0.60326-0.76719-0.76424 0.61893
  -1   9   3 1308.36   24.37  22-0.41978 0.40854 0.60865-0.31374-0.76102 0.93555
  -1  27   3   23.34   10.75  21-0.42826 0.41875 0.59824 0.28873-0.76719 0.94336
  -1  28   3   73.57   13.26  22-0.42107 0.41146 0.60708 0.31119-0.76197 0.93725
   0 -11 -14   30.04   15.24  21-0.42398 0.17842 0.60351-0.96585-0.76409-0.13125
   0 -11 -10  140.33   16.86  22-0.42324 0.24800 0.60443-0.96640-0.76355 0.12455
   0  -9  -6  107.27   13.80  21-0.42826 0.32455 0.59824-0.89367-0.76719 0.38398
   0  -8  -5  -24.93   20.39  22-0.42378 0.33319 0.60377-0.86724-0.76394 0.44448
   0  -7  -4  246.49   17.70  21-0.42931 0.35959 0.59693-0.82632-0.76795 0.51302
   0  13   3  897.14   20.71  21-0.42578 0.47910 0.60131-0.17462-0.76540 0.95812
   0  23   3  180.53   12.06  21-0.42905 0.48287 0.59726 0.15795-0.76776 0.96099
   0  24   3  -19.12   15.99  22-0.42365 0.47693 0.60393 0.18412-0.76385 0.95761
   1 -10  -9   19.75   16.98  22-0.42060 0.32693 0.60766-0.93678-0.76162 0.20355
   1  -9  -7  453.70   19.36  21-0.42612 0.36763 0.60089-0.89627-0.76564 0.33560
   1  -6  -4  589.80   23.48  21-0.42472 0.41871 0.60261-0.79938-0.76463 0.52660
   1  27   2   -2.78   13.30  21-0.42721 0.52822 0.59954 0.28757-0.76643 0.91375
   1  28   2  -14.60   13.10  22-0.42166 0.52101 0.60636 0.31018-0.76240 0.90824
   2 -10 -14   52.93   15.25  22-0.42365 0.30603 0.60392-0.93312-0.76385-0.09600
   2 -10 -13  253.98   15.26  22-0.41957 0.32004 0.60890-0.93836-0.76087-0.03465
   2 -10 -12  467.51   16.36  22-0.41927 0.33740 0.60927-0.93844-0.76065 0.02871
   2 -10 -11   58.49   16.31  22-0.42359 0.35882 0.60399-0.93269-0.76381 0.09594
   2  -8  -7   -1.01   19.34  22-0.42033 0.42527 0.60798-0.87113-0.76143 0.34857
   2  14   2  -17.93   18.96  22-0.42245 0.58631 0.60539-0.14542-0.76298 0.92663
   2  15   2   51.11   12.83  21-0.42774 0.59226 0.59889-0.10764-0.76681 0.92989
   2  21   2  102.54   11.61  21-0.42879 0.59306 0.59758 0.09148-0.76757 0.93200
   2  22   2  -44.54   16.13  22-0.42457 0.58904 0.60280 0.12012-0.76452 0.93019
   2  23   2  112.77   16.40  22-0.42234 0.58631 0.60553 0.14979-0.76290 0.92663
   2  29   1    1.39   10.55  21-0.42826 0.57522 0.59824 0.35341-0.76719 0.86799
   3  -9 -15  157.37   16.12  22-0.42265 0.35201 0.60515-0.90206-0.76312-0.14250
   3  -7  -7  112.58   20.83  22-0.42330 0.49298 0.60435-0.83363-0.76360 0.37032
   3  -6  -6  751.83   26.03  22-0.41887 0.50547 0.60975-0.80675-0.76036 0.42916
   3   6   0  635.59   25.74  22-0.42320 0.61448 0.60448-0.40831-0.76352 0.81629
   3  11   1  176.49   21.18  22-0.42206 0.63142 0.60587-0.24570-0.76269 0.87956
   3  25   1  177.05   14.73  21-0.42702 0.63837 0.59977 0.22164-0.76630 0.88440
   3  26   1   27.87   14.49  22-0.42086 0.63227 0.60733 0.24684-0.76182 0.88014
   4  -8 -15   15.26   16.43  21-0.42130 0.41536 0.60680-0.87318-0.76214-0.12990
   4  10   0 1035.28   17.02  21-0.42800 0.68414 0.59856-0.27025-0.76700 0.83801
   4  27   0  -17.65   15.78  21-0.42431 0.68200 0.60312 0.28376-0.76433 0.83594
   5  -7 -15   19.17   17.51  22-0.41867 0.47618 0.60999-0.84155-0.76021-0.11292
   5  -7 -11  -24.16   16.25  22-0.42417 0.54840 0.60328-0.83513-0.76423 0.14977
   5  -3  -6   29.51   34.72  24-0.39786 0.61205 0.63457-0.73262-0.74469 0.45016
   5   0  -4    4.24   29.92  23-0.40741 0.65773 0.62346-0.62356-0.75187 0.58388
   5   5  -2 1324.12   24.57  22-0.42291 0.70729 0.60483-0.44077-0.76331 0.72360
   5   9  -1  116.35   20.19  21-0.42403 0.72594 0.60346-0.30938-0.76412 0.78846
   5  27  -1   81.41   11.18  21-0.42931 0.73282 0.59693 0.28978-0.76795 0.79378
   5  28  -1  169.39   15.36  22-0.42256 0.72616 0.60526 0.31396-0.76305 0.78822
   6  -6 -14   35.96   18.06  22-0.41600 0.55382 0.61322-0.81012-0.75825-0.02982
   6  -6 -13   90.49   19.11  22-0.41847 0.57430 0.61024-0.80764-0.76006 0.03443
   6  -5 -10    0.59   21.44  23-0.41287 0.62090 0.61698-0.78071-0.75593 0.22210
   6   9  -2 1056.49   20.71  21-0.42529 0.77441 0.60191-0.30631-0.76504 0.74328
   6  17  -1    4.10   16.18  22-0.42259 0.78870 0.60523-0.04781-0.76307 0.80527
   6  18  -1  468.09   16.22  21-0.42300 0.78964 0.60473-0.01414-0.76337 0.80613
   6  19  -1   23.17   15.29  21-0.42348 0.79034 0.60413 0.01979-0.76373 0.80542
   6  20  -1  286.34   16.00  22-0.42232 0.78893 0.60555 0.05095-0.76288 0.80518
   6  21  -1   75.08   14.65  22-0.41980 0.78667 0.60862 0.08085-0.76104 0.80437
   6  27  -2   69.00   11.24  21-0.42958 0.78019 0.59660 0.29022-0.76814 0.74774
   7  17  -2   14.64   15.42  21-0.42226 0.83344 0.60562-0.04889-0.76284 0.75741
   7  18  -2  193.31   15.49  22-0.42106 0.83459 0.60709-0.01611-0.76196 0.75805
   7  19  -2  438.01   16.10  22-0.42120 0.83455 0.60692 0.01669-0.76207 0.75821
   7  20  -2   17.26   15.12  21-0.42351 0.83345 0.60409 0.04959-0.76375 0.75775
   8   7  -5   10.38   17.11  22-0.42351 0.85181 0.60409-0.37323-0.76375 0.58466
   8  11  -4  160.28   16.39  21-0.42749 0.86968 0.59920-0.23817-0.76663 0.65275
   9  13  -5  -21.31   16.77  21-0.42404 0.91299 0.60344-0.17628-0.76413 0.60280
   9  23  -5  -17.62   13.76  22-0.42536 0.91715 0.60182 0.15450-0.76509 0.60540
  10   6  -9  304.78   19.82  22-0.42123 0.90346 0.60688-0.40966-0.76209 0.36254
  10   8  -8   59.94   19.52  22-0.42132 0.92037 0.60677-0.34465-0.76215 0.42594
  10  11  -7  183.31   15.27  22-0.42036 0.93744 0.60795-0.24728-0.76145 0.49027
  11   9 -10   71.07   18.39  22-0.41803 0.94639 0.61078-0.31572-0.75974 0.31540
  11  12  -9  757.87   17.76  21-0.42317 0.96963 0.60451-0.21046-0.76350 0.38192
  11  18  -8   19.75   13.32  22-0.41847 0.98342 0.61024-0.01894-0.76007 0.44249
 -15   6   1   59.53   17.93  23-0.40522-0.53654 0.62632-0.43004-0.75009 0.55096
 -14  -1  -2    0.50   13.57  23-0.41065-0.52448 0.61992-0.65287-0.75414 0.38161
 -14   0  -1  -17.45   15.38  23-0.41374-0.50085 0.61625-0.61508-0.75643 0.44805
 -13   0   0   -6.03   16.30  22-0.41614-0.41559 0.61337-0.61456-0.75821 0.53048
 -13   2   1  503.49   16.96  23-0.41290-0.40128 0.61725-0.55312-0.75581 0.59169
 -12  -6  -5  -10.68   14.13  23-0.41132-0.44830 0.61912-0.81769-0.75464 0.22442
 -12  -5  -3  -11.05   11.72  22-0.41907-0.40318 0.60983-0.77379-0.76036 0.35895
 -12  -4  -2  211.24   11.82  22-0.41934-0.38363 0.60950-0.74320-0.76055 0.42154
 -12  -1   0  224.48   17.17  23-0.41164-0.35597 0.61874-0.65286-0.75488 0.54488
 -12   3   2  147.74   16.94  23-0.41243-0.31943 0.61781-0.52065-0.75546 0.67336
 -12   6   3  110.78   18.81  23-0.40825-0.30612 0.62277-0.42691-0.75235 0.73397
 -11  -8  -7  150.92   14.12  22-0.41403-0.41236 0.61590-0.87938-0.75664 0.11638
 -11  -7  -5   39.28   13.98  23-0.41156-0.38177 0.61885-0.85125-0.75481 0.24140
 -11  -2   0  197.13   17.39  23-0.41276-0.28981 0.61741-0.68433-0.75571 0.56337
 -11   2   2  153.98   17.17  23-0.41145-0.25707 0.61898-0.55451-0.75473 0.69009
 -10  -9  -8   34.07   14.21  23-0.41296-0.36676 0.61718-0.91365-0.75585 0.06896
 -10  -9  -7   19.86   11.00  22-0.41907-0.34425 0.60983-0.90753-0.76036 0.13721
 -10  -8  -5  -20.20   16.26  23-0.41454-0.31423 0.61529-0.87720-0.75702 0.26256
 -10  -1   1  -12.16   17.04  23-0.41374-0.21049 0.61625-0.64816-0.75643 0.64536
 -10   4   3   -9.57   20.13  23-0.40729-0.18186 0.62389-0.49130-0.75164 0.76871
  -9  -9  -6  125.27   15.52  23-0.41186-0.26860 0.61849-0.91534-0.75504 0.21448
  -9  -8  -4   83.96   11.82  22-0.41747-0.22800 0.61176-0.87594-0.75919 0.34560
  -9  -7  -3   15.52   16.26  23-0.41323-0.21546 0.61686-0.84777-0.75605 0.40618
  -9  -6  -2  241.57   17.55  22-0.41374-0.19704 0.61624-0.81420-0.75644 0.47031
  -8 -10  -7  393.42   14.77  22-0.41378-0.22152 0.61620-0.94555-0.75646 0.16824
  -8  -9  -5   25.85   15.22  23-0.41317-0.18656 0.61692-0.91350-0.75601 0.29574
  -8  -5  -1    3.32   16.49  23-0.40944-0.12021 0.62135-0.78637-0.75324 0.54878
  -8  12   5   -1.39   25.68  23-0.40407-0.01972 0.62767-0.23360-0.74923 0.92916
  -7 -11 -10   68.60   13.24  22-0.41524-0.20753 0.61444-0.97683-0.75754-0.00355
  -7 -11  -9   71.86   13.42  22-0.41694-0.18829 0.61240-0.97515-0.75879 0.06104
  -7 -10  -6  121.32   14.63  22-0.41532-0.13676 0.61435-0.94339-0.75760 0.25219
  -7  -2   1 4467.06   28.53  22-0.41396-0.01672 0.61598-0.68216-0.75660 0.69741
  -7   3   3  272.10   25.73  23-0.40851 0.01407 0.62245-0.52485-0.75255 0.82153
  -7  12   5 1291.50   27.76  24-0.40091 0.04132 0.63135-0.23761-0.74684 0.94427
  -7  25   5    9.49   15.19  22-0.41444 0.05557 0.61540 0.20521-0.75695 0.95529
  -6 -11  -8  -12.86   14.49  23-0.41400-0.11260 0.61593-0.97741-0.75663 0.14040
  -6 -10  -6   67.05   15.27  23-0.40954-0.07994 0.62124-0.95098-0.75331 0.26424
  -6  -8  -3  149.41   13.44  22-0.41960-0.01661 0.60918-0.87255-0.76075 0.46368
  -6  -2   1  426.98   23.27  22-0.41661 0.05099 0.61281-0.67911-0.75855 0.71710
  -6  13   5    9.20   22.24  23-0.40751 0.11205 0.62363-0.19672-0.75180 0.96712
  -6  24   5  329.83   16.36  22-0.41485 0.12080 0.61491 0.17312-0.75725 0.97344
  -6  25   5    7.04   16.53  22-0.41190 0.11775 0.61843 0.19902-0.75507 0.96825
  -5 -11  -8  111.71   14.28  23-0.41013-0.04993 0.62054-0.98291-0.75376 0.15555
  -5  15   5   -4.20   17.60  23-0.41213 0.17872 0.61817-0.12523-0.75524 0.98729
  -5  22   5 1073.60   19.20  22-0.41422 0.18396 0.61567 0.10699-0.75679 0.99029
  -5  23   5   10.13   14.64  23-0.40944 0.17805 0.62135 0.13397-0.75324 0.98657
  -4  -5  -1  379.69   25.85  23-0.41316 0.14106 0.61694-0.78079-0.75600 0.62259
  -3 -11  -8   37.13   16.23  23-0.41259 0.07982 0.61762-0.98081-0.75558 0.19086
  -3 -10  -6   28.78   16.03  23-0.41299 0.11549 0.61714-0.94661-0.75588 0.31921
  -3  -6  -2   36.92   23.06  23-0.41025 0.18449 0.62040-0.81711-0.75384 0.57421
  -3   2   2  374.89   77.17  27-0.35941 0.20311 0.67709-0.61197-0.71457 0.78961
  -3  27   4   28.05   14.62  23-0.41358 0.29320 0.61644 0.27130-0.75631 0.96253
  -2 -11  -8   37.30   12.23  22-0.41960 0.15136 0.60918-0.97160-0.76075 0.21389
  -2  -9  -5    0.47   17.82  23-0.41320 0.19836 0.61689-0.90999-0.75603 0.40252
  -2  -8  -4   59.17   21.47  22-0.41407 0.21617 0.61585-0.87814-0.75668 0.46778
  -2  -7  -3 1281.12   19.61  22-0.42013 0.23958 0.60854-0.83873-0.76114 0.53414
  -2  -4  -1  224.86   32.18  22-0.41582 0.27200 0.61375-0.74395-0.75797 0.65999
  -2  13   4   56.92   19.30  22-0.41310 0.35598 0.61700-0.19099-0.75596 0.97691
  -2  24   4  231.81   14.74  22-0.41627 0.35986 0.61321 0.17521-0.75830 0.98029
  -2  25   4   14.21   13.98  22-0.41299 0.35627 0.61713 0.20046-0.75588 0.97572
  -1 -11 -13   -3.73   14.06  23-0.41119 0.11521 0.61928-0.98460-0.75454-0.09537
  -1 -11 -10  544.42   15.67  23-0.40949 0.16931 0.62130-0.98390-0.75328 0.09631
  -1 -11  -9   72.88   11.92  22-0.41827 0.19721 0.61079-0.97276-0.75977 0.16779
  -1 -10  -7   47.52   17.77  22-0.41460 0.22755 0.61521-0.94338-0.75707 0.29192
  -1  29   3  275.42   14.87  23-0.41234 0.40229 0.61791 0.33425-0.75540 0.93064
   0 -11 -13   39.17   11.16  22-0.41854 0.19034 0.61047-0.97325-0.75997-0.07129
   0 -11 -12   69.26   14.39  22-0.41575 0.20531 0.61384-0.97627-0.75791-0.00786
   0 -11 -11  287.71   15.87  22-0.41726 0.22494 0.61202-0.97408-0.75903 0.05597
   0 -10  -8  425.62   18.65  22-0.41385 0.27364 0.61611-0.94492-0.75651 0.24447
   0  -4  -2    9.42   24.15  22-0.41827 0.38299 0.61079-0.74254-0.75977 0.63164
   0  12   3   70.52   19.41  22-0.41604 0.46890 0.61348-0.22086-0.75814 0.95046
   0  25   3    8.34   11.13  22-0.41854 0.47254 0.61047 0.21048-0.75997 0.95300
   0  26   3  121.38   15.11  23-0.41229 0.46658 0.61798 0.23577-0.75536 0.94822
   1  -8  -6  262.94   18.98  22-0.41645 0.37493 0.61300-0.87550-0.75843 0.39323
   1  -7  -5   -5.63   21.71  23-0.41374 0.38715 0.61625-0.84668-0.75643 0.45475
   1   9   2 2833.28   23.20  22-0.41907 0.51825 0.60983-0.31418-0.76036 0.90627
   1  29   2  392.50   15.03  23-0.41227 0.51296 0.61800 0.33411-0.75534 0.90180
   2  -9  -9  141.19   17.74  23-0.41004 0.37964 0.62065-0.91745-0.75369 0.21346
   2  -7  -6 2890.98   26.13  23-0.41259 0.43516 0.61761-0.84825-0.75558 0.40672
   2  -6  -5  995.07   24.58  22-0.41376 0.45373 0.61621-0.81344-0.75645 0.47184
   2   7   1 1160.47   21.85  22-0.41667 0.56200 0.61272-0.38341-0.75860 0.85791
   2  13   2 2292.46   22.24  22-0.41506 0.57869 0.61466-0.18777-0.75741 0.92138
   2  24   2   -4.37   10.95  22-0.41747 0.58131 0.61176 0.17594-0.75919 0.92375
   2  25   2   49.24   16.04  22-0.41283 0.57676 0.61733 0.20331-0.75576 0.91947
   3  -9 -14  137.46   15.65  23-0.41355 0.35967 0.61647-0.91311-0.75629-0.08543
   3  -9 -13   26.42   15.21  23-0.41023 0.37421 0.62043-0.91754-0.75383-0.02504
   3  -9 -12   78.31   16.07  23-0.41027 0.39120 0.62038-0.91726-0.75386 0.03995
   3  -9 -11  179.24   16.11  22-0.41651 0.41581 0.61292-0.90891-0.75848 0.10768
   3  27   1   63.83   15.34  22-0.41423 0.62591 0.61566 0.27108-0.75679 0.87550
   4  -8 -14   30.67   17.37  23-0.40837 0.41867 0.62262-0.88676-0.75244-0.07271
   4  -8 -12   11.45   18.07  24-0.40243 0.44646 0.62958-0.89133-0.74799 0.05159
   4  -8 -11  104.84   17.52  22-0.41469 0.47756 0.61510-0.87798-0.75714 0.12485
   4  -7  -9  129.71   20.71  23-0.40583 0.50378 0.62562-0.85578-0.75054 0.24536
   4   5  -1    2.18   25.91  23-0.41293 0.65174 0.61721-0.45281-0.75583 0.76246
   4   9   0  -23.60   21.97  23-0.41320 0.66837 0.61689-0.32166-0.75603 0.82728
   4  18   1   -1.55   15.67  22-0.41320 0.68448 0.61689-0.02894-0.75603 0.88807
   4  19   1  231.52   15.12  23-0.41022 0.68475 0.62044 0.00255-0.75382 0.88853
   4  28   0  100.23   11.58  22-0.41747 0.67455 0.61176 0.30655-0.75919 0.83156
   5  -7 -14   25.46   17.80  23-0.40891 0.48362 0.62199-0.85360-0.75284-0.05237
   5  -7 -13   17.93   18.82  23-0.40654 0.49851 0.62477-0.85596-0.75108 0.00718
   5  -7 -12   48.94   18.89  23-0.41018 0.51932 0.62049-0.85121-0.75379 0.07559
   5  -5  -8  285.43   25.47  24-0.40235 0.58201 0.62968-0.79396-0.74793 0.32406
   5   2  -3  237.92   27.74  23-0.40689 0.67319 0.62437-0.55923-0.75133 0.64796
   5  15   0  413.25   17.24  23-0.41247 0.73268 0.61776-0.12543-0.75549 0.84373
   5  16   0  677.43   16.99  22-0.41542 0.73594 0.61423-0.08925-0.75767 0.84686
   5  17   0   85.29   11.91  22-0.41827 0.73797 0.61079-0.05342-0.75977 0.84904
   5  18   0  452.99   12.34  22-0.41960 0.73974 0.60918-0.01752-0.76075 0.84958
   5  19   0  171.96   11.33  22-0.41960 0.74027 0.60918 0.01406-0.76075 0.84934
   5  20   0   54.96   11.41  22-0.41854 0.73915 0.61047 0.04602-0.75997 0.84893
   5  21   0   17.81   14.35  22-0.41576 0.73776 0.61382 0.07697-0.75792 0.84739
   5  22   0  662.41   15.94  22-0.41383 0.73482 0.61614 0.10606-0.75650 0.84595
   5  23   0   41.59   13.95  23-0.41153 0.73168 0.61888 0.13469-0.75480 0.84352
   6   5  -3   -1.95   18.71  23-0.41320 0.74842 0.61689-0.45209-0.75603 0.67024
   6  14  -1  229.36   17.40  23-0.41161 0.77818 0.61878-0.16043-0.75485 0.79672
   6  15  -1   84.33   16.03  22-0.41641 0.78251 0.61304-0.12122-0.75840 0.80141
   6  16  -1  645.25   13.26  22-0.41960 0.78671 0.60918-0.08388-0.76075 0.80351
   6  22  -1   19.65   10.27  22-0.41747 0.78513 0.61176 0.11078-0.75919 0.80152
   6  23  -1   -8.89   14.30  23-0.41360 0.78144 0.61641 0.13844-0.75633 0.79971
   6  24  -1  200.91   14.30  23-0.41068 0.77751 0.61989 0.16746-0.75416 0.79655
   7   1  -6  139.33   25.36  23-0.40296 0.74524 0.62896-0.59633-0.74839 0.48840
   7   3  -5  152.41   20.92  22-0.41391 0.77381 0.61604-0.51799-0.75656 0.56052
   7   9  -3 1443.29   16.12  22-0.41801 0.81355 0.61112-0.31571-0.75958 0.69145
   7  14  -2  107.87   16.13  23-0.40918 0.82266 0.62167-0.16342-0.75304 0.74858
   7  15  -2  729.55   17.45  22-0.41409 0.82727 0.61583-0.12389-0.75669 0.75328
   7  16  -2   24.43   12.27  22-0.41801 0.83174 0.61112-0.08557-0.75958 0.75517
   7  21  -2  -12.21   11.09  22-0.41854 0.83219 0.61047 0.07818-0.75997 0.75626
   7  22  -2  249.72   15.31  22-0.41554 0.82933 0.61409 0.10800-0.75776 0.75487
   7  23  -2    7.79   16.15  23-0.41240 0.82644 0.61785 0.13771-0.75544 0.75197
   8   2  -7   56.06   24.59  23-0.40144 0.79005 0.63073-0.56539-0.74724 0.44122
   8   4  -6  172.12   18.46  22-0.41334 0.81979 0.61672-0.48604-0.75614 0.51355
   8  10  -4  495.47   17.70  22-0.41620 0.85856 0.61329-0.28524-0.75825 0.64387
   8  16  -3   23.39   14.89  23-0.41094 0.86992 0.61958-0.09471-0.75435 0.70352
   8  17  -3  712.42   17.50  22-0.41283 0.87265 0.61734-0.05949-0.75576 0.70507
   8  18  -3   81.92   16.41  22-0.41400 0.87347 0.61593-0.02587-0.75663 0.70684
   8  19  -3   79.28   15.87  22-0.41376 0.87403 0.61622 0.00756-0.75645 0.70676
   8  20  -3   19.50   15.62  22-0.41374 0.87381 0.61625 0.04040-0.75643 0.70564
   8  21  -3  504.11   17.18  23-0.41230 0.87210 0.61796 0.07033-0.75537 0.70496
   8  22  -3   37.25   14.19  23-0.41023 0.86965 0.62043 0.10136-0.75383 0.70336
   9   1 -10  169.75   33.31  25-0.38625 0.78639 0.64804-0.61537-0.73565 0.25406
   9   8  -6  864.12   19.22  22-0.41403 0.88519 0.61590-0.35364-0.75664 0.53147
   9  12  -5  524.89   16.92  22-0.41591 0.90488 0.61364-0.21998-0.75803 0.59743
  10  10  -7   -3.04   17.61  23-0.40783 0.92537 0.62326-0.29500-0.75204 0.48067
  10  15  -6    5.81   14.78  22-0.41320 0.94499 0.61689-0.12628-0.75603 0.54848
  10  16  -6   71.82   15.86  22-0.41400 0.94864 0.61593-0.09136-0.75663 0.55077
  10  17  -6  162.32   14.42  22-0.41641 0.95143 0.61304-0.05567-0.75840 0.55163
  10  18  -6   -2.31   14.11  22-0.41747 0.95301 0.61176-0.02086-0.75919 0.55171
  10  19  -6  -26.59   14.03  23-0.41534 0.95327 0.61433 0.00998-0.75761 0.55169
  10  20  -6  277.43   14.82  22-0.41634 0.95204 0.61313 0.04244-0.75835 0.55253
  10  21  -6   36.29   15.11  22-0.41480 0.95062 0.61497 0.07460-0.75722 0.55063
  10  22  -6   -7.93   15.16  22-0.41347 0.94823 0.61657 0.10519-0.75623 0.54861
  11   6 -12   60.59   21.99  23-0.40637 0.90027 0.62498-0.42828-0.75095 0.17725
  11   7 -11    7.25   18.76  24-0.40288 0.91583 0.62906-0.40021-0.74833 0.23837
  11  11  -9   62.98   15.90  22-0.41280 0.95907 0.61736-0.25692-0.75574 0.37438
  11  15  -8  474.25   15.96  22-0.41242 0.97586 0.61782-0.12661-0.75545 0.43754
  11  16  -8   61.41   14.42  22-0.41485 0.97958 0.61492-0.09000-0.75725 0.44063
  11  17  -8   12.84   13.36  22-0.41648 0.98238 0.61295-0.05439-0.75846 0.44074
 -15   4   0   13.69   15.43  23-0.40327-0.55681 0.62843-0.49903-0.74876 0.48572
 -14   2   0  -31.74   15.51  24-0.40327-0.49308 0.62843-0.56129-0.74876 0.50374
 -14   4   1  154.01   16.42  24-0.40286-0.47490 0.62890-0.50024-0.74845 0.56576
 -13  -4  -4   26.00   15.11  24-0.40327-0.49750 0.62842-0.76063-0.74877 0.26477
 -13  -3  -3   26.90   14.26  24-0.40070-0.48545 0.63141-0.73221-0.74682 0.32622
 -13  -2  -2   48.62   13.96  24-0.39920-0.46789 0.63314-0.70125-0.74569 0.38876
 -13  -1  -1   20.50   15.91  23-0.40364-0.44551 0.62799-0.66230-0.74904 0.45682
 -13   5   2   35.96   18.52  24-0.39458-0.40163 0.63845-0.47610-0.74218 0.64182
 -13   8   3   65.56   17.80  24-0.39691-0.38156 0.63579-0.37579-0.74395 0.70718
 -12  -6  -6   29.13   13.57  24-0.39975-0.47314 0.63252-0.83114-0.74610 0.15182
 -12  -5  -4   18.21   15.54  23-0.40175-0.43708 0.63019-0.79695-0.74762 0.28105
 -12  -2  -1   28.24   15.25  24-0.40054-0.38649 0.63160-0.69926-0.74670 0.47192
 -12   1   1   15.49   16.23  24-0.40386-0.34548 0.62774-0.59557-0.74921 0.60218
 -11  -7  -6   23.03   13.18  23-0.40124-0.41006 0.63079-0.86391-0.74723 0.16917
 -11  -6  -4   55.27   15.86  24-0.40164-0.37147 0.63032-0.82959-0.74754 0.29882
 -11  -3  -1   17.89   16.34  24-0.40029-0.32125 0.63189-0.73168-0.74651 0.48951
 -11   0   1    0.84   16.53  24-0.40408-0.28324 0.62748-0.62619-0.74937 0.62028
 -11   5   3  744.09   21.57  24-0.40058-0.25111 0.63155-0.46993-0.74673 0.74442
 -11   9   4  193.08   24.51  26-0.38155-0.25159 0.65310-0.35893-0.73215 0.79497
 -10  -8  -6   36.57   14.92  23-0.40351-0.34102 0.62815-0.89262-0.74894 0.19013
 -10  -7  -4  140.04   12.02  23-0.40678-0.30296 0.62432-0.85549-0.75140 0.32032
 -10  -6  -3  318.34   16.56  24-0.40196-0.29003 0.62995-0.82879-0.74777 0.38009
 -10  -5  -2   18.51   15.90  24-0.40196-0.27333 0.62996-0.79569-0.74777 0.44421
 -10  -4  -1   -3.94   11.61  23-0.40732-0.25200 0.62368-0.75482-0.75180 0.51257
  -9  -9  -7    8.33   14.37  23-0.40300-0.29582 0.62874-0.92655-0.74856 0.14257
  -9  -8  -5   16.17   14.31  24-0.39948-0.26429 0.63283-0.89694-0.74590 0.26798
  -9  -3   0   84.03   18.41  23-0.40326-0.17114 0.62844-0.72728-0.74875 0.59141
  -9   1   2  214.83   21.34  24-0.39663-0.14372 0.63611-0.60543-0.74374 0.71264
  -9  12   5  470.67   34.40  26-0.37445-0.11274 0.66089-0.26718-0.72660 0.88907
  -8 -10  -9   27.51   13.94  24-0.40302-0.26619 0.62872-0.95784-0.74857 0.03279
  -8 -10  -8  133.27   10.46  23-0.40732-0.24563 0.62368-0.95363-0.75180 0.10035
  -8  -9  -6   34.26   14.02  23-0.40059-0.21866 0.63154-0.93082-0.74674 0.22123
  -8  -8  -4   14.35   16.17  23-0.40432-0.17742 0.62720-0.89069-0.74955 0.35304
  -8  -7  -3   48.40   15.55  23-0.40138-0.16380 0.63062-0.86241-0.74734 0.41479
  -8  -6  -2  213.64   17.98  24-0.40167-0.14353 0.63029-0.82933-0.74756 0.47899
  -7 -10  -7   24.67   14.30  23-0.40381-0.16688 0.62780-0.95792-0.74917 0.17831
  -7  -9  -5  410.85   16.35  23-0.40320-0.13262 0.62850-0.92490-0.74871 0.30537
  -7  -5  -1  531.13   19.20  24-0.40157-0.06271 0.63041-0.79654-0.74748 0.55999
  -6 -11 -11   -5.27   10.08  23-0.40839-0.17075 0.62241-0.98553-0.75260-0.05572
  -6 -11 -10  216.59   11.60  23-0.40732-0.15288 0.62368-0.98706-0.75180 0.00733
  -6 -11  -9  128.58   10.50  23-0.40893-0.13263 0.62178-0.98464-0.75301 0.07291
  -6  26   5  153.89   15.41  24-0.39980 0.10451 0.63245 0.22031-0.74614 0.96167
  -5 -11 -11   90.86   14.30  24-0.40094-0.10966 0.63114-0.99405-0.74700-0.04357
  -5 -11 -10   96.49   14.86  24-0.40088-0.09261 0.63121-0.99460-0.74696 0.02085
  -5 -11  -9   39.98   14.97  23-0.40312-0.07461 0.62860-0.99108-0.74865 0.08519
  -5 -10  -6   38.26   15.17  24-0.40385-0.01993 0.62775-0.95469-0.74920 0.27872
  -5  -5  -1 1355.35   24.23  24-0.40133 0.06431 0.63068-0.79609-0.74730 0.59499
  -5  14   5   19.26   17.37  24-0.40128 0.16955 0.63074-0.17114-0.74726 0.97953
  -5  24   5   18.89   15.01  23-0.40368 0.17201 0.62794 0.16005-0.74907 0.98220
  -5  25   5    4.74   16.20  25-0.39236 0.16001 0.64098 0.18306-0.74048 0.97701
  -4 -11 -12  -20.38   14.07  24-0.40110-0.06842 0.63095-0.99509-0.74713-0.09033
  -4 -11  -9   59.14   15.69  23-0.40165-0.01249 0.63031-0.99382-0.74754 0.10125
  -4 -11  -8   -8.42   11.45  23-0.40893 0.01019 0.62178-0.98413-0.75301 0.17156
  -4 -10  -6   38.39   11.99  23-0.40678 0.04593 0.62432-0.95320-0.75140 0.29831
  -4  17   5   12.62   17.58  24-0.39939 0.23190 0.63293-0.07464-0.74583 0.99615
  -4  18   5  271.19   17.53  23-0.40260 0.23549 0.62921-0.03865-0.74825 0.99839
  -4  19   5    0.82   16.80  24-0.40219 0.23487 0.62969-0.00538-0.74795 0.99915
  -4  20   5  689.65   17.71  23-0.40279 0.23558 0.62898 0.02743-0.74840 0.99888
  -4  21   5   35.46   16.77  24-0.40147 0.23395 0.63052 0.05886-0.74740 0.99753
  -4  22   5   -6.88   14.60  24-0.40002 0.23094 0.63220 0.08873-0.74631 0.99526
  -3 -11 -13   47.07   14.41  23-0.40337-0.01646 0.62831-0.99086-0.74884-0.13497
  -3 -11 -12   12.88   13.70  24-0.39839-0.00438 0.63409-0.99715-0.74507-0.07521
  -3 -11  -9  114.26   16.56  24-0.40164 0.05337 0.63032-0.99233-0.74754 0.11965
  -3  -9  -5  217.67   18.84  24-0.40240 0.12387 0.62944-0.92569-0.74811 0.37583
  -3  10   4   52.19   20.86  23-0.40455 0.28363 0.62693-0.30045-0.74972 0.95293
  -3  28   4   85.18   13.05  23-0.40576 0.28568 0.62551 0.29441-0.75063 0.95594
  -2 -11 -13    1.47   14.49  24-0.40246 0.04649 0.62937-0.98988-0.74815-0.11720
  -2 -11 -12    3.33   14.24  24-0.40110 0.05898 0.63095-0.99545-0.74713-0.05619
  -2 -11 -11  102.82   14.62  24-0.39839 0.07934 0.63409-0.99664-0.74507 0.00757
  -2 -11 -10  106.52   16.17  24-0.40113 0.09872 0.63092-0.99375-0.74714 0.07286
  -2 -11  -9  101.54   12.22  23-0.40759 0.12139 0.62336-0.98574-0.75200 0.14239
  -2 -10  -7  178.97   17.83  24-0.40122 0.15211 0.63081-0.96015-0.74722 0.26486
  -2  -2   0 1536.60   42.78  23-0.40319 0.27585 0.62852-0.69424-0.74870 0.71347
  -2  12   4  136.55   19.74  24-0.39978 0.34147 0.63247-0.23874-0.74613 0.96736
  -2  26   4  207.61   15.16  23-0.40335 0.34790 0.62834 0.22507-0.74882 0.97109
  -1 -11 -12  -13.53   14.43  24-0.40408 0.12692 0.62748-0.98931-0.74937-0.03319
  -1 -11 -11   95.48   14.51  23-0.40497 0.14789 0.62644-0.98874-0.75004 0.03030
  -1  -9  -6  704.20   19.36  24-0.40206 0.23383 0.62983-0.92600-0.74785 0.34670
  -1  16   4  537.33   18.16  24-0.39761 0.40311 0.63498-0.10990-0.74448 0.98400
  -1  17   4  196.80   17.99  23-0.40223 0.40922 0.62963-0.07269-0.74798 0.98673
  -1  18   4  498.43   18.21  23-0.40381 0.41132 0.62780-0.03655-0.74917 0.98856
  -1  19   4   -7.24   16.37  24-0.40246 0.41018 0.62937-0.00408-0.74815 0.98950
  -1  20   4    5.70   16.59  23-0.40462 0.41120 0.62685 0.03012-0.74978 0.98894
  -1  21   4   65.05   15.71  23-0.40274 0.41004 0.62904 0.06019-0.74836 0.98776
  -1  22   4  823.18   17.28  24-0.40064 0.40642 0.63149 0.09126-0.74677 0.98591
   0   6   2  492.52   29.56  23-0.40438 0.43922 0.62713-0.43148-0.74960 0.87721
   0  11   3 1095.22   22.45  23-0.40280 0.45555 0.62897-0.26779-0.74841 0.94074
   0  27   3  212.57   13.68  23-0.40468 0.45908 0.62678 0.26022-0.74982 0.94335
   1 -10 -14    8.01   14.29  24-0.40246 0.22092 0.62937-0.95586-0.74815-0.12564
   1 -10 -13   11.34   15.52  24-0.40064 0.23652 0.63149-0.96173-0.74678-0.06729
   1 -10 -12   26.22   14.89  24-0.39760 0.25082 0.63499-0.96470-0.74448-0.00552
   1 -10 -11   -6.19   16.31  24-0.40110 0.26920 0.63095-0.96263-0.74713 0.06158
   1 -10 -10   65.18   15.68  23-0.40732 0.29696 0.62368-0.95297-0.75180 0.13118
   1  -9  -8   24.49   17.38  24-0.39785 0.32181 0.63471-0.93077-0.74466 0.25122
   1  16   3  334.33   18.08  24-0.40191 0.51838 0.63001-0.10464-0.74774 0.95809
   1  17   3   87.62   16.96  23-0.40543 0.52226 0.62590-0.06952-0.75039 0.96041
   1  18   3   90.68   12.18  23-0.40705 0.52490 0.62400-0.03448-0.75160 0.96171
   1  19   3  229.55   12.27  23-0.40786 0.52572 0.62305 0.00028-0.75220 0.96221
   1  20   3   20.61   11.75  23-0.40705 0.52418 0.62400 0.03317-0.75160 0.96216
   1  21   3  162.97   15.22  23-0.40509 0.52314 0.62630 0.06281-0.75013 0.96095
   1  22   3  341.37   16.68  23-0.40295 0.52077 0.62879 0.09372-0.74852 0.95903
   1  23   3   59.66   15.03  24-0.39948 0.51709 0.63283 0.12207-0.74590 0.95679
   2  12   2   14.11   18.95  24-0.40361 0.56842 0.62802-0.23206-0.74902 0.91435
   2  26   2   -4.80   14.40  24-0.40435 0.56906 0.62716 0.22876-0.74957 0.91618
   2  27   2  201.30   14.30  24-0.40031 0.56348 0.63187 0.25374-0.74653 0.91121
   3  -8  -9  342.49   18.21  24-0.40323 0.43776 0.62847-0.89145-0.74873 0.22643
   3  10   1   -7.52   15.65  23-0.40866 0.61704 0.62209-0.29380-0.75280 0.87045
   3  28   1   30.60   10.83  23-0.40759 0.61803 0.62336 0.29654-0.75200 0.87044
   4  -8 -13   22.94   15.33  23-0.40376 0.43167 0.62785-0.89141-0.74913-0.01173
   4   2  -2  109.36   28.27  23-0.40197 0.62009 0.62994-0.56566-0.74778 0.69104
   4  15   1   82.81   17.72  24-0.40077 0.67463 0.63133-0.13896-0.74688 0.88176
   4  16   1  -10.85   17.46  23-0.40516 0.67904 0.62622-0.10036-0.75018 0.88525
   4  17   1  383.77   12.64  23-0.40786 0.68223 0.62305-0.06529-0.75220 0.88719
   4  20   1  142.17   11.72  23-0.40920 0.68373 0.62146 0.03476-0.75321 0.88855
   4  21   1  480.92   12.30  23-0.40786 0.68228 0.62305 0.06643-0.75220 0.88744
   4  22   1   37.76   14.00  23-0.40404 0.67955 0.62752 0.09696-0.74934 0.88593
   4  23   1  447.61   15.44  23-0.40243 0.67641 0.62940 0.12610-0.74813 0.88367
   4  24   1  116.96   14.40  24-0.39839 0.67184 0.63409 0.15352-0.74507 0.88150
   5  -4  -7   37.76   26.09  25-0.38803 0.58450 0.64587-0.77802-0.73716 0.37778
   5   8  -1 1004.68   21.20  23-0.40592 0.70854 0.62533-0.36290-0.75075 0.77515
   5  13   0   -3.10   17.31  24-0.40083 0.71876 0.63126-0.20575-0.74692 0.83512
   5  14   0   73.98   13.06  23-0.40678 0.72680 0.62432-0.16607-0.75140 0.83971
   5  24   0  100.44   10.61  23-0.40678 0.72744 0.62432 0.16341-0.75140 0.84085
   5  25   0  142.27   14.78  23-0.40247 0.72334 0.62936 0.19022-0.74816 0.83725
   6   8  -2   15.20   14.04  23-0.40839 0.75748 0.62241-0.35935-0.75260 0.73062
   6  13  -1   20.92   17.67  24-0.40305 0.77126 0.62868-0.20097-0.74860 0.79163
   6  25  -1   39.61   13.55  24-0.40385 0.77288 0.62774 0.19559-0.74920 0.79310
   6  26  -1  100.09   14.10  24-0.40069 0.76717 0.63142 0.22193-0.74682 0.78986
   7  -4 -15   13.38   18.14  24-0.39750 0.58321 0.63511-0.76818-0.74440-0.09286
   7  -4 -12    3.91   19.54  25-0.39250 0.62987 0.64083-0.77189-0.74059 0.09681
   7   5  -4   79.40   20.80  24-0.40140 0.77778 0.63060-0.46777-0.74735 0.61507
   7   8  -3  136.80   18.78  24-0.40105 0.79569 0.63100-0.36779-0.74709 0.67957
   7  13  -2   34.32   16.72  23-0.40273 0.81512 0.62906-0.20278-0.74835 0.74462
   7  24  -2    1.75   11.56  23-0.40839 0.82226 0.62241 0.16532-0.75260 0.74976
   7  25  -2  189.02   15.97  23-0.40402 0.81788 0.62755 0.19277-0.74933 0.74632
   7  26  -2  117.20   14.27  24-0.39930 0.81192 0.63303 0.22052-0.74576 0.74323
   8   6  -5  477.00   19.29  23-0.40298 0.82735 0.62876-0.43207-0.74855 0.56995
   8   9  -4  109.90   17.85  23-0.40236 0.84336 0.62948-0.33500-0.74808 0.63384
   8  14  -3   39.94   17.18  24-0.40121 0.86067 0.63083-0.17087-0.74721 0.69656
   8  15  -3   55.96   15.36  23-0.40444 0.86633 0.62706-0.13376-0.74964 0.69979
   8  23  -3  414.69   14.91  23-0.40593 0.86684 0.62531 0.12947-0.75076 0.70125
   8  24  -3   51.87   15.17  23-0.40277 0.86285 0.62900 0.15893-0.74839 0.69867
   8  25  -3   19.33   13.78  23-0.40123 0.85796 0.63079 0.18731-0.74723 0.69602
   9   2  -9  827.18   29.04  24-0.39159 0.81000 0.64185-0.57570-0.73989 0.32259
   9   5  -7  856.78   22.36  24-0.39728 0.85087 0.63536-0.47028-0.74423 0.45540
   9  11  -5   50.50   15.83  23-0.40624 0.89406 0.62495-0.26467-0.75099 0.59137
   9  17  -4    9.51   14.57  24-0.39920 0.90582 0.63314-0.07465-0.74569 0.64908
   9  18  -4  112.89   15.64  24-0.40161 0.90721 0.63036-0.03934-0.74751 0.65137
   9  19  -4  199.55   16.02  23-0.40231 0.90805 0.62954-0.00581-0.74804 0.65174
   9  20  -4  -36.42   15.16  24-0.40205 0.90769 0.62984 0.02595-0.74784 0.65179
   9  21  -4  247.09   15.52  24-0.40106 0.90637 0.63100 0.05866-0.74709 0.65115
   9  22  -4  297.35   14.84  24-0.39931 0.90410 0.63302 0.08951-0.74578 0.65013
  10   3 -11  475.83   26.40  24-0.39175 0.83907 0.64168-0.54251-0.74001 0.21238
  10   4 -10  198.34   22.56  24-0.39727 0.86216 0.63538-0.50313-0.74422 0.28152
  10   7  -8  304.86   19.97  24-0.39894 0.89851 0.63345-0.40287-0.74549 0.41039
  10  13  -6   75.04   14.95  24-0.39838 0.93245 0.63410-0.20757-0.74507 0.53882
  10  14  -6  192.13   16.57  23-0.40430 0.93982 0.62722-0.16776-0.74954 0.54295
  11   5 -13  158.89   23.90  25-0.38873 0.86492 0.64509-0.48039-0.73770 0.10068
  11   8 -10  382.32   18.87  24-0.39835 0.92706 0.63413-0.37044-0.74504 0.29997
  11  10  -9  -18.41   18.07  24-0.39757 0.94469 0.63502-0.30754-0.74445 0.36450
  11  13  -8   62.09   14.19  24-0.39947 0.96306 0.63284-0.20537-0.74589 0.42966
  11  14  -8    0.06   13.36  24-0.40421 0.97003 0.62732-0.16787-0.74947 0.43334
 -15   7   1    9.06   16.84  25-0.38505-0.55653 0.64914-0.42144-0.73469 0.53592
 -14  -1  -3  -11.02   14.34  25-0.38946-0.56297 0.64421-0.67736-0.73808 0.30164
 -14   0  -2   68.76   14.17  25-0.38809-0.54387 0.64574-0.64802-0.73703 0.36396
 -14   1  -1    7.84   15.36  25-0.39110-0.52136 0.64235-0.61136-0.73934 0.42969
 -14   7   2   -8.02   14.52  25-0.39165-0.46931 0.64173-0.41007-0.73976 0.62319
 -14  11   3   39.52   18.53  26-0.38123-0.46063 0.65337-0.29327-0.73174 0.67914
 -13   1   0  126.13   16.41  25-0.39094-0.44060 0.64253-0.61082-0.73922 0.51170
 -13   3   1   58.07   17.17  25-0.38615-0.42727 0.64791-0.55057-0.73554 0.57230
 -12  -5  -5  -48.41   14.36  25-0.38946-0.47070 0.64421-0.81017-0.73808 0.20795
 -12  -4  -3  300.52   15.42  24-0.39491-0.42509 0.63804-0.77142-0.74224 0.33904
 -12  -3  -2   69.22   14.83  24-0.39467-0.40809 0.63831-0.73879-0.74205 0.40390
 -12  11   4  180.64   23.69  27-0.36442-0.33202 0.67155-0.31092-0.71856 0.76509
 -11  -7  -7   -1.08   13.84  25-0.39220-0.43599 0.64111-0.87093-0.74018 0.10063
 -11  -5  -3  120.33   11.62  24-0.39603-0.36032 0.63675-0.80292-0.74309 0.35789
 -11  -4  -2  114.49   14.95  24-0.39434-0.34320 0.63868-0.77150-0.74181 0.42092
 -10  -8  -8  -15.37   13.83  25-0.39138-0.39123 0.64204-0.90562-0.73955 0.05329
 -10  -8  -7   35.66   11.07  24-0.39521-0.36826 0.63769-0.90136-0.74247 0.11986
 -10  -7  -5  360.65   17.14  25-0.39078-0.33794 0.64272-0.87334-0.73909 0.24514
 -10  -2   0  149.23   17.29  25-0.38969-0.24951 0.64395-0.71053-0.73826 0.56376
 -10   8   4  158.21   25.77  27-0.37014-0.19793 0.66544-0.40325-0.72309 0.80444
  -9  -9  -9   92.90   13.24  24-0.39465-0.33863 0.63833-0.93549-0.74204 0.00923
  -9  -9  -8   96.14   10.98  24-0.39712-0.31897 0.63550-0.93309-0.74392 0.07463
  -9  -7  -4    0.57   16.30  25-0.39028-0.25621 0.64328-0.87499-0.73871 0.32460
  -9  -4  -1   13.87   17.85  25-0.38946-0.20420 0.64421-0.77702-0.73808 0.51598
  -9  -1   1   -4.42   17.80  25-0.39248-0.16727 0.64080-0.67253-0.74039 0.64670
  -8  -9  -7   42.81   13.62  25-0.38863-0.24662 0.64514-0.94244-0.73745 0.15024
  -8  -3   0  661.37   20.07  25-0.38996-0.12208 0.64364-0.74264-0.73847 0.59890
  -7 -10 -10  -11.12   14.02  24-0.39193-0.23316 0.64142-0.97192-0.73997-0.02239
  -7 -10  -9   85.96   14.09  24-0.39182-0.21453 0.64154-0.97143-0.73989 0.04160
  -7 -10  -8   17.65   10.02  24-0.39576-0.19380 0.63706-0.96668-0.74288 0.10860
  -7  -8  -4  557.45   16.52  24-0.39431-0.12354 0.63872-0.90239-0.74178 0.36232
  -7  -7  -3    7.46   16.44  25-0.39028-0.11043 0.64328-0.87414-0.73871 0.42364
  -7  -6  -2  240.61   17.97  25-0.39151-0.09104 0.64190-0.83928-0.73965 0.48953
  -6 -10  -7  263.28   11.66  24-0.39576-0.11098 0.63706-0.96703-0.74288 0.18953
  -6  -9  -5  393.34   12.49  24-0.39685-0.07446 0.63581-0.93254-0.74371 0.31834
  -6  -8  -4  202.30   16.71  25-0.38819-0.06707 0.64563-0.90850-0.73711 0.37719
  -6  -5  -1   -3.57   13.78  24-0.39767-0.00664 0.63488-0.79875-0.74433 0.57555
  -6  12   5   16.58   21.19  24-0.38882 0.09423 0.64493-0.25120-0.73759 0.95180
  -5 -10  -7   93.76   15.30  25-0.39105-0.05215 0.64241-0.97218-0.73930 0.20430
  -5  -9  -5 1093.78   18.59  24-0.39320-0.01453 0.63998-0.93613-0.74094 0.33258
  -5  13   5    3.91   20.93  25-0.38533 0.15487 0.64883-0.22231-0.73491 0.96774
  -5  26   5  250.85   14.81  25-0.39026 0.16135 0.64330 0.21028-0.73869 0.97189
  -4 -11 -11   67.74   10.63  24-0.39658-0.05339 0.63613-0.99859-0.74351-0.02980
  -4 -11 -10   99.33   11.47  24-0.39685-0.03411 0.63581-0.99831-0.74371 0.03586
  -4 -10  -7  638.93   17.58  25-0.38956 0.00867 0.64409-0.97332-0.73816 0.22134
  -4  -9  -5  495.61   13.78  24-0.39521 0.05189 0.63769-0.93410-0.74247 0.35222
  -4  -8  -4  294.55   17.79  25-0.38817 0.06094 0.64566-0.90867-0.73709 0.41227
  -4  -6  -2  179.66   23.74  24-0.39301 0.10269 0.64020-0.83738-0.74079 0.54287
  -4  -3   0   94.19   25.53  24-0.39264 0.13959 0.64062-0.73830-0.74051 0.67141
  -4  -1   1  208.23   27.88  25-0.38766 0.15093 0.64623-0.67870-0.73670 0.73125
  -4  15   5   46.59   20.13  25-0.38686 0.22160 0.64713-0.15513-0.73608 0.98627
  -4  16   5  556.36   18.09  24-0.39336 0.22647 0.63980-0.11482-0.74106 0.99202
  -4  23   5   22.35   16.01  24-0.39330 0.22765 0.63987 0.11576-0.74101 0.99243
  -4  24   5  324.82   16.24  25-0.38942 0.22484 0.64425 0.14417-0.73805 0.98866
  -3 -11 -11    5.14   10.70  24-0.39549 0.00615 0.63738-0.99988-0.74268-0.01263
  -3 -11 -10  121.45   11.31  24-0.39685 0.03010 0.63581-0.99833-0.74371 0.05272
  -3 -10  -7   12.01   15.95  25-0.39139 0.07627 0.64203-0.97040-0.73956 0.23911
  -3  -8  -4  433.40   15.03  24-0.39685 0.13529 0.63581-0.89927-0.74371 0.43513
  -3  -7  -3  326.71   16.68  24-0.39794 0.15405 0.63456-0.86464-0.74454 0.50021
  -2  27   4  -24.11   13.22  25-0.39357 0.33726 0.63956 0.24948-0.74122 0.96602
  -2  28   4   98.34   13.31  25-0.38854 0.33469 0.64524 0.27389-0.73737 0.95950
  -1 -10  -8   34.95   16.61  25-0.39291 0.18815 0.64031-0.96704-0.74072 0.21285
  -1  -8  -5  488.18   20.96  24-0.39203 0.24057 0.64131-0.90381-0.74005 0.40367
  -1  -7  -4   16.76   23.08  25-0.39001 0.25535 0.64359-0.87422-0.73850 0.46471
  -1  -6  -3  403.22   19.67  24-0.39794 0.28196 0.63456-0.83136-0.74454 0.53559
  -1  -3  -1 1385.58   31.47  24-0.39603 0.31504 0.63675-0.73516-0.74309 0.66172
  -1   8   3  746.97   24.78  24-0.39155 0.38068 0.64185-0.37974-0.73968 0.91429
  -1  15   4   -2.29   18.05  24-0.39193 0.39979 0.64142-0.14856-0.73997 0.97910
  -1  23   4    5.02   11.52  24-0.39658 0.40398 0.63613 0.11912-0.74351 0.98330
  -1  24   4   31.11   15.42  24-0.39197 0.40054 0.64137 0.14697-0.74000 0.97995
  -1  25   4    9.85   13.87  24-0.38978 0.39760 0.64385 0.17437-0.73833 0.97577
   0 -10 -14   -7.92   14.13  25-0.39302 0.14314 0.64018-0.96956-0.74081-0.15170
   0 -10 -13  140.77   14.36  25-0.38744 0.15774 0.64647-0.97693-0.73653-0.09429
   0 -10 -10   90.68   15.28  25-0.38753 0.21065 0.64637-0.97612-0.73660 0.09831
   0 -10  -9  563.61   13.47  24-0.39740 0.24024 0.63519-0.96413-0.74413 0.16852
   0  -9  -7  544.18   17.98  24-0.39476 0.27261 0.63821-0.93364-0.74212 0.29449
   0  28   3   33.26   10.81  24-0.39740 0.45284 0.63519 0.28428-0.74413 0.93761
   0  29   3   -4.49   14.13  24-0.39138 0.44598 0.64204 0.30864-0.73955 0.93107
   1   8   2   76.02   18.96  24-0.39576 0.49323 0.63706-0.37801-0.74288 0.88765
   1  14   3   52.90   18.25  25-0.38951 0.50767 0.64414-0.18471-0.73812 0.94799
   1  15   3  572.72   15.06  24-0.39658 0.51331 0.63613-0.14372-0.74351 0.95404
   1  24   3   33.89   14.57  24-0.39427 0.51369 0.63876 0.15064-0.74175 0.95358
   1  25   3  131.72   15.63  24-0.39108 0.50955 0.64238 0.17740-0.73932 0.94993
   2  -9 -14  139.79   15.94  25-0.39053 0.27100 0.64300-0.94084-0.73890-0.11996
   2  -9 -10  122.27   16.67  24-0.39225 0.34446 0.64105-0.93694-0.74022 0.13678
   2   3   0  109.16   38.52  25-0.39150 0.51598 0.64191-0.54650-0.73964 0.77414
   2  11   2  831.38   22.73  24-0.39227 0.55561 0.64103-0.28040-0.74023 0.90428
   2  28   2   77.05   14.43  24-0.39257 0.55803 0.64069 0.27863-0.74046 0.90558
   3  -8 -15   -3.74   13.97  25-0.38946 0.31367 0.64421-0.91137-0.73808-0.16924
   3   0  -2   -0.05   39.26  25-0.38643 0.54336 0.64760-0.64747-0.73576 0.66055
   3   9   1 2632.60   27.88  25-0.39091 0.60086 0.64257-0.34724-0.73919 0.85607
   3  17   2    1.68   16.09  24-0.39138 0.61954 0.64204-0.08399-0.73955 0.92021
   3  18   2    7.87   16.71  24-0.39248 0.62157 0.64080-0.04932-0.74039 0.92217
   3  19   2  512.14   15.82  24-0.39331 0.62132 0.63985-0.01575-0.74103 0.92374
   3  20   2  122.39   15.59  24-0.39353 0.62190 0.63960 0.01651-0.74119 0.92355
   3  21   2  243.12   15.61  24-0.39266 0.62065 0.64059 0.04850-0.74053 0.92298
   3  22   2  144.86   16.09  24-0.39129 0.61988 0.64215 0.07958-0.73948 0.92101
   3  23   2  112.10   14.17  25-0.38832 0.61777 0.64548 0.10835-0.73721 0.91880
   4   8   0  842.02   24.36  24-0.39299 0.64860 0.64021-0.37782-0.74078 0.81196
   4  14   1  276.61   17.35  24-0.39398 0.66786 0.63909-0.17961-0.74154 0.87717
   4  25   1  140.71   14.80  24-0.39376 0.66816 0.63934 0.18060-0.74137 0.87800
   4  26   1   16.84   14.29  25-0.38863 0.66393 0.64514 0.20882-0.73745 0.87336
   5  -6 -10    5.71   20.30  24-0.39049 0.53500 0.64304-0.84260-0.73887 0.18613
   5  12   0 1596.03   21.06  25-0.38976 0.71070 0.64387-0.25036-0.73831 0.82624
   5  26   0  205.35   11.46  24-0.39658 0.71762 0.63613 0.21705-0.74351 0.83405
   5  27   0   38.90   15.17  25-0.39104 0.71300 0.64242 0.24416-0.73929 0.82859
   6  -5 -11    8.21   21.81  26-0.37663 0.56594 0.65842-0.82285-0.72816 0.13130
   6   2  -4   -5.41   24.38  25-0.38689 0.69995 0.64709-0.58260-0.73611 0.58629
   6  12  -1  167.28   13.48  24-0.39576 0.76163 0.63706-0.24299-0.74288 0.78560
   6  27  -1   -7.85   13.94  25-0.39138 0.76258 0.64204 0.24881-0.73955 0.78448
   7  -4 -14  107.62   19.08  26-0.38220 0.58292 0.65231-0.78460-0.73249-0.03966
   7  -4 -13   73.74   18.55  26-0.38143 0.59954 0.65316-0.78563-0.73189 0.02318
   7  -3 -10   25.55   26.46  27-0.36654 0.63741 0.66930-0.76846-0.72024 0.20405
   7  12  -2  323.52   18.56  24-0.39303 0.80596 0.64017-0.24662-0.74081 0.73746
   8  13  -3  302.45   17.16  24-0.39296 0.85246 0.64025-0.21384-0.74076 0.69149
   9   7  -6   93.36   17.49  24-0.39215 0.86273 0.64117-0.41168-0.74014 0.51584
   9  10  -5   15.02   17.03  24-0.39302 0.88203 0.64018-0.31208-0.74081 0.57933
   9  15  -4  197.99   15.86  24-0.39167 0.89772 0.64171-0.14977-0.73978 0.64378
   9  16  -4  316.22   12.03  24-0.39603 0.90247 0.63675-0.11072-0.74309 0.64721
   9  23  -4   93.60   14.44  24-0.39521 0.90231 0.63769 0.11724-0.74247 0.64717
   9  24  -4   60.19   15.30  24-0.39204 0.89941 0.64129 0.14618-0.74006 0.64377
  10   5  -9   21.90   20.05  25-0.38700 0.86848 0.64697-0.48303-0.73619 0.33632
  10   9  -7  241.44   16.41  24-0.39195 0.90912 0.64140-0.34599-0.73998 0.46900
  10  12  -6   34.52   16.51  24-0.39022 0.92364 0.64334-0.24966-0.73867 0.53095
  11  12  -8   10.33   15.21  24-0.39026 0.95352 0.64331-0.24948-0.73869 0.42069
  11  17  -7  -12.49   14.05  25-0.38959 0.96927 0.64405-0.08801-0.73819 0.48587
  11  18  -7   44.65   15.39  25-0.39049 0.97229 0.64304-0.05207-0.73887 0.48535
  11  19  -7  208.96   15.60  24-0.39150 0.97333 0.64190-0.01855-0.73965 0.48668
  12  12 -11    4.41   15.23  25-0.39220 0.96816 0.64111-0.24754-0.74018 0.24810
  12  14 -10  225.52   16.42  25-0.38919 0.98118 0.64451-0.18643-0.73787 0.30874
 -15   5   0  172.00   16.58  25-0.38113-0.57736 0.65275-0.49029-0.73237 0.46977
 -14   3   0  212.00   15.68  25-0.38091-0.51505 0.65299-0.55560-0.73220 0.48648
 -14   5   1   -6.24   16.02  26-0.37912-0.49871 0.65497-0.49108-0.73081 0.55019
 -13  -3  -4   -0.05   14.21  25-0.38299-0.51835 0.65069-0.75205-0.73381 0.24930
 -13  -2  -3  117.09   14.67  26-0.37737-0.50685 0.65690-0.72487-0.72944 0.30955
 -13  -1  -2   -2.20   14.10  26-0.37801-0.49292 0.65619-0.68972-0.72994 0.37475
 -13   0  -1   -2.22   15.81  26-0.37940-0.46972 0.65466-0.65529-0.73102 0.43992
 -13  14   4   10.69   25.31  29-0.34374-0.41701 0.69233-0.23399-0.70258 0.73063
 -12  -5  -6  -31.81   14.63  26-0.37940-0.49562 0.65466-0.82068-0.73102 0.13763
 -12  -4  -4   35.31   14.60  26-0.37832-0.46060 0.65585-0.78938-0.73019 0.26376
 -12   0   0   35.04   15.17  25-0.38382-0.38360 0.64977-0.65145-0.73445 0.52394
 -12   2   1   98.48   15.18  26-0.37655-0.37387 0.65780-0.59396-0.72880 0.58224
 -12   4   2  174.04   16.85  26-0.38036-0.35203 0.65360-0.52382-0.73177 0.64922
 -12   7   3  665.60   20.04  26-0.37185-0.34336 0.66291-0.43373-0.72511 0.70691
 -11  -6  -6   38.88   13.43  26-0.37792-0.43244 0.65629-0.85642-0.72987 0.15249
 -11  -6  -5    4.49   10.60  25-0.38684-0.40563 0.64638-0.84471-0.73679 0.22420
 -11  -5  -4  173.99   14.71  26-0.37635-0.39781 0.65801-0.82332-0.72865 0.27980
 -11  -1   0  152.98   17.30  25-0.38244-0.32144 0.65130-0.68437-0.73339 0.54071
 -11   3   2   41.61   18.42  26-0.37503-0.29287 0.65945-0.56234-0.72761 0.66299
 -10  -7  -6   91.75   15.33  26-0.37923-0.36444 0.65485-0.88709-0.73089 0.17209
 -10  -6  -4  -13.83   16.68  26-0.38050-0.33084 0.65344-0.85078-0.73188 0.30129
 -10  -3  -1  650.16   17.24  26-0.37721-0.28063 0.65707-0.75732-0.72932 0.48941
 -10   0   1  480.00   18.26  26-0.37912-0.24315 0.65497-0.65662-0.73081 0.61929
 -10   2   2  140.90   17.69  26-0.37995-0.22379 0.65406-0.58980-0.73145 0.68429
  -9  -8  -7  144.78   15.20  26-0.37746-0.32057 0.65679-0.92116-0.72951 0.12390
  -9  -8  -6   60.39   11.18  25-0.38629-0.29309 0.64700-0.91164-0.73637 0.19603
  -9  -6  -3  110.06   15.67  25-0.38338-0.24380 0.65025-0.84746-0.73412 0.38572
  -9  -5  -2  827.13   17.33  25-0.38309-0.22830 0.65058-0.81506-0.73389 0.44858
  -9   4   3  147.55   21.17  26-0.37329-0.14955 0.66134-0.53055-0.72625 0.76084
  -8  -9 -10    6.70   14.13  26-0.37968-0.30663 0.65436-0.95125-0.73124-0.04780
  -8  -9  -9   88.87   14.50  26-0.37948-0.28827 0.65458-0.95235-0.73108 0.01725
  -8  -9  -8   -4.61   13.70  26-0.38120-0.27167 0.65268-0.94858-0.73242 0.08137
  -8  -8  -5    1.61   11.50  25-0.38547-0.21560 0.64792-0.91194-0.73573 0.27559
  -8  -1   1  115.23   19.69  26-0.37711-0.11638 0.65718-0.69100-0.72924 0.65326
  -8   1   2  956.42   22.50  26-0.37866-0.09832 0.65547-0.62345-0.73045 0.71817
  -7  -9  -6   78.41   11.13  25-0.38739-0.16491 0.64577-0.94277-0.73721 0.23230
  -7  -3   0    3.37   19.24  26-0.37912-0.06895 0.65497-0.75390-0.73081 0.60829
  -6 -10 -11  141.80   12.99  25-0.38292-0.19354 0.65077-0.98105-0.73376-0.07309
  -6 -10 -10   30.77   14.39  25-0.38075-0.17742 0.65317-0.98349-0.73207-0.01265
  -6 -10  -9  -16.90   14.26  25-0.38216-0.15845 0.65161-0.98231-0.73317 0.05192
  -6 -10  -8  151.50   10.38  25-0.38684-0.13677 0.64638-0.97657-0.73679 0.12118
  -6  -9  -6  288.82   16.84  26-0.37865-0.10943 0.65549-0.95242-0.73044 0.24217
  -6  -7  -3  -32.11   17.86  26-0.38230-0.05489 0.65145-0.88018-0.73328 0.43691
  -6  -6  -2   96.17   13.39  25-0.38684-0.03162 0.64638-0.84389-0.73679 0.50498
  -5 -10 -12   12.01   13.64  26-0.37940-0.14996 0.65466-0.98524-0.73102-0.12353
  -5 -10  -8   22.10   15.02  25-0.38055-0.07899 0.65339-0.98367-0.73192 0.13241
  -5  -8  -4 1610.45   16.46  25-0.38574-0.00531 0.64762-0.91117-0.73594 0.39312
  -5  -7  -3    1.44   18.42  26-0.38133 0.00701 0.65253-0.88215-0.73253 0.45321
  -5  -6  -2  128.11   15.09  25-0.38629 0.03118 0.64700-0.84453-0.73637 0.52112
  -5  -3   0   21.07   23.64  26-0.37820 0.05789 0.65598-0.75518-0.73009 0.64243
  -5   1   2  935.17   32.49  26-0.37493 0.09056 0.65956-0.62721-0.72753 0.76762
  -5  27   5   11.62   14.59  26-0.38013 0.14795 0.65385 0.23327-0.73159 0.96544
  -4 -10  -8  583.09   16.61  26-0.37735-0.01838 0.65692-0.98685-0.72942 0.14761
  -4  -7  -3  271.18   15.38  25-0.38657 0.07743 0.64669-0.87723-0.73658 0.47511
  -4   8   4  126.20   19.86  25-0.38073 0.19605 0.65320-0.39095-0.73206 0.91782
  -4  14   5  332.90   21.05  26-0.37425 0.20676 0.66030-0.20081-0.72700 0.97721
  -4  25   5   -2.89   14.84  25-0.38299 0.21453 0.65069 0.17002-0.73381 0.98419
  -4  26   5  185.90   14.12  26-0.37566 0.20893 0.65877 0.19503-0.72810 0.97932
  -3 -10 -13   10.01   13.26  26-0.37635-0.04262 0.65801-0.98827-0.72865-0.15486
  -3 -10  -8   15.95   16.23  26-0.37854 0.04679 0.65561-0.98577-0.73035 0.16597
  -3  -4  -1 1106.28   29.98  26-0.37703 0.16838 0.65727-0.78875-0.72917 0.61302
  -3   5   3 2092.92   39.25  26-0.37883 0.23986 0.65529-0.49096-0.73058 0.87012
  -3   9   4   -7.56   24.03  26-0.37330 0.25131 0.66134-0.36527-0.72625 0.93011
  -3  18   5  432.09   17.57  26-0.37853 0.27507 0.65562-0.06403-0.73034 0.99780
  -3  19   5  190.60   18.14  25-0.38053 0.27766 0.65342-0.03001-0.73190 0.99947
  -3  20   5   26.76   16.89  25-0.38057 0.27611 0.65337 0.00368-0.73193 0.99999
  -3  21   5   23.91   16.26  26-0.37940 0.27552 0.65466 0.03512-0.73102 0.99945
  -3  22   5  378.46   16.85  26-0.37841 0.27512 0.65576 0.06692-0.73025 0.99790
  -3  23   5   15.96   14.71  26-0.37413 0.26996 0.66044 0.09566-0.72690 0.99561
  -2 -10 -13   83.34   13.84  26-0.37580 0.02162 0.65862-0.98899-0.72821-0.13674
  -2 -10  -8  865.72   17.33  25-0.38413 0.11516 0.64942-0.97937-0.73470 0.18881
  -2  -9  -6  441.30   14.27  25-0.38464 0.15088 0.64885-0.94539-0.73509 0.31694
  -2  -5  -2   21.76   27.12  26-0.37940 0.21635 0.65466-0.81938-0.73103 0.56793
  -2  11   4   14.02   20.50  25-0.38138 0.32334 0.65247-0.29086-0.73257 0.95390
  -1 -10 -13  -28.96   15.44  26-0.37981 0.08578 0.65421-0.98581-0.73135-0.11685
  -1 -10  -9  -28.74   16.80  26-0.38120 0.15736 0.65268-0.98203-0.73242 0.14023
  -1  -1   0  495.46   51.13  26-0.37815 0.31488 0.65604-0.68888-0.73005 0.71250
  -1   4   2 2556.02   41.10  25-0.38059 0.35183 0.65335-0.52213-0.73195 0.84228
  -1  14   4   34.14   18.04  25-0.38299 0.38914 0.65069-0.19118-0.73381 0.97271
  -1  26   4  186.04   15.28  25-0.38086 0.38888 0.65305 0.20023-0.73216 0.97173
   0 -10 -12  246.54   16.04  25-0.38210 0.17160 0.65168-0.98169-0.73312-0.03316
   0 -10 -11  329.73   17.44  25-0.38173 0.18890 0.65209-0.98164-0.73284 0.02983
   0  -8  -6   23.05   18.93  25-0.38018 0.27558 0.65380-0.91786-0.73163 0.34761
   0  -5  -3  304.93   28.90  26-0.37746 0.32604 0.65679-0.82018-0.72951 0.53928
   0  -2  -1  786.79   49.24  25-0.38350 0.36619 0.65011-0.71528-0.73421 0.67089
   0  10   3  608.39   21.84  25-0.38400 0.43738 0.64957-0.32126-0.73459 0.92671
   1  -9  -9  115.85   16.82  26-0.37809 0.28497 0.65611-0.95304-0.73000 0.17261
   1  -8  -7  228.86   19.37  26-0.37709 0.31904 0.65720-0.92095-0.72922 0.29963
   1   4   1   23.87   26.57  25-0.38382 0.46377 0.64977-0.52112-0.73445 0.81465
   1  13   3  736.91   19.47  25-0.37969 0.49690 0.65434-0.22748-0.73125 0.94078
   1  26   3  150.08   14.07  25-0.38494 0.50344 0.64851 0.20546-0.73532 0.94531
   1  27   3  -31.14   15.27  26-0.37940 0.49506 0.65466 0.23142-0.73102 0.94138
   2  -9 -13    4.01   15.55  25-0.38354 0.28499 0.65007-0.94753-0.73424-0.06198
   2  -9 -12  132.53   16.34  26-0.38051 0.29933 0.65344-0.95039-0.73189 0.00098
   2  -9 -11   11.44   15.92  26-0.38169 0.31745 0.65213-0.94781-0.73281 0.06506
   2  -8  -8  273.25   17.41  25-0.38380 0.37121 0.64978-0.91353-0.73444 0.25814
   2   6   1  731.72   20.14  25-0.38409 0.52930 0.64946-0.45346-0.73467 0.83325
   3  -8 -14  100.59   14.40  26-0.37635 0.32448 0.65801-0.92252-0.72865-0.11316
   3  -8 -10   81.43   17.50  25-0.38163 0.39886 0.65220-0.91576-0.73276 0.14738
   3  -7  -8   17.96   18.22  26-0.37801 0.43067 0.65619-0.88774-0.72994 0.27063
   3   5   0  172.22   21.88  25-0.38657 0.57641 0.64669-0.48521-0.73658 0.78868
   3  15   2  720.52   18.65  25-0.38107 0.60901 0.65282-0.16063-0.73232 0.91311
   3  16   2    6.98   12.23  25-0.38684 0.61364 0.64638-0.12055-0.73679 0.91794
   3  24   2  -30.15   14.45  26-0.38230 0.61051 0.65145 0.13876-0.73328 0.91719
   3  25   2  259.39   16.31  25-0.38003 0.60828 0.65397 0.16725-0.73152 0.91294
   4  -7 -15  135.21   16.11  26-0.37810 0.37207 0.65609-0.88845-0.73001-0.15776
   4  -7 -10  286.58   17.71  26-0.37854 0.46000 0.65560-0.88670-0.73036 0.16190
   4  -6  -8  292.37   19.30  26-0.37934 0.49560 0.65473-0.85279-0.73098 0.29024
   4  13   1  792.64   14.31  25-0.38574 0.66025 0.64762-0.22135-0.73594 0.87014
   4  27   1  249.29   14.57  25-0.38282 0.65740 0.65088 0.23533-0.73368 0.86878
   4  28   1    2.85   14.29  26-0.37829 0.65048 0.65588 0.26080-0.73016 0.86454
   5  -6 -15  -13.73   16.45  26-0.37385 0.43205 0.66074-0.85976-0.72669-0.14465
   5   4  -2  864.23   24.24  25-0.38209 0.66695 0.65169-0.52120-0.73312 0.69289
   5   7  -1   21.23   21.31  25-0.38201 0.68507 0.65177-0.42141-0.73305 0.75755
   5  11   0   80.94   18.00  26-0.37801 0.69698 0.65620-0.29577-0.72994 0.81796
   6  -5 -15   -3.41   18.10  25-0.37771 0.50028 0.65652-0.82270-0.72971-0.12358
   6  -4  -9  363.50   25.98  26-0.37181 0.59726 0.66295-0.79582-0.72508 0.25405
   6   4  -3   21.64   20.37  26-0.37937 0.71087 0.65469-0.52325-0.73100 0.64464
   6   7  -2  901.61   16.56  25-0.38519 0.73445 0.64823-0.41945-0.73552 0.71257
   6  11  -1  113.37   18.15  25-0.38354 0.74991 0.65007-0.29019-0.73424 0.77586
   7   7  -3  129.12   19.29  26-0.37829 0.77296 0.65588-0.42666-0.73016 0.66146
   7  11  -2   91.55   17.73  25-0.38156 0.79466 0.65228-0.29210-0.73270 0.72805
   7  20  -1   54.28   14.74  26-0.37749 0.80685 0.65676-0.00110-0.72954 0.78864
   8  -2 -15   23.87   21.59  27-0.36361 0.61298 0.67174-0.73941-0.71860-0.10072
   8  -2 -12   17.09   26.63  28-0.35323 0.65456 0.68262-0.74925-0.71028 0.08382
   8   8  -4   32.51   18.02  25-0.38217 0.82472 0.65160-0.38940-0.73318 0.61843
   8  12  -3   57.79   16.31  25-0.38288 0.84330 0.65081-0.25713-0.73373 0.68346
   9   3  -8    4.35   22.49  25-0.37792 0.81362 0.65629-0.55784-0.72987 0.37670
   9   9  -5   81.23   17.50  26-0.37709 0.86522 0.65720-0.36306-0.72922 0.56759
   9  13  -4  229.77   16.38  26-0.37812 0.88379 0.65607-0.23015-0.73003 0.63243
   9  14  -4   22.32   11.75  25-0.38547 0.89173 0.64792-0.18775-0.73573 0.63900
  10  11  -6   -2.47   14.74  26-0.37607 0.91162 0.65831-0.29734-0.72843 0.52068
  10  16  -5   99.79   14.93  26-0.37660 0.92872 0.65774-0.13357-0.72884 0.58585
  10  17  -5    2.83   15.50  26-0.38023 0.93243 0.65375-0.09648-0.73167 0.58925
  10  18  -5   78.56   16.01  25-0.38215 0.93536 0.65162-0.06208-0.73316 0.59016
  10  19  -5    6.34   14.16  26-0.38023 0.93778 0.65375-0.02720-0.73167 0.58899
  10  20  -5  427.98   15.11  25-0.38399 0.93762 0.64958 0.00522-0.73458 0.59047
  10  21  -5   -0.52   13.77  26-0.38189 0.93662 0.65191 0.03825-0.73296 0.59093
  10  22  -5  -22.64   14.99  26-0.38106 0.93489 0.65283 0.06911-0.73231 0.59048
  11   6 -11   57.64   20.39  26-0.37129 0.88328 0.66352-0.46747-0.72467 0.21555
  11   9  -9  108.13   16.93  25-0.38083 0.92731 0.65309-0.35961-0.73213 0.35002
  11  11  -8  108.49   15.50  26-0.37777 0.94122 0.65645-0.29596-0.72975 0.41186
  11  15  -7  195.29   15.45  25-0.37951 0.96081 0.65454-0.16359-0.73111 0.47684
  11  16  -7   22.39   13.85  25-0.38379 0.96606 0.64980-0.12410-0.73443 0.48113
  12  11 -11  152.88   18.28  26-0.37905 0.95489 0.65505-0.29541-0.73075 0.23881
  12  13 -10    5.92   16.04  26-0.37829 0.97234 0.65588-0.22966-0.73016 0.30198
 -14   0  -3   78.11   15.66  27-0.36684-0.58069 0.66875-0.67073-0.72060 0.28546
 -14   1  -2   -0.62   14.17  27-0.36540-0.56550 0.67028-0.63936-0.71945 0.34670
 -14   2  -1   16.65   15.61  27-0.36893-0.54383 0.66651-0.60225-0.72225 0.41346
 -14   8   2   -5.02   16.54  28-0.35780-0.49628 0.67830-0.41600-0.71339 0.59709
 -14  12   3   -5.47   19.15  26-0.36617-0.48026 0.66946-0.27513-0.72007 0.66967
 -13   2   0   46.07   15.91  27-0.36601-0.46557 0.66963-0.60563-0.71994 0.49324
 -13   6   2  262.50   19.16  27-0.36640-0.42987 0.66921-0.47321-0.72025 0.62183
 -13   9   3  236.96   18.27  27-0.36513-0.41275 0.67056-0.37646-0.71925 0.68469
 -12  -4  -5   21.25   14.32  26-0.36746-0.49163 0.66808-0.80302-0.72109 0.19031
 -12  -3  -3    2.36   16.35  27-0.37016-0.45117 0.66519-0.76277-0.72322 0.32232
 -12  -2  -2   39.51   15.91  27-0.36855-0.43396 0.66691-0.73364-0.72195 0.38422
 -12  -1  -1  303.66   15.97  26-0.37243-0.41268 0.66273-0.69733-0.72501 0.45059
 -11  -6  -7  -17.57   14.02  27-0.36988-0.45783 0.66549-0.86254-0.72300 0.08381
 -11  -4  -3  183.08   16.04  26-0.36948-0.38695 0.66592-0.79771-0.72268 0.33897
 -11  -3  -2   51.45   16.11  27-0.36792-0.36993 0.66759-0.76753-0.72145 0.40211
 -11  -2  -1   -9.63   16.70  27-0.37030-0.35208 0.66504-0.72945-0.72333 0.46744
 -11   1   1   -2.22   15.94  27-0.37113-0.31523 0.66413-0.62993-0.72399 0.59604
 -11   6   3    6.54   20.47  28-0.35848-0.29243 0.67759-0.48173-0.71394 0.71419
 -10  -7  -8   35.65   14.47  26-0.36896-0.41174 0.66648-0.89869-0.72227 0.03548
 -10  -7  -7  -32.92   13.38  27-0.37043-0.39205 0.66489-0.89405-0.72344 0.10261
 -10  -6  -5   20.19   14.63  26-0.36860-0.36332 0.66686-0.86833-0.72199 0.22563
 -10  -5  -3  -12.68   11.77  26-0.37406-0.32034 0.66096-0.82482-0.72629 0.36020
 -10  -4  -2  365.41   16.21  26-0.37177-0.30231 0.66344-0.79583-0.72449 0.42153
  -9  -8  -9   30.47   12.92  26-0.37059-0.36159 0.66472-0.92806-0.72356-0.00834
  -9  -8  -8  122.20   13.82  26-0.37234-0.34270 0.66283-0.92666-0.72494 0.05688
  -9  -7  -5  -20.36   14.76  27-0.37071-0.29303 0.66459-0.89324-0.72366 0.24773
  -9  -2   0  290.45   18.75  27-0.36815-0.20750 0.66734-0.73347-0.72164 0.56511
  -8  -8  -6   -3.06   15.13  27-0.36904-0.24698 0.66639-0.92867-0.72234 0.19858
  -8  -7  -4   28.32   11.70  26-0.37461-0.20747 0.66036-0.89111-0.72672 0.33084
  -8  -6  -3  542.57   17.64  27-0.36893-0.19593 0.66651-0.86411-0.72225 0.39160
  -8  -5  -2   -2.51   17.81  27-0.36834-0.18146 0.66714-0.83175-0.72178 0.45421
  -8  -4  -1   49.26   12.61  26-0.37322-0.15442 0.66187-0.79378-0.72563 0.52271
  -8   7   4  813.49   40.35  31-0.32340-0.11793 0.71282-0.48328-0.68524 0.80153
  -7  -9 -10  149.30   13.62  27-0.36652-0.25850 0.66909-0.96591-0.72034-0.04058
  -7  -9  -9  196.95   13.56  27-0.36657-0.24102 0.66903-0.96635-0.72038 0.02334
  -7  -9  -8   32.02   14.08  26-0.36912-0.21932 0.66631-0.96359-0.72240 0.08795
  -7  -9  -7  -16.89   10.52  26-0.37573-0.19721 0.65915-0.95530-0.72760 0.15788
  -7  -8  -5   51.29   12.13  26-0.37322-0.16220 0.66187-0.92550-0.72563 0.28412
  -7  -1   1   44.41   19.17  27-0.36400-0.06389 0.67177-0.70462-0.71834 0.66128
  -7   1   2  836.11   26.34  27-0.36428-0.04811 0.67147-0.63854-0.71857 0.72471
  -7  11   5   34.26   23.62  28-0.35665-0.00174 0.67950-0.31990-0.71247 0.91036
  -6  -9  -7   40.31   14.36  27-0.36690-0.14052 0.66868-0.96653-0.72065 0.16757
  -6  -3   0  419.49   16.16  26-0.37406-0.00981 0.66096-0.76033-0.72629 0.62083
  -5 -10 -11   27.69   10.58  26-0.37406-0.13846 0.66096-0.99027-0.72629-0.06451
  -5 -10 -10    5.35   13.77  26-0.37294-0.12236 0.66217-0.99210-0.72541-0.00180
  -5 -10  -9  -18.11   10.69  26-0.37461-0.10562 0.66036-0.98972-0.72672 0.06409
  -5  -9  -6  824.12   13.76  26-0.37322-0.05205 0.66187-0.95856-0.72563 0.25394
  -5   7   4   47.15   28.52  27-0.35768 0.10963 0.67843-0.44933-0.71330 0.88198
  -5  12   5 1449.50   24.94  27-0.36225 0.13235 0.67363-0.27907-0.71695 0.95054
  -4 -10 -12  208.79   13.84  26-0.37280-0.09262 0.66234-0.99208-0.72530-0.11034
  -4 -10 -11   83.71   14.69  27-0.36898-0.07973 0.66646-0.99655-0.72229-0.05088
  -4 -10 -10   -4.20   15.38  27-0.36848-0.06571 0.66699-0.99740-0.72189 0.01234
  -4 -10  -9   91.99   16.05  26-0.36965-0.04339 0.66573-0.99461-0.72282 0.07787
  -4  -9  -6  258.21   16.38  26-0.37113 0.01005 0.66413-0.96005-0.72399 0.27011
  -4  27   5   -0.04   14.10  27-0.36876 0.19968 0.66669 0.21978-0.72212 0.97354
  -3 -10 -12   17.84   14.73  27-0.36938-0.03277 0.66602-0.99543-0.72261-0.09741
  -3 -10 -11   27.45   13.79  27-0.36624-0.01864 0.66939-0.99938-0.72012-0.03646
  -3 -10 -10   -8.24   14.98  27-0.36596-0.00144 0.66969-0.99954-0.71990 0.02727
  -3 -10  -9   -2.68   16.20  27-0.36876 0.01909 0.66669-0.99537-0.72212 0.09382
  -3  -9  -6 1075.32   14.90  26-0.37461 0.07723 0.66036-0.95651-0.72672 0.28967
  -3  16   5  133.20   17.74  26-0.36824 0.26527 0.66725-0.14364-0.72170 0.98931
  -3  17   5  219.46   16.60  26-0.37301 0.27030 0.66210-0.10411-0.72546 0.99434
  -3  24   5  -11.08   15.17  27-0.36960 0.26479 0.66579 0.12289-0.72278 0.99265
  -3  25   5    6.28   14.17  27-0.36596 0.26283 0.66969 0.15093-0.71990 0.98883
  -2 -10 -12  116.49   15.88  26-0.36948 0.03155 0.66591-0.99544-0.72269-0.07899
  -2 -10 -11  105.02   15.53  27-0.36737 0.04590 0.66818-0.99846-0.72102-0.01618
  -2 -10 -10   33.98   15.62  27-0.36858 0.06515 0.66688-0.99725-0.72197 0.04670
  -2 -10  -9  505.65   16.26  26-0.37301 0.08730 0.66211-0.99136-0.72546 0.11483
  -2  -8  -5  489.86   19.25  26-0.37191 0.15638 0.66329-0.92634-0.72460 0.37015
  -2  -6  -3  855.70   25.12  27-0.36585 0.18429 0.66981-0.86717-0.71981 0.49341
  -2   6   3   39.61   26.05  26-0.37070 0.29640 0.66460-0.47060-0.72365 0.87938
  -1 -10 -12   -9.18   11.41  26-0.37350 0.09621 0.66157-0.99144-0.72585-0.05827
  -1 -10 -11  -13.61   14.39  27-0.37057 0.11123 0.66474-0.99327-0.72355 0.00450
  -1 -10 -10   16.24   11.43  26-0.37434 0.13512 0.66066-0.98996-0.72651 0.06928
  -1  -9  -7  312.43   13.26  26-0.37406 0.18754 0.66096-0.95712-0.72629 0.26068
  -1  13   4   12.09   19.19  27-0.36904 0.37625 0.66639-0.23855-0.72234 0.96347
  -1  27   4  -10.07   11.05  26-0.37406 0.38003 0.66096 0.22594-0.72629 0.96721
  -1  28   4   88.89   14.60  26-0.36878 0.37602 0.66667 0.25126-0.72213 0.96130
   0  -9  -8   19.84   18.13  26-0.37140 0.23114 0.66385-0.95980-0.72420 0.21235
   0  -7  -5  996.99   23.22  27-0.36867 0.28044 0.66678-0.89700-0.72205 0.40259
   0  -6  -4 1566.40   26.72  27-0.36612 0.29500 0.66951-0.86697-0.72003 0.46451
   0  17   4  197.10   18.36  27-0.36760 0.43953 0.66794-0.11027-0.72120 0.97736
   0  18   4  254.42   17.46  26-0.37017 0.44144 0.66518-0.07480-0.72323 0.98060
   0  19   4   62.62   16.18  26-0.37267 0.44332 0.66248-0.03886-0.72519 0.98250
   0  20   4  530.25   12.72  26-0.37322 0.44445 0.66187-0.00546-0.72563 0.98315
   0  21   4   25.83   15.22  26-0.37137 0.44293 0.66388 0.02747-0.72418 0.98315
   0  22   4   -0.03   15.64  26-0.37155 0.44240 0.66368 0.05919-0.72432 0.98186
   0  23   4   22.03   15.77  26-0.36932 0.44011 0.66609 0.08950-0.72256 0.97997
   0  24   4  256.41   14.58  27-0.36650 0.43949 0.66911 0.11886-0.72032 0.97687
   1  -9 -14   98.93   14.46  26-0.37378 0.19285 0.66127-0.95818-0.72607-0.15070
   1  -9 -13  108.87   14.64  27-0.36626 0.20078 0.66937-0.96733-0.72014-0.09339
   1  -9 -10  365.42   17.43  27-0.36648 0.25334 0.66913-0.96637-0.72031 0.09900
   1  12   3 1528.83   22.02  27-0.36730 0.48531 0.66826-0.27421-0.72096 0.93055
   1  28   3   43.23   13.17  26-0.37137 0.48944 0.66387 0.25626-0.72418 0.93626
   2  -8 -15   41.98   15.01  27-0.36770 0.23266 0.66782-0.93242-0.72128-0.20255
   2  -3  -3 2139.94   42.98  27-0.36101 0.43582 0.67493-0.77363-0.71596 0.55905
   2  10   2  -10.13   16.02  26-0.37600 0.53813 0.65884-0.33024-0.72781 0.89211
   2  17   3  480.35   16.84  27-0.36527 0.54861 0.67042-0.11225-0.71935 0.94661
   2  18   3   49.25   16.47  27-0.36903 0.55032 0.66640-0.07538-0.72233 0.95010
   2  19   3  -39.62   15.76  27-0.36960 0.55067 0.66579-0.04144-0.72278 0.95236
   2  20   3  393.39   16.52  26-0.37110 0.55261 0.66417-0.00738-0.72396 0.95271
   2  21   3  209.73   16.57  26-0.37069 0.55205 0.66461 0.02454-0.72364 0.95269
   2  22   3   14.56   16.01  27-0.36904 0.55130 0.66639 0.05661-0.72234 0.95154
   2  23   3   33.11   15.62  27-0.36797 0.54949 0.66753 0.08772-0.72149 0.94969
   3  -8 -13  434.70   17.40  27-0.36891 0.33148 0.66653-0.93068-0.72223-0.05631
   3  -8 -12  187.34   16.58  27-0.36766 0.34713 0.66787-0.93290-0.72125 0.00714
   3  -8 -11    9.73   16.80  27-0.36904 0.36788 0.66639-0.92877-0.72234 0.07147
   3   2  -1  235.49   33.24  27-0.36815 0.54028 0.66734-0.60283-0.72163 0.71050
   3   8   1  422.33   25.43  27-0.36831 0.57803 0.66717-0.40576-0.72176 0.83780
   3  14   2    3.45   12.81  26-0.37350 0.60015 0.66157-0.20169-0.72585 0.90802
   3  26   2   15.67   11.86  26-0.37517 0.60307 0.65975 0.19447-0.72716 0.90959
   3  27   2   26.21   15.35  27-0.36876 0.59800 0.66669 0.22055-0.72212 0.90533
   4  -7 -14  154.04   16.46  27-0.36686 0.37549 0.66872-0.90120-0.72061-0.10428
   4  -7 -11  418.67   19.40  27-0.36306 0.42409 0.67277-0.90430-0.71759 0.08376
   4   4  -1  801.04   27.60  26-0.36939 0.60722 0.66601-0.53545-0.72261 0.72882
   4   7   0  228.79   25.16  27-0.36828 0.62295 0.66720-0.43935-0.72174 0.79142
   4  12   1    8.09   12.95  26-0.37573 0.64954 0.65915-0.26469-0.72760 0.86234
   5  -6 -14   28.28   18.06  27-0.36222 0.43654 0.67365-0.87245-0.71693-0.09038
   5  -6 -11   27.82   19.21  27-0.36293 0.48979 0.67291-0.87040-0.71749 0.10227
   5  19   1  768.74   17.46  27-0.36716 0.70647 0.66840-0.04503-0.72085 0.87238
   5  20   1  107.73   15.38  27-0.36820 0.70629 0.66729-0.01135-0.72167 0.87391
   5  21   1  338.10   15.90  27-0.36792 0.70686 0.66759 0.02218-0.72145 0.87338
   5  22   1   20.05   14.00  27-0.36694 0.70496 0.66863 0.05327-0.72068 0.87320
   6  -5 -14    1.70   17.59  27-0.36624 0.50526 0.66939-0.83473-0.72012-0.07051
   6  -5 -13   17.74   19.03  27-0.35995 0.51595 0.67604-0.84129-0.71512-0.01079
   6  -5 -12   -6.35   19.43  28-0.35832 0.53031 0.67775-0.84149-0.71381 0.05203
   6   0  -5  962.80   34.77  28-0.35452 0.65081 0.68172-0.68171-0.71076 0.49603
   6  10  -1  529.97   18.94  26-0.36912 0.73571 0.66630-0.33873-0.72240 0.76400
   6  17   0   31.66   15.76  26-0.36911 0.75417 0.66632-0.10750-0.72239 0.82892
   6  18   0  208.11   14.65  26-0.37186 0.75668 0.66335-0.07233-0.72456 0.83161
   6  19   0   85.10   11.57  26-0.37378 0.75863 0.66127-0.03851-0.72607 0.83285
   6  20   0  796.34   12.46  26-0.37461 0.75931 0.66036-0.00320-0.72672 0.83349
   6  21   0   94.29   11.04  26-0.37406 0.75894 0.66096 0.02821-0.72629 0.83334
   6  22   0  -13.56   14.06  27-0.37099 0.75782 0.66428 0.05958-0.72388 0.83237
   6  23   0  160.71   14.86  26-0.37042 0.75595 0.66490 0.09023-0.72343 0.83067
   6  24   0  244.60   15.00  27-0.36860 0.75371 0.66686 0.12053-0.72199 0.82793
   7  10  -2    3.65   17.54  26-0.36904 0.78119 0.66639-0.33775-0.72234 0.71718
   7  16  -1  196.35   16.28  27-0.36732 0.79886 0.66823-0.14360-0.72098 0.77969
   7  17  -1  -14.49   15.63  27-0.37016 0.80185 0.66519-0.10712-0.72322 0.78423
   7  18  -1  427.91   12.10  26-0.37406 0.80510 0.66096-0.06960-0.72629 0.78642
   7  19  -1    9.68   11.20  26-0.37573 0.80687 0.65915-0.03469-0.72760 0.78769
   7  21  -1   -6.97   10.91  26-0.37573 0.80671 0.65915 0.03009-0.72760 0.78835
   7  22  -1  681.65   13.24  26-0.37406 0.80559 0.66096 0.06143-0.72629 0.78730
   7  23  -1   -3.69   14.41  27-0.37057 0.80398 0.66474 0.09177-0.72355 0.78530
   7  24  -1   -9.01   15.37  26-0.36960 0.80083 0.66579 0.12281-0.72278 0.78325
   7  25  -1  -10.44   14.03  27-0.36750 0.79731 0.66804 0.15031-0.72112 0.78085
   8   3  -6  247.27   22.75  27-0.36334 0.76944 0.67247-0.57511-0.71782 0.47393
   8   5  -5    9.27   18.30  26-0.36992 0.79481 0.66544-0.50106-0.72303 0.54379
   8  11  -3  693.09   18.58  26-0.37156 0.83158 0.66368-0.30264-0.72432 0.67387
   8  17  -2  103.22   16.19  27-0.36777 0.84449 0.66775-0.11027-0.72133 0.73451
   8  18  -2  292.66   17.09  26-0.36970 0.84736 0.66568-0.07508-0.72286 0.73697
   8  19  -2   91.06   15.21  26-0.37140 0.84959 0.66384-0.03909-0.72420 0.73804
   8  20  -2  363.68   15.05  26-0.37211 0.85026 0.66307-0.00584-0.72476 0.73869
   8  21  -2  247.88   15.26  26-0.37161 0.84975 0.66362 0.02532-0.72436 0.73893
   8  22  -2   -7.89   15.35  27-0.36988 0.84881 0.66549 0.05677-0.72300 0.73790
   8  23  -2  111.96   15.26  26-0.36912 0.84634 0.66631 0.08847-0.72240 0.73699
   8  24  -2  148.26   14.03  27-0.36666 0.84517 0.66894 0.11737-0.72045 0.73316
   9   6  -6  248.83   20.26  27-0.36414 0.83442 0.67162-0.47606-0.71846 0.49197
   9  12  -4  360.31   17.39  27-0.36786 0.87386 0.66765-0.27473-0.72141 0.62324
  10   6  -8  149.86   19.63  27-0.36715 0.86722 0.66842-0.47192-0.72084 0.38454
  10   8  -7  140.17   17.42  26-0.37066 0.88833 0.66464-0.40248-0.72362 0.45205
  10  15  -5   83.69   16.10  26-0.37036 0.92341 0.66497-0.17281-0.72338 0.58099
  11   5 -12  275.95   24.56  27-0.35740 0.85078 0.67872-0.51494-0.71307 0.13824
  11   7 -10   57.89   18.63  27-0.36582 0.89643 0.66983-0.44055-0.71979 0.27337
  11  14  -7   -6.46   14.90  27-0.37043 0.95333 0.66489-0.20605-0.72344 0.47103
  12   9 -12   23.50   17.94  27-0.35984 0.91849 0.67616-0.38181-0.71503 0.15748
  12  10 -11  229.76   19.13  27-0.36105 0.93609 0.67489-0.34849-0.71599 0.22306
  12  12 -10   33.00   15.83  26-0.36804 0.96081 0.66746-0.27358-0.72155 0.29336
  12  15  -9  -16.28   14.64  27-0.36876 0.97957 0.66669-0.17515-0.72212 0.35955
 -14   4   0  -14.11   15.53  28-0.35785-0.53889 0.67786-0.54612-0.71373 0.46987
 -14   6   1  137.13   16.41  28-0.35513-0.52301 0.68070-0.48821-0.71153 0.52924
 -13  -2  -4   67.24   14.47  27-0.35964-0.53973 0.67598-0.74358-0.71516 0.23300
 -13  -1  -3  -27.81   14.55  28-0.35602-0.53182 0.67978-0.71394-0.71225 0.29336
 -13   1  -1   46.98   15.61  28-0.35503-0.49308 0.68081-0.65017-0.71145 0.42147
 -13   4   1   55.80   16.04  27-0.35888-0.45486 0.67677-0.54718-0.71456 0.55155
 -12  -4  -6  137.17   15.32  28-0.35653-0.51580 0.67923-0.81360-0.71267 0.11880
 -12  -3  -4  125.87   14.64  28-0.35437-0.48348 0.68149-0.78324-0.71093 0.24452
 -12   1   0  191.43   17.31  28-0.35531-0.41223 0.68051-0.65077-0.71168 0.50060
 -11  -5  -6   62.05   13.74  28-0.35277-0.45529 0.68316-0.84944-0.70963 0.13356
 -11  -5  -5  230.10   12.17  27-0.36291-0.42929 0.67252-0.83844-0.71778 0.20639
 -10  -6  -6   55.62   14.46  28-0.35390-0.38976 0.68198-0.88075-0.71054 0.15325
 -10  -5  -4   66.81   15.01  28-0.35409-0.35588 0.68179-0.84828-0.71069 0.28011
 -10  -1   0   14.24   16.75  27-0.35732-0.28346 0.67841-0.71370-0.71330 0.53825
 -10   5   3    3.84   19.53  28-0.35692-0.23044 0.67883-0.51584-0.71298 0.73031
  -9  -7  -6  -53.11   15.53  28-0.35912-0.32257 0.67653-0.90659-0.71474 0.17417
  -9  -6  -4  230.34   15.48  27-0.36106-0.28499 0.67448-0.87237-0.71630 0.30401
  -9  -5  -3   27.24   16.03  27-0.35611-0.27446 0.67968-0.84733-0.71232 0.36201
  -9  -3  -1   48.12   17.63  28-0.35503-0.23698 0.68081-0.78156-0.71145 0.48977
  -9   0   1   -5.02   16.85  27-0.35785-0.20427 0.67786-0.68072-0.71373 0.62027
  -8  -8 -10   -0.69   14.21  28-0.35700-0.33150 0.67874-0.94368-0.71305-0.06613
  -8  -8  -9   28.32   13.07  28-0.35483-0.31433 0.68102-0.94593-0.71129-0.00399
  -8  -8  -8   65.95   13.84  28-0.35625-0.29453 0.67953-0.94443-0.71244 0.06185
  -8  -8  -7   17.66   13.40  27-0.36179-0.27219 0.67371-0.93905-0.71688 0.12836
  -8  -7  -5  335.97   16.45  28-0.35564-0.24332 0.68016-0.91188-0.71195 0.25130
  -8  11   5   61.47   29.25  29-0.33732-0.08673 0.69887-0.34007-0.69702 0.87667
  -7  -8  -6    6.88   15.49  28-0.35729-0.19536 0.67845-0.94248-0.71327 0.20728
  -7  -7  -4   71.41   11.95  27-0.36235-0.15558 0.67311-0.90388-0.71733 0.34006
  -7  -6  -3  315.69   17.96  28-0.35580-0.14390 0.68000-0.87902-0.71208 0.39707
  -7  -5  -2  439.64   18.17  28-0.35479-0.12792 0.68105-0.84708-0.71126 0.46034
  -7  -4  -1   55.40   18.30  27-0.36038-0.10401 0.67520-0.80739-0.71575 0.52928
  -6  -9 -11   11.12   14.03  28-0.35783-0.21801 0.67788-0.97572-0.71371-0.09481
  -6  -9 -10   96.87   13.26  28-0.35418-0.20315 0.68169-0.97920-0.71077-0.03282
  -6  -9  -9  205.62   13.86  28-0.35427-0.18582 0.68159-0.97909-0.71084 0.03112
  -6  -9  -8  -33.55   14.69  28-0.35799-0.16779 0.67771-0.97455-0.71384 0.09756
  -6  -8  -5  198.03   12.38  27-0.36431-0.10667 0.67103-0.93486-0.71890 0.29565
  -6  -1   1  249.28   22.97  28-0.35806-0.00667 0.67764-0.71130-0.71389 0.67320
  -6   1   2 1375.12   25.18  27-0.35936 0.01079 0.67627-0.64408-0.71494 0.73772
  -6  11   5  131.91   21.35  28-0.34917 0.05340 0.68686-0.32718-0.70672 0.92164
  -5  -9 -12   18.88   12.72  27-0.35605-0.17471 0.67974-0.97988-0.71228-0.14518
  -5  -9  -7   -4.50   15.58  28-0.35785-0.08412 0.67786-0.97391-0.71373 0.17892
  -5  -8  -5  511.58   18.50  27-0.35815-0.04933 0.67754-0.94107-0.71397 0.30714
  -5  -1   1   21.75   23.52  27-0.36287 0.06278 0.67256-0.70675-0.71774 0.69378
  -4  -9  -7   39.28   16.68  28-0.35591-0.02275 0.67989-0.97746-0.71216 0.19428
  -4  -8  -5  352.75   18.99  28-0.35699 0.01422 0.67876-0.94248-0.71304 0.32354
  -4  -4  -1   12.52   26.34  28-0.35745 0.08393 0.67828-0.81032-0.71340 0.57931
  -4  13   5   97.50   18.49  27-0.35842 0.19145 0.67726-0.25120-0.71418 0.96454
  -3  -9  -7  400.54   17.14  28-0.35574 0.04236 0.68006-0.97677-0.71203 0.21170
  -3  -8  -5  224.64   18.03  27-0.36096 0.08100 0.67458-0.93778-0.71622 0.34501
  -3  15   5  357.45   18.00  27-0.35834 0.25535 0.67734-0.18480-0.71412 0.98229
  -3  26   5  246.08   15.25  27-0.36022 0.25969 0.67537 0.17874-0.71562 0.98423
  -3  27   5   35.10   12.85  28-0.35496 0.25150 0.68088 0.20354-0.71140 0.97936
  -2  -9  -7   58.72   17.13  27-0.36175 0.11178 0.67375-0.96997-0.71685 0.23586
  -2  -7  -4   80.27   15.63  27-0.36459 0.16710 0.67073-0.90020-0.71912 0.43033
  -2  10   4  980.48   22.12  27-0.35793 0.30083 0.67778-0.34959-0.71379 0.93493
  -2  19   5   55.58   16.39  28-0.35573 0.31586 0.68008-0.05660-0.71202 0.99724
  -2  20   5  176.58   17.06  27-0.35731 0.31787 0.67842-0.02217-0.71329 0.99859
  -2  21   5   60.56   16.82  27-0.35763 0.31797 0.67809 0.01061-0.71355 0.99885
  -2  22   5    6.11   16.55  28-0.35581 0.31629 0.67999 0.04250-0.71209 0.99815
  -2  23   5  133.14   14.74  28-0.35387 0.31409 0.68201 0.07217-0.71052 0.99659
  -1  -9 -14   42.85   15.33  28-0.35841 0.05031 0.67727-0.97436-0.71418-0.19843
  -1  -9  -8   20.02   17.87  28-0.35559 0.15214 0.68022-0.97669-0.71191 0.18386
  -1  -8  -6   28.33   18.70  28-0.35661 0.18771 0.67915-0.94359-0.71273 0.31093
  -1  12   4 3128.71   24.56  27-0.35757 0.36405 0.67815-0.28377-0.71350 0.95210
   0  -9 -14   38.39   11.35  27-0.36431 0.12051 0.67103-0.96878-0.71890-0.17617
   0  -9 -13   17.44   13.68  28-0.35446 0.12727 0.68139-0.97874-0.71100-0.12022
   0  -9  -9  264.98   18.21  28-0.35696 0.20021 0.67879-0.97537-0.71301 0.13825
   0   9   3  272.61   24.03  27-0.36020 0.41336 0.67539-0.38121-0.71561 0.90738
   0  15   4    2.31   16.68  28-0.35390 0.42458 0.68198-0.18909-0.71054 0.96721
   0  16   4  760.25   18.54  27-0.36127 0.43349 0.67425-0.14852-0.71647 0.97303
   0  25   4   40.84   14.72  27-0.36179 0.43291 0.67371 0.14633-0.71688 0.97423
   0  26   4   64.99   15.12  28-0.35715 0.42789 0.67859 0.17473-0.71316 0.97033
   1  -9 -12   29.20   16.24  27-0.36081 0.21576 0.67474-0.97142-0.71610-0.03402
   1  -9 -11  579.24   17.83  27-0.36036 0.23085 0.67522-0.97201-0.71574 0.02997
   1  -7  -6  220.67   20.81  27-0.35850 0.31794 0.67718-0.90692-0.71424 0.34935
   1  -4  -3  127.65   29.47  27-0.36114 0.37310 0.67440-0.80433-0.71636 0.54423
   1   7   2  349.39   20.21  27-0.36459 0.46333 0.67073-0.44266-0.71912 0.86381
   2  -8 -14   -0.41   15.68  27-0.35785 0.24247 0.67786-0.94417-0.71373-0.14812
   2  -8  -9  252.93   17.92  27-0.35995 0.32963 0.67564-0.93918-0.71541 0.17521
   2  -7  -7 1648.52   23.43  27-0.36047 0.36508 0.67509-0.90561-0.71583 0.30307
   2   9   2 1686.35   26.66  28-0.35586 0.51846 0.67993-0.38399-0.71213 0.87543
   2  16   3  232.41   17.17  27-0.35988 0.54185 0.67572-0.15154-0.71536 0.94277
   2  24   3  137.24   11.32  27-0.36459 0.54701 0.67073 0.11678-0.71912 0.94709
   2  25   3   -6.74   14.54  28-0.35926 0.54068 0.67638 0.14620-0.71486 0.94494
   2  26   3   22.26   14.69  28-0.35629 0.53791 0.67949 0.17442-0.71247 0.94074
   3  -7 -15   39.46   16.18  28-0.35395 0.28468 0.68193-0.91484-0.71058-0.19771
   3  -6  -7  181.53   24.55  28-0.35062 0.42047 0.68537-0.88252-0.70789 0.31279
   3  13   2  211.39   13.36  27-0.36459 0.59176 0.67073-0.24473-0.71912 0.89967
   3  28   2    2.92   10.82  27-0.36403 0.59066 0.67132 0.24742-0.71867 0.90083
   4  -7 -13   40.84   15.45  28-0.35846 0.38769 0.67721-0.90763-0.71422-0.04656
   4  -7 -12  217.20   17.26  28-0.35749 0.40403 0.67823-0.90897-0.71344 0.01666
   4  -5  -7   69.54   24.63  28-0.35332 0.48709 0.68258-0.84704-0.71007 0.33273
   4  11   1  837.48   15.86  27-0.36235 0.63659 0.67311-0.31216-0.71733 0.85115
   4  20   2  215.55   14.78  28-0.35513 0.64529 0.68069-0.02428-0.71154 0.91060
   4  21   2  490.27   15.28  28-0.35508 0.64568 0.68075 0.00910-0.71150 0.91081
   4  22   2  -13.51   14.57  28-0.35588 0.64537 0.67992 0.04042-0.71214 0.91010
   5  -6 -13  189.51   19.03  28-0.35510 0.44856 0.68073-0.87874-0.71151-0.03160
   5  -6 -12  169.22   19.21  28-0.35485 0.46538 0.68100-0.87890-0.71131 0.03208
   5  10   0   37.62   13.46  27-0.36235 0.68123 0.67311-0.34629-0.71733 0.80520
   5  16   1  186.11   16.57  28-0.35725 0.69444 0.67848-0.15371-0.71325 0.86525
   5  17   1   27.01   15.16  27-0.36122 0.69907 0.67430-0.11640-0.71643 0.86912
   5  18   1  114.12   11.59  27-0.36459 0.70300 0.67073-0.08025-0.71912 0.87140
   5  23   1  169.01   11.27  27-0.36431 0.70324 0.67103 0.08336-0.71890 0.87145
   5  24   1   36.57   13.77  27-0.36179 0.69970 0.67371 0.11456-0.71688 0.86977
   5  25   1  615.53   15.94  27-0.35838 0.69729 0.67730 0.14327-0.71415 0.86645
   5  26   1   24.34   14.11  28-0.35395 0.69263 0.68193 0.17207-0.71059 0.86348
   6   6  -2  167.27   21.05  28-0.35716 0.70517 0.67857-0.48166-0.71317 0.69107
   6  15   0   -2.34   15.97  27-0.35897 0.74344 0.67667-0.18318-0.71463 0.82103
   6  16   0  181.26   12.02  27-0.36487 0.74962 0.67043-0.14508-0.71934 0.82530
   6  25   0   60.39   11.05  27-0.36431 0.74898 0.67103 0.14952-0.71890 0.82595
   6  26   0  143.58   15.14  27-0.35998 0.74547 0.67561 0.17770-0.71544 0.82213
   6  27   0   52.42   13.80  28-0.35544 0.74029 0.68037 0.20567-0.71179 0.81855
   7   2  -5  284.11   24.77  28-0.35018 0.71066 0.68583-0.61963-0.70753 0.51112
   7   4  -4  347.46   21.52  27-0.35946 0.73727 0.67616-0.54562-0.71502 0.58180
   7  14  -1   22.05   15.54  28-0.35390 0.78400 0.68198-0.22228-0.71054 0.77066
   7  15  -1  -13.39   15.32  28-0.35954 0.79173 0.67608-0.18264-0.71508 0.77613
   7  26  -1  238.59   14.81  27-0.36179 0.79394 0.67371 0.17957-0.71688 0.77623
   8  -2 -14    5.87   21.03  27-0.35583 0.62511 0.67997-0.74734-0.71210-0.04355
   8  -2 -13   -0.81   21.40  30-0.33510 0.61998 0.70108-0.76515-0.69518 0.00579
   8   7  -4  881.21   20.02  27-0.35873 0.80099 0.67693-0.44776-0.71443 0.59856
   8  10  -3  152.97   18.65  27-0.35764 0.81656 0.67807-0.35062-0.71356 0.66233
   8  15  -2  -17.19   16.33  28-0.35729 0.83369 0.67845-0.18631-0.71327 0.72680
   8  16  -2  223.49   12.42  27-0.36263 0.84063 0.67281-0.14871-0.71755 0.72977
   8  25  -2   46.24   11.05  27-0.36291 0.84015 0.67252 0.14803-0.71778 0.73190
   9   4  -7   42.31   20.57  28-0.35300 0.80646 0.68292-0.55133-0.70981 0.42102
   9   8  -5  668.31   18.72  28-0.35657 0.84479 0.67919-0.41680-0.71270 0.55083
   9  11  -4  291.49   16.80  28-0.35534 0.86059 0.68048-0.31896-0.71170 0.61509
   9  17  -3   -0.53   16.15  28-0.35743 0.88055 0.67830-0.12059-0.71339 0.68065
   9  18  -3   -6.82   15.74  28-0.35912 0.88404 0.67653-0.08553-0.71474 0.68290
   9  19  -3  852.67   16.34  27-0.36204 0.88701 0.67344-0.05083-0.71708 0.68334
   9  20  -3   -4.60   11.11  27-0.36319 0.88704 0.67222-0.01560-0.71800 0.68591
   9  21  -3  163.83   11.64  27-0.36291 0.88810 0.67252 0.01617-0.71778 0.68438
   9  22  -3   37.00   13.24  28-0.35968 0.88728 0.67593 0.04918-0.71520 0.68358
   9  23  -3  109.64   13.64  27-0.36059 0.88532 0.67497 0.07934-0.71592 0.68279
   9  24  -3  -14.70   14.83  28-0.35813 0.88234 0.67756 0.10997-0.71395 0.68157
  10  10  -6  652.51   17.30  27-0.36086 0.89617 0.67468-0.34762-0.71614 0.50728
  10  13  -5   74.84   15.20  28-0.35534 0.90746 0.68048-0.25322-0.71171 0.56855
  10  14  -5  210.93   13.07  27-0.36347 0.91675 0.67192-0.21359-0.71823 0.57355
  11   8  -9  427.70   17.42  27-0.35787 0.90436 0.67783-0.41590-0.71374 0.33088
  11  10  -8    3.62   15.54  28-0.35785 0.92424 0.67786-0.34958-0.71373 0.39556
  11  13  -7  186.41   14.87  27-0.36263 0.94454 0.67281-0.24738-0.71755 0.46321
  11  17  -6    4.93   13.89  28-0.35446 0.95449 0.68139-0.12294-0.71100 0.52092
  11  18  -6  278.04   16.19  27-0.35813 0.95802 0.67757-0.08734-0.71395 0.52348
  11  19  -6   12.48   15.40  27-0.35977 0.96018 0.67584-0.05107-0.71527 0.52587
  11  20  -6   32.13   13.87  27-0.36122 0.96117 0.67430-0.01730-0.71643 0.52713
  12  11 -10   28.52   17.05  28-0.35025 0.94500 0.68576-0.32454-0.70759 0.27909
  12  14  -9  243.14   15.41  27-0.36053 0.97152 0.67504-0.21751-0.71587 0.35114
 -14   1  -3   -5.05   15.31  29-0.34540-0.60269 0.69125-0.66117-0.70307 0.26562
 -14   2  -2  -15.28   14.07  28-0.34654-0.58818 0.69009-0.62691-0.70399 0.33088
 -14   3  -1   24.09   16.02  28-0.34682-0.56608 0.68982-0.59345-0.70422 0.39555
 -14   9   2   38.16   16.99  29-0.34221-0.51841 0.69448-0.40205-0.70046 0.58369
 -13  -2  -5  -13.32   14.15  29-0.34811-0.57014 0.68849-0.75382-0.70527 0.15993
 -13   0  -2    1.59   14.41  28-0.35166-0.51485 0.68485-0.68652-0.70815 0.35325
 -12  -2  -3   25.16   15.80  29-0.34612-0.47409 0.69052-0.75823-0.70365 0.30126
 -12  -1  -2   -2.03   14.94  28-0.34654-0.46040 0.69009-0.72592-0.70399 0.36564
 -12   0  -1    1.29   16.16  28-0.34654-0.43929 0.69009-0.69207-0.70399 0.43061
 -12   3   1  117.76   16.61  29-0.34529-0.40483 0.69137-0.59700-0.70297 0.55499
 -12   5   2   -4.53   16.72  29-0.34669-0.38699 0.68995-0.52504-0.70411 0.62267
 -11  -5  -7  -19.90   13.95  29-0.34726-0.48031 0.68937-0.85381-0.70457 0.06519
 -11  -4  -4   -6.90   11.51  28-0.35109-0.42443 0.68543-0.81681-0.70769 0.26035
 -11  -3  -3   51.44   14.81  29-0.34363-0.41283 0.69305-0.79440-0.70161 0.31588
 -11  -1  -1  347.63   16.51  29-0.34198-0.37947 0.69472-0.73181-0.70026 0.44043
 -11   0   0    7.94   15.86  28-0.35166-0.35176 0.68485-0.68601-0.70815 0.51593
 -10  -6  -8   40.80   14.38  29-0.34569-0.43379 0.69096-0.89086-0.70330 0.01649
 -10  -6  -7   83.73   14.99  28-0.34755-0.41490 0.68906-0.88750-0.70482 0.08228
 -10  -4  -3  473.05   16.96  29-0.34588-0.34601 0.69077-0.82510-0.70345 0.33498
 -10  -3  -2  324.06   15.81  29-0.34260-0.33198 0.69409-0.79604-0.70077 0.39572
 -10  -2  -1   36.31   16.44  29-0.34483-0.31220 0.69183-0.75964-0.70260 0.46289
 -10   1   1   -1.71   19.24  29-0.34083-0.28325 0.69587-0.66305-0.69933 0.58832
  -9  -7  -9    1.16   12.96  28-0.34825-0.38557 0.68835-0.91998-0.70538-0.02758
  -9  -7  -8    4.94   12.99  28-0.34825-0.36785 0.68835-0.91961-0.70538 0.03642
  -9  -7  -7    2.96   10.52  28-0.35223-0.34837 0.68426-0.91466-0.70861 0.10415
  -9  -6  -5  -39.79   16.24  29-0.34569-0.32076 0.69096-0.88940-0.70330 0.22610
  -9  -4  -2   93.51   12.74  28-0.35138-0.25923 0.68514-0.81839-0.70792 0.42190
  -9   2   2  670.42   20.26  28-0.34842-0.19263 0.68818-0.62499-0.70552 0.67409
  -8  -7  -6  328.56   14.66  29-0.34337-0.27309 0.69332-0.92629-0.70140 0.17581
  -8  -6  -4  156.01   15.27  29-0.34488-0.23752 0.69178-0.89157-0.70264 0.30569
  -8  -2   0   15.77   18.81  29-0.34742-0.16398 0.68920-0.75554-0.70471 0.56428
  -8   4   3    1.36   22.09  30-0.33668-0.12231 0.70002-0.57030-0.69591 0.74692
  -7  -8 -11   77.51   14.20  29-0.34606-0.29370 0.69059-0.95574-0.70360-0.12286
  -7  -8  -7  211.82   15.08  29-0.34696-0.22279 0.68967-0.95393-0.70433 0.13337
  -7  20   6  -23.61   18.02  29-0.34017-0.00283 0.69654-0.04090-0.69878 0.96001
  -7  21   6  109.31   18.45  29-0.34133-0.00033 0.69538-0.00789-0.69973 0.96152
  -7  22   6  246.74   18.58  29-0.33945-0.00292 0.69726 0.02332-0.69819 0.96062
  -6  -8  -6  106.95   16.25  29-0.34664-0.14130 0.68999-0.95398-0.70408 0.21540
  -6  -7  -4  330.69   13.37  28-0.35279-0.10091 0.68368-0.91493-0.70907 0.34730
  -6  -6  -3  548.32   19.12  29-0.34633-0.08958 0.69031-0.88926-0.70382 0.40586
  -6  -5  -2    0.93   18.95  29-0.34540-0.07415 0.69125-0.85672-0.70307 0.46950
  -6  -4  -1  152.07   14.30  28-0.35308-0.04752 0.68338-0.81567-0.70930 0.54032
  -5  -9 -11   24.99   14.44  29-0.34683-0.16602 0.68980-0.98570-0.70423-0.08662
  -5  -9 -10  198.82   15.04  29-0.34556-0.14815 0.69109-0.98918-0.70320-0.02400
  -5  -9  -9   66.04   15.12  29-0.34582-0.13144 0.69083-0.98844-0.70340 0.03938
  -5  -9  -8    6.86   14.41  29-0.34654-0.11181 0.69009-0.98345-0.70399 0.10688
  -5  -7  -4   28.71   17.60  28-0.34673-0.04362 0.68990-0.92042-0.70415 0.36046
  -5  -4  -1  919.15   18.27  28-0.35109 0.01375 0.68543-0.81792-0.70769 0.55556
  -4  -9 -12   43.31   13.51  28-0.34658-0.12043 0.69006-0.98765-0.70402-0.13394
  -4  -9  -8   -9.07   16.50  29-0.34583-0.05394 0.69082-0.98836-0.70341 0.12144
  -4  -7  -4  514.29   20.18  29-0.34634 0.02112 0.69030-0.92147-0.70383 0.37724
  -3  -9 -13   45.09   13.20  28-0.34834-0.07140 0.68826-0.98433-0.70546-0.17725
  -3  -9  -8   54.98   15.66  29-0.34369 0.01420 0.69299-0.98980-0.70167 0.13839
  -3  -7  -4   69.52   14.97  28-0.35109 0.09040 0.68543-0.91528-0.70769 0.40032
  -3  -6  -3 1654.87   26.78  28-0.34730 0.10312 0.68932-0.88700-0.70461 0.45922
  -3  -5  -2 3537.14   24.29  28-0.35421 0.12722 0.68221-0.84718-0.71021 0.52911
  -3  -2   0  616.77   33.06  29-0.34445 0.15377 0.69222-0.75866-0.70229 0.64932
  -3  14   5  205.24   18.29  28-0.34648 0.24250 0.69016-0.23131-0.70394 0.97204
  -2  -9 -13   33.00   15.04  29-0.34670-0.00980 0.68994-0.98637-0.70412-0.16232
  -2  -9  -8   15.94   16.99  29-0.34626 0.07729 0.69038-0.98658-0.70376 0.15661
  -2  17   5   17.63   16.79  29-0.34648 0.30774 0.69016-0.13206-0.70394 0.99021
  -2  18   5   43.39   12.12  28-0.35166 0.31347 0.68485-0.09531-0.70815 0.99432
  -2  24   5  217.33   14.45  28-0.35053 0.31189 0.68602 0.10190-0.70723 0.99420
  -2  25   5   -2.27   14.29  28-0.34711 0.30891 0.68951 0.13096-0.70446 0.99094
  -2  26   5   26.71   13.33  29-0.34198 0.30404 0.69472 0.15852-0.70026 0.98712
  -1  -9 -13   11.93   15.48  28-0.34882 0.05649 0.68777-0.98478-0.70585-0.14322
  -1  -9  -9  348.67   17.42  29-0.34472 0.12488 0.69194-0.98863-0.70251 0.10933
  -1  -4  -2   28.05   31.66  29-0.34483 0.24719 0.69183-0.82212-0.70260 0.55868
  -1   7   3  521.77   18.10  28-0.35251 0.34123 0.68397-0.45478-0.70884 0.88349
   0  -9 -12   28.28   15.82  28-0.34821 0.13754 0.68839-0.98488-0.70535-0.06168
   0  -9 -11   23.81   16.69  29-0.34597 0.15253 0.69067-0.98701-0.70353 0.00036
   0  -9 -10   10.97   16.42  28-0.34882 0.17298 0.68777-0.98424-0.70585 0.06603
   0  -8  -7   66.55   18.17  28-0.34732 0.22473 0.68930-0.95195-0.70463 0.25754
   0   5   2   25.81   22.28  28-0.35194 0.38682 0.68456-0.52312-0.70838 0.83488
   0  14   4 1187.98   19.91  29-0.34476 0.41388 0.69190-0.23236-0.70254 0.95930
   0  27   4   42.59   10.40  28-0.35109 0.42372 0.68543 0.20051-0.70769 0.96622
   0  28   4   97.97   14.81  28-0.34614 0.41783 0.69050 0.22764-0.70367 0.96104
   1  -8  -8  686.25   19.87  28-0.34858 0.27303 0.68802-0.95054-0.70565 0.21119
   1  -6  -5  813.47   24.78  29-0.34647 0.32377 0.69017-0.88703-0.70394 0.40170
   1  -5  -4   -3.34   22.91  29-0.34341 0.33679 0.69328-0.85764-0.70143 0.46284
   1  11   3  615.79   15.35  28-0.35109 0.46783 0.68543-0.32455-0.70769 0.91787
   1  21   4   31.48   15.29  29-0.34411 0.47928 0.69257-0.00444-0.70201 0.97543
   2  -8 -13  106.55   15.83  29-0.34610 0.24705 0.69054-0.95427-0.70363-0.09193
   2  -8 -10   -9.37   16.61  29-0.34669 0.29572 0.68995-0.95425-0.70411 0.10007
   2  -6  -6  195.53   23.11  29-0.34085 0.36435 0.69586-0.89240-0.69934 0.35137
   2  14   3  242.26   18.62  29-0.34489 0.52474 0.69177-0.23211-0.70265 0.93077
   2  15   3   20.25   12.80  28-0.35336 0.53517 0.68309-0.19029-0.70953 0.93763
   2  27   3  116.71   10.98  28-0.35053 0.53333 0.68602 0.20047-0.70723 0.93721
   2  28   3   96.05   14.74  28-0.34628 0.52819 0.69036 0.22781-0.70378 0.93222
   3  -7  -9   42.45   17.54  29-0.34638 0.38112 0.69026-0.91976-0.70386 0.18300
   3  12   2  285.54   14.03  28-0.35223 0.57923 0.68426-0.29025-0.70861 0.89037
   4  -6  -9  516.17   21.76  29-0.33799 0.43804 0.69872-0.89453-0.69699 0.19215
   4  10   1  275.83   21.10  29-0.34584 0.61867 0.69081-0.36286-0.70342 0.83840
   4  17   2 1035.29   18.12  28-0.34664 0.63777 0.69000-0.13126-0.70407 0.90428
   4  18   2   90.65   12.38  28-0.35081 0.64282 0.68573-0.09600-0.70746 0.90678
   4  19   2   50.63   10.84  28-0.35336 0.64518 0.68309-0.06020-0.70953 0.90917
   4  23   2  271.27   11.58  28-0.35223 0.64405 0.68426 0.07137-0.70861 0.90934
   4  24   2  -16.30   14.04  29-0.34811 0.64230 0.68849 0.10101-0.70527 0.90717
   4  25   2   73.66   15.22  28-0.34659 0.63968 0.69005 0.13055-0.70403 0.90435
   4  26   2   16.66   14.29  29-0.34255 0.63605 0.69414 0.15970-0.70073 0.90103
   5  -5  -9  210.17   22.37  29-0.34168 0.50475 0.69502-0.85829-0.70002 0.21311
   5   6  -1  356.95   16.95  28-0.35279 0.65487 0.68368-0.48638-0.70907 0.73368
   5   9   0  302.62   19.71  29-0.34339 0.66284 0.69329-0.39721-0.70142 0.79048
   5  15   1  726.58   17.50  28-0.34993 0.68802 0.68663-0.19350-0.70675 0.86050
   5  27   1  -37.13   13.98  29-0.34797 0.68879 0.68864 0.19900-0.70515 0.86010
   6   9  -1  154.23   14.17  28-0.35109 0.71687 0.68543-0.39027-0.70769 0.75035
   6  14   0  311.44   12.87  28-0.35138 0.73555 0.68514-0.22482-0.70792 0.81528
   7  -3 -15   38.62   19.72  30-0.33414 0.52032 0.70254-0.80082-0.69381-0.14011
   7   6  -3  230.75   20.55  28-0.34866 0.74378 0.68793-0.49045-0.70572 0.63788
   7   9  -2  568.30   19.19  28-0.34913 0.76207 0.68745-0.39158-0.70610 0.70280
   7  13  -1   -5.53   16.82  29-0.34540 0.77506 0.69125-0.26500-0.70307 0.76287
   8  -1 -10   81.82   38.92  35-0.27310 0.60914 0.75866-0.79107-0.64162 0.14284
   8  14  -2  225.95   17.70  28-0.34903 0.82587 0.68755-0.22839-0.70602 0.72097
   9  15  -3  820.18   16.76  28-0.34652 0.86974 0.69012-0.19641-0.70397 0.67263
   9  16  -3   16.97   11.39  28-0.35251 0.87690 0.68397-0.15816-0.70884 0.67596
  10   4  -9  304.82   23.14  29-0.33528 0.81847 0.70142-0.56726-0.69475 0.29707
  10   7  -7  832.93   19.06  28-0.34558 0.86313 0.69107-0.45942-0.70321 0.43266
  10   9  -6   27.25   15.33  29-0.34198 0.87738 0.69472-0.39813-0.70026 0.49412
  10  12  -5   47.95   16.12  29-0.34363 0.89618 0.69305-0.29846-0.70162 0.55892
  10  18  -4  116.80   16.17  28-0.34599 0.91532 0.69066-0.10065-0.70354 0.62527
  10  19  -4   52.63   16.27  28-0.34720 0.91885 0.68943-0.06504-0.70453 0.62578
  10  20  -4  147.29   15.86  28-0.34875 0.91933 0.68783-0.03131-0.70579 0.62909
  10  21  -4  128.32   14.32  28-0.34939 0.92034 0.68718 0.00174-0.70631 0.62854
  10  22  -4  -29.54   15.14  29-0.34768 0.92033 0.68893 0.03322-0.70492 0.62744
  11   9  -8  589.53   19.48  29-0.34087 0.90549 0.69584-0.39773-0.69935 0.38359
  11  12  -7  134.34   14.87  28-0.35085 0.93326 0.68568-0.29090-0.70750 0.45478
  11  15  -6   35.09   14.22  29-0.34423 0.94273 0.69245-0.20029-0.70210 0.51291
  11  16  -6  217.08   14.90  28-0.34947 0.94932 0.68710-0.16133-0.70638 0.51805
  12   9 -11   71.32   18.13  29-0.33640 0.91313 0.70030-0.40268-0.69568 0.20606
  12  13  -9  123.89   14.56  28-0.34983 0.96139 0.68673-0.25945-0.70667 0.34415
  12  16  -8   -7.63   14.44  28-0.34740 0.97569 0.68922-0.16355-0.70469 0.40478
 -14   5   0   22.32   15.07  30-0.33376-0.56148 0.70246-0.54066-0.69379 0.44922
 -14   7   1  103.79   17.17  30-0.32936-0.54856 0.70678-0.48060-0.69016 0.50814
 -14  13   3   56.51   19.12  30-0.32543-0.51697 0.71059-0.28647-0.68690 0.63437
 -13  -1  -4   54.50   14.64  29-0.33821-0.56274 0.69806-0.73318-0.69744 0.21480
 -13   0  -3   -2.25   14.25  30-0.33317-0.55532 0.70305-0.70408-0.69330 0.27485
 -13   2  -1   50.71   17.34  30-0.33008-0.51950 0.70608-0.64387-0.69075 0.39860
 -13   3   0   -2.01   15.04  30-0.33490-0.49243 0.70134-0.60468-0.69473 0.46757
 -13   5   1   39.47   17.20  30-0.33176-0.48269 0.70443-0.54295-0.69214 0.52893
 -13   7   2   21.36   15.77  30-0.33403-0.46167 0.70219-0.47544-0.69402 0.59392
 -13  10   3   -1.53   17.77  30-0.32970-0.44968 0.70644-0.37728-0.69044 0.65554
 -12  -3  -6   49.89   15.22  29-0.33463-0.53899 0.70161-0.80271-0.69450 0.10104
 -12  -3  -5  139.32   11.88  29-0.34208-0.51323 0.69418-0.79583-0.70061 0.17057
 -12   8   3   71.44   17.29  30-0.33130-0.38372 0.70488-0.44624-0.69176 0.67240
 -11  -4  -5   15.28   14.27  29-0.33806-0.45429 0.69820-0.83120-0.69732 0.18563
 -11  -2  -2  454.55   16.67  29-0.33904-0.39973 0.69723-0.76527-0.69812 0.37620
 -11   2   1  144.08   17.07  29-0.33775-0.34802 0.69852-0.63529-0.69706 0.56762
 -11   4   2   62.36   16.76  29-0.33574-0.33172 0.70051-0.57098-0.69542 0.63122
 -11  10   4    8.66   23.02  30-0.32259-0.31162 0.71333-0.38568-0.68453 0.74970
 -10  -5  -5  -13.59   14.98  30-0.33490-0.38812 0.70134-0.86474-0.69473 0.20162
 -10   3   2  226.73   18.39  30-0.33560-0.26897 0.70064-0.60458-0.69531 0.64708
  -9  -6  -6   31.57   15.63  30-0.33346-0.34712 0.70276-0.90236-0.69354 0.15237
  -9  -5  -4  415.64   16.61  30-0.33213-0.31356 0.70407-0.87121-0.69244 0.27790
  -8  -7 -10  131.39   14.55  30-0.33317-0.35319 0.70305-0.93642-0.69330-0.08559
  -8  -7  -7   40.66   14.47  30-0.33453-0.30096 0.70171-0.93365-0.69442 0.10659
  -8  -5  -3   76.34   17.22  30-0.33504-0.22896 0.70120-0.86677-0.69484 0.36317
  -8  -4  -2  198.87   17.21  30-0.33210-0.21423 0.70410-0.83791-0.69242 0.42373
  -8  -3  -1  965.07   19.20  30-0.33511-0.19444 0.70113-0.80200-0.69490 0.48940
  -8  19   6    8.83   18.11  30-0.33136-0.07285 0.70482-0.08202-0.69181 0.93596
  -8  20   6   62.05   16.96  30-0.33392-0.07031 0.70231-0.04735-0.69392 0.93905
  -8  21   6   50.18   14.72  29-0.33656-0.06730 0.69969-0.01214-0.69609 0.94114
  -8  22   6   -8.55   14.21  30-0.33533-0.07091 0.70091 0.02179-0.69508 0.93980
  -8  23   6   87.14   17.37  29-0.33412-0.07023 0.70211 0.05152-0.69408 0.93902
  -8  24   6    8.24   16.03  30-0.32949-0.07483 0.70665 0.08026-0.69027 0.93566
  -7  -8 -10   63.31   10.83  29-0.34151-0.28293 0.69476-0.95973-0.70014-0.06144
  -7  -8  -9   40.11   10.17  29-0.34007-0.26669 0.69619-0.96122-0.69897 0.00191
  -7  -8  -8  144.46   10.86  29-0.34179-0.24532 0.69447-0.95984-0.70037 0.06658
  -7  -7  -5   22.07   11.84  29-0.34179-0.19516 0.69447-0.92567-0.70037 0.25821
  -7  -2   0 1139.91   21.58  30-0.33229-0.11559 0.70391-0.77172-0.69258 0.56894
  -7  18   6  143.08   18.43  30-0.32705-0.01390 0.70902-0.11922-0.68825 0.95087
  -7  19   6  288.08   16.83  29-0.33515-0.00661 0.70109-0.07838-0.69494 0.95690
  -7  23   6   33.27   16.05  29-0.33628-0.00379 0.69997 0.05487-0.69586 0.95942
  -7  24   6   19.78   15.69  30-0.33422-0.00571 0.70201 0.08516-0.69417 0.95689
  -7  25   6  132.53   16.84  30-0.32911-0.01174 0.70702 0.11276-0.68996 0.95260
  -6  -8 -11   -4.53   13.54  30-0.33346-0.24791 0.70276-0.96825-0.69354-0.11591
  -6  -8  -7   25.70   15.47  30-0.33466-0.17160 0.70158-0.96540-0.69453 0.14246
  -6  19   6  204.96   18.90  30-0.33269 0.05462 0.70352-0.08056-0.69291 0.97206
  -6  20   6  285.01   16.87  29-0.33554 0.05803 0.70071-0.04547-0.69525 0.97500
  -6  21   6  248.31   16.56  29-0.33660 0.05949 0.69965-0.01112-0.69613 0.97632
  -6  22   6   19.42   15.71  29-0.33596 0.05998 0.70029 0.02181-0.69560 0.97632
  -6  23   6  316.84   16.72  29-0.33513 0.05813 0.70111 0.05333-0.69491 0.97483
  -6  24   6  111.35   16.31  30-0.33220 0.05539 0.70400 0.08325-0.69251 0.97231
  -5  -8  -6   -4.59   11.88  29-0.33921-0.08995 0.69705-0.96064-0.69826 0.22741
  -5  -6  -3 1374.44   16.49  29-0.34065-0.03165 0.69562-0.89439-0.69944 0.41913
  -5  -5  -2  250.70   15.59  29-0.34065-0.01345 0.69562-0.86103-0.69944 0.48389
  -5  11   5   55.16   22.34  30-0.33151 0.10065 0.70467-0.34458-0.69194 0.92458
  -5  21   6   81.44   17.58  30-0.32797 0.11460 0.70813-0.01980-0.68901 0.98662
  -5  22   6  196.40   17.70  30-0.32878 0.11564 0.70735 0.01414-0.68968 0.98695
  -4  -9 -11  -13.09   10.44  29-0.34065-0.11292 0.69562-0.99299-0.69944-0.07351
  -4  -9 -10   94.40   14.17  29-0.33805-0.09242 0.69821-0.99583-0.69732-0.01119
  -4  -9  -9   -1.12   11.36  29-0.33950-0.07883 0.69677-0.99392-0.69850 0.05327
  -4  -8  -6   22.52   16.38  30-0.33464-0.02696 0.70159-0.96549-0.69452 0.24040
  -4  -6  -3 1051.82   17.35  29-0.34036 0.03218 0.69591-0.89423-0.69920 0.43654
  -4  -5  -2   47.29   16.89  29-0.34265 0.05272 0.69361-0.85787-0.70107 0.50439
  -4  12   5   69.44   19.40  29-0.33639 0.16936 0.69986-0.30718-0.69595 0.94639
  -3  -9 -12    1.82   10.65  29-0.34122-0.06617 0.69504-0.99259-0.69991-0.11943
  -3  -9 -11   37.15   14.70  29-0.33588-0.04966 0.70037-0.99780-0.69553-0.06022
  -3  -9 -10  132.46   16.85  30-0.33420-0.03205 0.70203-0.99947-0.69415 0.00284
  -3  -9  -9  198.99   16.99  29-0.33574-0.01334 0.70051-0.99703-0.69542 0.06798
  -3  -8  -6   89.40   17.80  30-0.33484 0.03799 0.70139-0.96457-0.69468 0.25950
  -3   8   4  635.70   27.27  30-0.32927 0.20760 0.70686-0.44501-0.69009 0.89366
  -3  13   5   -1.52   17.17  30-0.32999 0.22667 0.70616-0.27950-0.69068 0.95877
  -2  -9 -12   20.66   14.44  30-0.33520-0.00202 0.70104-0.99441-0.69498-0.10376
  -2  -9 -11  132.41   16.24  30-0.33468 0.01366 0.70156-0.99877-0.69454-0.04300
  -2  -9 -10    2.42   16.24  30-0.33403 0.03033 0.70219-0.99937-0.69402 0.01908
  -2  -9  -9  -10.15   16.98  30-0.33490 0.04919 0.70134-0.99576-0.69473 0.08482
  -2  -8  -6   80.49   13.86  29-0.34179 0.10846 0.69447-0.95797-0.70037 0.28247
  -2  -3  -1 1476.23   36.28  30-0.33209 0.18711 0.70410-0.80311-0.69242 0.59325
  -2  16   5  361.85   17.20  29-0.33899 0.29919 0.69727-0.17240-0.69809 0.98411
  -2  27   5   43.37   14.38  30-0.33549 0.29834 0.70075 0.18585-0.69522 0.98256
  -2  28   5   96.71   13.61  30-0.32970 0.29200 0.70644 0.21196-0.69044 0.97747
  -1  -9 -12  -41.89   12.10  29-0.34179 0.06208 0.69447-0.99252-0.70037-0.08420
  -1  -9 -11  172.90   15.05  29-0.33761 0.08119 0.69865-0.99543-0.69695-0.02341
  -1  -9 -10  508.22   16.32  29-0.33814 0.09988 0.69812-0.99461-0.69739 0.04020
  -1  -7  -5   18.52   14.13  29-0.34007 0.18708 0.69619-0.92681-0.69897 0.36142
  -1  11   4   79.69   20.67  29-0.33766 0.34408 0.69860-0.33886-0.69699 0.93547
  -1  20   5  113.14   15.51  30-0.33036 0.35528 0.70580-0.04937-0.69099 0.99491
  -1  21   5   74.07   16.32  30-0.33227 0.35765 0.70393-0.01481-0.69257 0.99593
  -1  22   5   43.06   15.19  30-0.33192 0.35753 0.70427 0.01763-0.69228 0.99598
  -1  23   5   21.89   14.55  30-0.33081 0.35650 0.70536 0.04939-0.69136 0.99506
   0  -8 -14  -14.79   15.26  30-0.33375 0.08356 0.70248-0.96897-0.69378-0.20156
   0  13   4   -6.51   18.06  29-0.33490 0.40600 0.70134-0.27647-0.69473 0.94810
   1  -8 -14   16.85   11.17  29-0.34093 0.15723 0.69533-0.96028-0.69967-0.17858
   1  -8 -13  194.66   15.30  30-0.33028 0.16805 0.70588-0.96995-0.69092-0.12241
   1  -8  -9  307.79   18.37  30-0.33222 0.23914 0.70397-0.96751-0.69252 0.13495
   1  17   4  328.38   16.47  30-0.33155 0.46559 0.70464-0.14620-0.69196 0.96648
   1  18   4  792.61   17.72  29-0.33582 0.47031 0.70043-0.10967-0.69548 0.97060
   1  19   4    5.52   11.88  29-0.33950 0.47654 0.69677-0.07276-0.69850 0.97287
   1  20   4  160.80   12.48  29-0.34151 0.47623 0.69476-0.03849-0.70014 0.97515
   1  22   4  431.78   12.42  29-0.34208 0.47636 0.69418 0.02880-0.70061 0.97568
   1  23   4   -5.55   11.62  29-0.34036 0.47705 0.69591 0.05899-0.69920 0.97415
   1  24   4  130.24   15.00  29-0.33768 0.47396 0.69858 0.08926-0.69701 0.97255
   1  25   4  -24.63   15.11  30-0.33490 0.47105 0.70134 0.11910-0.69473 0.96994
   1  26   4  161.69   14.39  30-0.33153 0.46668 0.70466 0.14785-0.69195 0.96686
   2  -8 -12    3.75   15.09  30-0.33490 0.25200 0.70134-0.96129-0.69473-0.03398
   2  -8 -11  -11.64   15.08  30-0.33778 0.26849 0.69849-0.96160-0.69709 0.03080
   2  -7 -15  143.40   15.95  30-0.33347 0.20005 0.70275-0.93426-0.69355-0.22908
   2   5   1  257.54   23.87  29-0.33979 0.48400 0.69648-0.53396-0.69873 0.79738
   2  13   3  295.65   19.02  30-0.33311 0.51353 0.70310-0.27702-0.69325 0.92073
   3  -7 -14   12.76   15.42  30-0.33490 0.28091 0.70134-0.93073-0.69473-0.14697
   3  -7 -10   40.11   19.23  30-0.33127 0.34775 0.70491-0.93657-0.69173 0.10443
   3  -5  -6 1318.27   28.06  30-0.32826 0.41530 0.70785-0.87186-0.68924 0.35817
   3   4   0   35.41   28.26  29-0.33596 0.52782 0.70029-0.56961-0.69560 0.74823
   3   7   1   -0.88   17.50  29-0.33893 0.54807 0.69734-0.46764-0.69803 0.81525
   3  11   2  788.67   21.88  29-0.33658 0.56361 0.69967-0.33844-0.69611 0.87777
   3  19   3   94.03   16.38  30-0.33290 0.57805 0.70331-0.07964-0.69308 0.93901
   3  20   3   14.00   15.67  30-0.33461 0.58093 0.70162-0.04454-0.69449 0.94052
   3  21   3  173.99   15.85  29-0.33554 0.58166 0.70071-0.01151-0.69525 0.94144
   3  22   3  396.14   16.64  29-0.33546 0.58077 0.70078 0.02157-0.69519 0.94172
   3  23   3   63.33   16.08  30-0.33454 0.58178 0.70170 0.05310-0.69443 0.94002
   3  24   3   52.91   14.78  30-0.33260 0.57919 0.70360 0.08336-0.69284 0.93876
   4  -6 -15  -14.74   15.26  30-0.33663 0.32465 0.69963-0.89939-0.69615-0.19161
   4  -4  -6  286.56   25.30  30-0.33115 0.48210 0.70503-0.83603-0.69164 0.37845
   4  -3  -5  511.41   32.85  31-0.32436 0.49199 0.71163-0.81029-0.68601 0.43623
   4   6   0 1404.46   27.49  29-0.33496 0.59060 0.70128-0.50403-0.69478 0.76567
   4  15   2   -3.48   17.12  30-0.33375 0.62609 0.70248-0.20941-0.69378 0.89295
   4  16   2   43.20   12.13  29-0.34093 0.63367 0.69533-0.16946-0.69967 0.89875
   4  27   2  245.74   14.92  29-0.33778 0.63053 0.69849 0.18773-0.69709 0.89765
   4  28   2   59.19   14.85  30-0.33373 0.62701 0.70250 0.21596-0.69376 0.89232
   5  -5 -15  123.13   17.52  30-0.32941 0.38844 0.70672-0.87119-0.69020-0.18095
   5  13   1  165.03   17.32  30-0.33158 0.66862 0.70461-0.27749-0.69199 0.84535
   5  14   1  113.87   12.91  29-0.34179 0.68023 0.69447-0.23435-0.70037 0.85317
   6  -4 -15   15.64   18.20  30-0.32526 0.44658 0.71075-0.84221-0.68676-0.16645
   6  -3  -8 1246.65   33.63  31-0.31712 0.55906 0.71854-0.81808-0.67996 0.27218
   6  13   0  205.10   12.63  29-0.34179 0.72574 0.69447-0.26728-0.70037 0.80708
   7  -3 -11    6.69   22.47  31-0.32372 0.57955 0.71224-0.81149-0.68548 0.10423
   7  12  -1  617.38   18.97  30-0.33309 0.76333 0.70312-0.30823-0.69324 0.75335
   8   9  -3   -0.06   17.71  29-0.33864 0.79896 0.69763-0.40237-0.69779 0.64596
   8  13  -2  161.46   12.60  29-0.33950 0.81692 0.69677-0.27030-0.69850 0.71200
   9   0 -14    8.09   25.22  32-0.30941 0.63876 0.72578-0.72695-0.67346-0.06397
   9   0 -13   -2.82   26.62  32-0.30547 0.65400 0.72942-0.73075-0.67012-0.00394
   9   7  -5   69.21   19.49  30-0.33054 0.81850 0.70563-0.47523-0.69113 0.53052
   9  10  -4   11.64   16.20  30-0.33490 0.84537 0.70134-0.37138-0.69473 0.59788
   9  14  -3   13.26   16.02  29-0.33778 0.86275 0.69849-0.23916-0.69709 0.66297
  10   3 -10   17.99   25.02  31-0.32129 0.78610 0.71457-0.61592-0.68345 0.22031
  10   5  -8   28.29   19.55  30-0.32831 0.82728 0.70780-0.54351-0.68929 0.35367
  10  16  -4  195.99   16.28  29-0.33557 0.90608 0.70068-0.17482-0.69528 0.61718
  10  17  -4  175.01   12.70  29-0.34065 0.91145 0.69562-0.13714-0.69944 0.62142
  11   6 -10  240.36   20.14  30-0.33145 0.86091 0.70474-0.50625-0.69188 0.24689
  11   7  -9   13.46   18.77  29-0.33341 0.87609 0.70281-0.47386-0.69350 0.31129
  11  11  -7  336.82   16.16  29-0.33659 0.91868 0.69966-0.33784-0.69612 0.44367
  11  14  -6   96.28   15.90  29-0.33500 0.93405 0.70124-0.24191-0.69481 0.50565
  12   8 -12    6.20   19.10  31-0.32333 0.88449 0.71262-0.44953-0.68515 0.12985
  12  10 -10  375.45   18.89  29-0.33349 0.92665 0.70273-0.37317-0.69357 0.26603
  12  12  -9  -10.09   15.70  30-0.33605 0.94745 0.70020-0.30799-0.69567 0.33251
  12  14  -8   93.44   15.83  30-0.33132 0.95918 0.70486-0.24520-0.69178 0.39310
  12  15  -8   43.01   13.60  29-0.33862 0.96837 0.69764-0.20556-0.69778 0.39693
 -14   2  -3  -15.54   15.42  31-0.32318-0.62397 0.71263-0.64966-0.68488 0.24810
 -14   3  -2   28.49   15.59  30-0.32337-0.60898 0.71245-0.61711-0.68504 0.31337
 -14   4  -1   19.55   15.26  31-0.32289-0.58941 0.71290-0.58419-0.68464 0.37578
 -14  10   2  171.45   17.60  31-0.31438-0.54537 0.72098-0.39288-0.67753 0.56281
 -13  -1  -5  107.97   11.77  30-0.32870-0.59051 0.70730-0.74375-0.68945 0.14194
 -13   1  -2   10.91   14.76  31-0.32443-0.53856 0.71143-0.68027-0.68592 0.33138
 -13  15   4  292.33   25.69  33-0.29789-0.46095 0.73615-0.24356-0.66357 0.69440
 -12  -2  -5    9.60   14.08  30-0.32347-0.53829 0.71235-0.78321-0.68512 0.15405
 -12  -2  -4   -1.18   11.87  30-0.32986-0.50981 0.70617-0.77226-0.69041 0.22631
 -12  -1  -3   -7.14   15.81  31-0.32231-0.50063 0.71346-0.74758-0.68416 0.28355
 -12   2   0   80.03   16.59  30-0.32524-0.44247 0.71065-0.64709-0.68659 0.47597
 -12  12   4    0.59   21.20  31-0.31320-0.38373 0.72208-0.32769-0.67654 0.72503
 -11  -4  -7   53.86   14.04  31-0.32401-0.50121 0.71183-0.84514-0.68557 0.04597
 -11  -4  -6   18.51   11.02  30-0.32986-0.47993 0.70617-0.83997-0.69041 0.11478
 -11  -3  -4   42.62   15.80  30-0.32522-0.44895 0.71067-0.81090-0.68657 0.23911
 -11   1   0  165.19   16.17  31-0.31995-0.38398 0.71572-0.68367-0.68219 0.49154
 -10  -5  -8   -4.02   14.82  31-0.32289-0.45993 0.71290-0.87950-0.68464-0.00131
 -10  -5  -7   -8.41   14.63  30-0.32435-0.43948 0.71151-0.87853-0.68585 0.06355
 -10  -5  -6    2.12   11.17  30-0.32928-0.41826 0.70674-0.87193-0.68993 0.13246
 -10  -4  -4  248.39   16.76  30-0.32524-0.38402 0.71065-0.84380-0.68659 0.25607
 -10   0   0  193.87   17.53  31-0.31998-0.32003 0.71569-0.71549-0.68221 0.50923
  -9  -6  -9    1.92   14.30  30-0.32522-0.40975 0.71067-0.91064-0.68657-0.04620
  -9  -6  -8  -11.07   14.48  30-0.32435-0.39299 0.71151-0.91122-0.68585 0.01704
  -9  -6  -7   59.48   13.51  30-0.32671-0.37210 0.70923-0.90879-0.68780 0.08272
  -9  -4  -3   87.71   17.60  31-0.32270-0.30512 0.71309-0.84595-0.68448 0.33699
  -9  -2  -1    1.74   17.04  30-0.32347-0.27417 0.71235-0.78123-0.68512 0.46378
  -9  -1   0  195.87   13.21  30-0.32928-0.24739 0.70674-0.74150-0.68993 0.53141
  -9  20   6    4.87   17.78  31-0.31511-0.15378 0.72029-0.06442-0.67814 0.90612
  -9  21   6  131.94   18.69  31-0.32072-0.14549 0.71498-0.02501-0.68283 0.91138
  -9  22   6  108.91   17.90  31-0.32128-0.14562 0.71444 0.00695-0.68330 0.91165
  -9  23   6   26.13   18.08  30-0.32058-0.14630 0.71511 0.03911-0.68272 0.91070
  -8  -7  -9  173.56   10.80  30-0.32986-0.34016 0.70617-0.93856-0.69041-0.02547
  -8  -7  -8   55.99   10.03  30-0.33044-0.32213 0.70561-0.93797-0.69089 0.03959
  -8  -6  -5   11.15   15.77  30-0.32510-0.27457 0.71078-0.90895-0.68647 0.22690
  -8   0   1 1304.07   21.80  30-0.32813-0.16633 0.70786-0.70937-0.68898 0.61225
  -8   2   2  102.94   23.54  31-0.31878-0.15639 0.71682-0.65115-0.68121 0.67051
  -8  18   6   86.62   17.84  31-0.32000-0.08269 0.71567-0.12451-0.68223 0.92812
  -7  -7 -11   46.81   14.29  30-0.32261-0.31950 0.71318-0.94692-0.68440-0.14209
  -7  -7  -6   74.79   14.89  30-0.32678-0.22567 0.70917-0.94061-0.68786 0.18253
  -7  -6  -4   53.68   12.04  30-0.32841-0.18907 0.70758-0.90616-0.68921 0.31150
  -7  17   6   69.02   17.88  31-0.31750-0.02053 0.71804-0.15935-0.68014 0.94336
  -6  -8 -10   20.94   10.71  30-0.32783-0.23271 0.70814-0.97316-0.68873-0.05561
  -6  -8  -9  183.09   13.96  30-0.32614-0.21579 0.70978-0.97453-0.68734 0.00646
  -6  -8  -8   93.75   10.62  30-0.32899-0.19555 0.70702-0.97196-0.68969 0.07401
  -6  -7  -5  930.96   14.11  30-0.33015-0.14172 0.70589-0.93780-0.69065 0.26526
  -6  -2   0   81.49   21.40  31-0.32098-0.06216 0.71473-0.78124-0.68305 0.57901
  -6  17   6  295.06   19.73  31-0.31536 0.04244 0.72006-0.16042-0.67835 0.95973
  -6  18   6  222.39   16.82  30-0.32511 0.04946 0.71077-0.12036-0.68648 0.96689
  -6  25   6  101.11   15.58  30-0.32651 0.05160 0.70943 0.11080-0.68764 0.96894
  -6  26   6   39.95   15.84  30-0.32347 0.04938 0.71235 0.13896-0.68512 0.96509
  -5  -8 -12  149.90   11.03  30-0.32870-0.20200 0.70730-0.97359-0.68945-0.16455
  -5  -8 -11  -22.68   14.32  31-0.32202-0.19526 0.71374-0.97978-0.68391-0.10812
  -5  -8  -7  146.94   15.47  30-0.32535-0.11739 0.71054-0.97452-0.68668 0.15132
  -5  -7  -5   11.91   17.57  31-0.32114-0.08685 0.71458-0.94599-0.68318 0.27544
  -5  18   6  213.01   20.05  31-0.31569 0.10602 0.71975-0.12780-0.67863 0.97716
  -5  19   6  586.65   17.78  30-0.32302 0.11161 0.71278-0.08859-0.68474 0.98232
  -5  20   6   42.84   16.00  30-0.32613 0.11393 0.70979-0.05488-0.68733 0.98513
  -5  23   6   65.14   15.79  30-0.32604 0.11403 0.70988 0.04498-0.68725 0.98586
  -5  24   6   51.60   15.26  30-0.32440 0.11289 0.71146 0.07517-0.68589 0.98398
  -5  25   6   83.35   16.17  30-0.32347 0.11194 0.71235 0.10628-0.68512 0.98116
  -4  -8 -13  -29.47   10.27  30-0.32870-0.15946 0.70730-0.97256-0.68945-0.21108
  -4  -8  -7   97.69   15.91  31-0.32074-0.06031 0.71496-0.97992-0.68285 0.16515
  -4  -2   0  401.65   26.89  31-0.32042 0.06493 0.71526-0.78070-0.68259 0.61374
  -4   4   3  495.45   65.53  35-0.27322 0.07140 0.75775-0.62643-0.64224 0.76466
  -3  -8 -13   13.08   14.82  30-0.32309-0.09841 0.71272-0.97941-0.68480-0.19994
  -2  -8  -7  303.43   18.13  31-0.32129 0.06755 0.71444-0.97870-0.68331 0.20198
  -2  -7  -5 1112.28   21.45  31-0.32375 0.10655 0.71208-0.94264-0.68535 0.33062
  -2   9   4   62.28   21.53  30-0.32638 0.26987 0.70955-0.41614-0.68753 0.90783
  -2  15   5  241.87   13.24  30-0.32928 0.29009 0.70674-0.21476-0.68993 0.97575
  -1  -8 -14  -14.55   11.32  30-0.32928 0.01495 0.70674-0.97231-0.68993-0.22201
  -1  -8  -7  374.37   13.69  30-0.32986 0.14298 0.70617-0.96984-0.69041 0.22508
  -1  -6  -4 1665.35   20.69  30-0.33044 0.19651 0.70561-0.90336-0.69089 0.41730
  -1  -5  -3  358.10   20.35  30-0.32928 0.21316 0.70674-0.87086-0.68993 0.48140
  -1  18   5  467.57   17.60  30-0.32374 0.34944 0.71209-0.12124-0.68534 0.98888
  -1  19   5  311.92   16.00  30-0.32777 0.35264 0.70820-0.08451-0.68869 0.99261
  -1  24   5   25.23   14.34  31-0.32578 0.35266 0.71013 0.08019-0.68704 0.99348
  -1  25   5   34.24   14.94  30-0.32512 0.35185 0.71077 0.11021-0.68649 0.99070
  -1  26   5   42.86   14.88  31-0.32114 0.34834 0.71458 0.13909-0.68318 0.98737
   0  -8 -13   11.03   14.93  31-0.32114 0.09293 0.71458-0.97926-0.68318-0.14828
   0  -8  -8  241.34   17.78  30-0.32597 0.18545 0.70994-0.97322-0.68720 0.17565
   0  -7  -6 1293.67   22.01  30-0.32470 0.21870 0.71117-0.94155-0.68614 0.30214
   0   8   3  338.34   18.98  30-0.32986 0.38247 0.70617-0.44421-0.69041 0.88245
   1  -8 -12  290.85   16.52  31-0.32318 0.17380 0.71263-0.97761-0.68488-0.06444
   1  -8 -11   36.21   17.01  31-0.32056 0.19045 0.71513-0.97957-0.68270-0.00329
   1  -8 -10  -30.76   16.49  31-0.32333 0.20808 0.71249-0.97747-0.68500 0.06331
   1  -7 -15    3.65   15.09  31-0.32231 0.12316 0.71346-0.94538-0.68416-0.25740
   1  -7  -7  203.74   19.50  31-0.32114 0.25963 0.71458-0.94570-0.68318 0.25369
   1   1   0  489.79   49.92  30-0.32385 0.38779 0.71198-0.67918-0.68544 0.70297
   1   6   2  287.68   30.88  30-0.32356 0.42212 0.71227-0.51790-0.68519 0.82931
   1  10   3    1.43   15.12  30-0.33044 0.44690 0.70561-0.37692-0.69089 0.90131
   1  16   4 1022.66   19.27  30-0.32433 0.46007 0.71152-0.18616-0.68584 0.96028
   1  27   4   36.43   14.87  30-0.32599 0.46348 0.70993 0.17680-0.68721 0.96262
   1  28   4   73.33   14.03  30-0.32319 0.45914 0.71262 0.20454-0.68488 0.95788
   2  -7 -14  131.69   17.29  31-0.31988 0.20070 0.71578-0.94912-0.68213-0.17817
   2  -7  -8   15.54   17.04  31-0.32436 0.31121 0.71149-0.94015-0.68586 0.21082
   2  -5  -5   -3.02   22.91  30-0.32696 0.36653 0.70899-0.87391-0.68801 0.40284
   2  -4  -4 1372.20   29.04  30-0.32447 0.38155 0.71139-0.84294-0.68595 0.46519
   2   8   2  249.72   17.85  30-0.32870 0.49110 0.70730-0.44538-0.68945 0.85277
   3  -7 -13   20.66   15.29  30-0.32783 0.29099 0.70814-0.93987-0.68873-0.08988
   3  -7 -12   12.12   15.66  31-0.32231 0.30418 0.71346-0.94467-0.68416-0.03003
   3  -7 -11  -11.30   16.41  31-0.32289 0.31820 0.71290-0.94561-0.68464 0.03412
   3  -3  -4    1.30   29.68  31-0.32056 0.44230 0.71513-0.81382-0.68270 0.47930
   3  17   3  -10.15   16.18  31-0.32406 0.56974 0.71179-0.15338-0.68561 0.93190
   3  18   3  487.92   12.27  30-0.32928 0.57464 0.70674-0.11535-0.68993 0.93614
   3  25   3   40.63   11.50  30-0.32986 0.57741 0.70617 0.11466-0.69041 0.93602
   3  26   3  113.52   15.39  30-0.32609 0.57243 0.70983 0.14333-0.68729 0.93377
   3  27   3  -29.50   14.71  31-0.32260 0.56882 0.71318 0.17227-0.68440 0.92991
   4  -6 -14   10.78   16.27  31-0.32325 0.33314 0.71256-0.91118-0.68494-0.14028
   4  -6 -10  571.17   21.90  31-0.31597 0.39274 0.71948-0.91851-0.67886 0.10853
   4   9   1  233.83   22.11  30-0.32431 0.59735 0.71154-0.41746-0.68582 0.82028
   4  14   2   83.32   17.96  30-0.32424 0.61645 0.71161-0.25205-0.68576 0.88514
   5   3  -2   91.87   22.12  30-0.32745 0.61100 0.70852-0.61061-0.68841 0.64854
   6  -4 -10  293.89   21.62  31-0.31990 0.52468 0.71576-0.84977-0.68215 0.14648
   6   3  -3 1689.45   24.92  30-0.32459 0.65590 0.71128-0.61283-0.68605 0.59968
   6   5  -2   22.27   20.87  31-0.32080 0.66939 0.71490-0.55024-0.68290 0.66018
   6   8  -1  460.39   15.19  30-0.32870 0.69486 0.70730-0.44428-0.68945 0.73170
   6  12   0  -15.84   13.02  30-0.32928 0.71397 0.70674-0.31308-0.68993 0.79619
   6  19   1   21.35   15.55  30-0.32347 0.72618 0.71235-0.08865-0.68512 0.85409
   6  20   1   83.44   15.02  30-0.32459 0.72720 0.71128-0.05498-0.68605 0.85690
   6  21   1  478.69   15.82  30-0.32567 0.72794 0.71023-0.02040-0.68695 0.85834
   6  22   1   33.50   14.82  31-0.32440 0.72927 0.71146 0.01205-0.68589 0.85770
   6  23   1  301.15   15.56  30-0.32484 0.72746 0.71104 0.04372-0.68625 0.85797
   6  24   1   30.81   14.56  30-0.32377 0.72769 0.71207 0.07585-0.68536 0.85525
   6  25   1    3.11   13.87  31-0.32056 0.72430 0.71513 0.10643-0.68270 0.85402
   7  -3 -14   18.41   19.92  32-0.31455 0.51565 0.72082-0.82005-0.67767-0.09445
   7   8  -2  210.04   18.16  30-0.32725 0.73974 0.70871-0.44602-0.68825 0.68438
   7  17   0   -3.75   15.24  31-0.32129 0.76822 0.71444-0.15786-0.68331 0.80617
   7  18   0  321.46   15.85  30-0.32408 0.77313 0.71177-0.12117-0.68562 0.80978
   7  19   0  234.99   14.79  30-0.32725 0.77589 0.70871-0.08466-0.68826 0.81323
   7  20   0   70.45   10.73  30-0.32928 0.77844 0.70674-0.04993-0.68993 0.81467
   7  21   0   -4.69   11.18  30-0.33044 0.78040 0.70561-0.01688-0.69089 0.81474
   7  22   0  202.08   11.27  30-0.33015 0.77950 0.70589 0.01752-0.69065 0.81574
   7  23   0   28.89   11.49  30-0.32957 0.78007 0.70645 0.04877-0.69017 0.81379
   7  24   0  -27.99   14.20  31-0.32551 0.77803 0.71039 0.07911-0.68681 0.81286
   7  25   0  137.41   15.70  30-0.32516 0.77456 0.71072 0.10970-0.68653 0.81177
   7  26   0   98.04   15.70  30-0.32285 0.77229 0.71295 0.14024-0.68460 0.80813
   8   4  -5  825.04   20.95  30-0.32593 0.75050 0.70999-0.57829-0.68716 0.50817
   8   6  -4  510.78   18.15  30-0.32813 0.77038 0.70786-0.51041-0.68898 0.57452
   8  12  -2   36.08   16.38  30-0.32733 0.80526 0.70863-0.31625-0.68832 0.70079
   8  18  -1  184.29   16.51  30-0.32337 0.81890 0.71245-0.12209-0.68504 0.76283
   8  19  -1  -25.25   15.08  31-0.32493 0.82272 0.71095-0.08625-0.68633 0.76511
   8  20  -1  524.09   12.91  30-0.32870 0.82398 0.70730-0.05025-0.68945 0.76811
   8  21  -1   -0.75   11.51  30-0.32986 0.82615 0.70617-0.01761-0.69041 0.76773
   8  22  -1  -22.18   11.84  30-0.32986 0.82635 0.70617 0.01518-0.69041 0.76777
   8  23  -1   -5.01   11.65  30-0.32870 0.82566 0.70730 0.04698-0.68945 0.76706
   8  24  -1  114.59   14.58  30-0.32688 0.82308 0.70907 0.07916-0.68795 0.76672
   8  25  -1   16.79   14.72  31-0.32350 0.82127 0.71233 0.10951-0.68514 0.76405
   9   5  -6   24.56   18.17  30-0.32580 0.79612 0.71011-0.54667-0.68705 0.46174
   9   9  -4  280.41   16.88  31-0.31984 0.82563 0.71582-0.42222-0.68210 0.58256
   9  13  -3   83.74   15.64  30-0.32812 0.85153 0.70786-0.28192-0.68897 0.65622
   9  19  -2  141.35   15.03  31-0.32065 0.86339 0.71505-0.09346-0.68277 0.71260
   9  20  -2   20.94   15.33  30-0.32377 0.86562 0.71207-0.05571-0.68536 0.71519
   9  21  -2   91.71   15.68  30-0.32428 0.86586 0.71157-0.02330-0.68579 0.71754
   9  22  -2  333.81   15.69  30-0.32414 0.86617 0.71171 0.01058-0.68568 0.71776
   9  23  -2   51.49   15.01  30-0.32373 0.86626 0.71211 0.04288-0.68533 0.71619
   9  24  -2   25.06   14.62  31-0.32214 0.86451 0.71362 0.07459-0.68401 0.71526
  10   8  -6    1.21   18.54  30-0.32314 0.85478 0.71266-0.45066-0.68485 0.47648
  10  11  -5    0.50   15.01  31-0.32347 0.88192 0.71235-0.34943-0.68512 0.54234
  10  14  -4   14.91   15.18  31-0.32056 0.89089 0.71513-0.25507-0.68270 0.60318
  10  15  -4   42.60   14.77  30-0.32704 0.89993 0.70891-0.21586-0.68808 0.60890
  11   5 -11  158.69   21.95  31-0.31982 0.83009 0.71584-0.55231-0.68208 0.17138
  11  10  -7   25.69   17.49  31-0.31535 0.89962 0.72007-0.39291-0.67834 0.42352
  11  13  -6   29.49   15.47  30-0.32435 0.92336 0.71151-0.28559-0.68585 0.49614
  11  17  -5  -29.40   13.88  31-0.32114 0.93575 0.71458-0.15831-0.68318 0.55766
  11  18  -5  150.34   15.98  30-0.32403 0.94086 0.71181-0.12145-0.68558 0.56052
  11  19  -5  -20.02   14.32  31-0.32522 0.94478 0.71067-0.08649-0.68657 0.56178
  11  20  -5  -29.02   14.05  31-0.32624 0.94717 0.70969-0.05230-0.68741 0.56313
  12  11  -9   79.61   16.08  30-0.32258 0.93243 0.71320-0.35204-0.68438 0.32087
  12  13  -8   53.07   14.41  30-0.32216 0.94810 0.71361-0.28745-0.68403 0.38400
  12  17  -7  168.42   15.98  30-0.32377 0.96855 0.71207-0.15420-0.68536 0.45053
 -14   6   0  -12.59   15.77  32-0.31103-0.58640 0.72398-0.52678-0.67511 0.43098
 -14   8   1   22.38   18.03  32-0.30469-0.57295 0.72987-0.46814-0.66972 0.48991
 -13   0  -5   -9.90   13.92  32-0.30942-0.61380 0.72549-0.72793-0.67375 0.12610
 -13   0  -4   29.93   14.40  31-0.31669-0.58429 0.71866-0.72267-0.67989 0.19510
 -13   1  -3   29.47   14.01  32-0.30929-0.57675 0.72561-0.69579-0.67364 0.25356
 -13   4   0   16.98   16.06  32-0.31132-0.51906 0.72371-0.59380-0.67536 0.44871
 -13   8   2  231.54   18.90  32-0.30341-0.49307 0.73104-0.46856-0.66863 0.56964
 -12  -2  -6  -12.77   15.55  32-0.31220-0.56149 0.72289-0.79021-0.67610 0.08289
 -12   0  -2  150.45   15.13  31-0.31626-0.48683 0.71906-0.71992-0.67953 0.34190
 -12   1  -1  339.78   15.86  31-0.31694-0.46816 0.71842-0.68555-0.68010 0.40739
 -12   4   1  167.68   16.49  32-0.31262-0.43677 0.72249-0.59197-0.67646 0.53123
 -12   6   2  192.64   16.61  32-0.31160-0.42091 0.72345-0.52713-0.67560 0.59419
 -11  -3  -5   44.56   15.32  32-0.31212-0.47841 0.72296-0.82275-0.67604 0.16399
 -11  -2  -3  307.30   15.70  31-0.31591-0.44048 0.71939-0.78616-0.67924 0.29564
 -11  -1  -2  238.46   16.76  32-0.31087-0.42736 0.72414-0.75812-0.67497 0.35596
 -11   0  -1   -2.90   17.29  31-0.31249-0.40931 0.72261-0.72605-0.67635 0.41853
 -11   7   3   -9.27   18.68  32-0.30751-0.34415 0.72726-0.49602-0.67213 0.67188
 -10  -4  -5   24.12   15.84  31-0.31307-0.41387 0.72207-0.85734-0.67684 0.18054
 -10  -3  -3  -11.15   14.65  32-0.31220-0.37581 0.72289-0.82043-0.67610 0.31063
 -10  -2  -2  109.52   16.71  32-0.31097-0.36318 0.72403-0.79126-0.67506 0.37273
 -10  -1  -1  367.94   17.54  32-0.31165-0.34571 0.72340-0.75675-0.67564 0.43794
  -9  -5  -5  119.76   15.03  31-0.31621-0.34699 0.71911-0.88459-0.67948 0.20389
  -9  -3  -2    4.41   12.61  31-0.31803-0.29441 0.71738-0.81718-0.68102 0.39480
  -9   1   1  -13.44   17.82  32-0.31030-0.25092 0.72467-0.69204-0.67449 0.58115
  -9   5   3 1098.29   25.33  32-0.30601-0.21664 0.72865-0.56415-0.67085 0.70604
  -9  19   6   13.41   18.30  32-0.30575-0.16336 0.72889-0.10435-0.67063 0.89884
  -8  -6 -10   -5.04   12.71  32-0.31015-0.37955 0.72480-0.92561-0.67437-0.10655
  -8  -6  -6   47.78   15.24  32-0.31227-0.30315 0.72282-0.92062-0.67616 0.15294
  -8  -5  -4   26.15   16.82  32-0.31140-0.27024 0.72364-0.88943-0.67542 0.27934
  -8  17   6  343.46   19.03  32-0.30641-0.09670 0.72828-0.16885-0.67119 0.91675
  -7  -7 -10    6.65   12.91  32-0.31344-0.30649 0.72172-0.95222-0.67715-0.08254
  -7  -7  -9   22.70   13.66  32-0.31220-0.29239 0.72289-0.95457-0.67610-0.02170
  -7  -7  -8  -24.37   14.78  32-0.31220-0.27490 0.72289-0.95366-0.67610 0.04259
  -7  -7  -7   24.57   11.34  31-0.31861-0.25072 0.71683-0.94990-0.68151 0.11015
  -7  -6  -5    0.47   15.73  32-0.30869-0.22673 0.72617-0.92466-0.67312 0.23088
  -7  -5  -3   88.83   13.35  31-0.31920-0.17982 0.71627-0.88151-0.68200 0.36912
  -7  -4  -2  372.00   18.52  31-0.31444-0.16836 0.72078-0.85234-0.67799 0.42857
  -7  -3  -1  179.76   14.07  31-0.31861-0.14669 0.71683-0.81617-0.68151 0.49580
  -7   0   1   -1.11   18.87  32-0.30693-0.12355 0.72780-0.72817-0.67163 0.61315
  -7   4   3   11.60   27.52  33-0.30065-0.09326 0.73357-0.60207-0.66627 0.73595
  -7  16   6  220.30   19.02  32-0.30126-0.03833 0.73301-0.20706-0.66679 0.92942
  -6  -7 -12  -22.31   12.59  32-0.31366-0.28013 0.72152-0.95295-0.67734-0.19276
  -6  -7  -6  604.15   17.04  31-0.31393-0.17629 0.72126-0.95220-0.67756 0.19028
  -6  -6  -4  612.33   18.29  31-0.31531-0.13983 0.71996-0.91718-0.67873 0.31890
  -5  -8 -10    9.73   13.71  31-0.31687-0.17649 0.71849-0.98450-0.68004-0.04784
  -5  -8  -9   15.87   14.01  31-0.31570-0.16024 0.71959-0.98520-0.67906 0.01517
  -5  -8  -8  154.00   11.43  31-0.31890-0.14127 0.71655-0.98148-0.68175 0.08463
  -5  -2   0 1918.97   27.56  31-0.31458-0.00539 0.72065-0.78608-0.67811 0.59122
  -5  17   6   -0.12   19.35  33-0.30046 0.08716 0.73374-0.17202-0.66611 0.96727
  -5  26   6  -19.40   15.07  32-0.31366 0.09654 0.72152 0.13321-0.67734 0.97556
  -4  -8 -12    8.84   10.04  31-0.31890-0.14504 0.71655-0.98245-0.68175-0.15615
  -4  -8 -11   22.68   14.85  32-0.31103-0.13714 0.72398-0.98886-0.67511-0.09803
  -4  -8  -8   29.72   16.46  32-0.31097-0.08478 0.72404-0.98881-0.67506 0.09326
  -4  -7  -5  703.14   14.08  31-0.31687-0.02819 0.71849-0.94937-0.68004 0.29108
  -4   7   4   20.95   25.17  32-0.30918 0.12447 0.72571-0.49872-0.67354 0.85786
  -4  11   5    5.16   22.92  31-0.31113 0.14233 0.72388-0.36302-0.67520 0.92376
  -4  19   6   37.60   16.85  32-0.30945 0.15906 0.72546-0.10185-0.67377 0.98783
  -4  20   6  213.47   16.67  31-0.31301 0.16554 0.72212-0.06474-0.67679 0.99169
  -4  21   6  322.18   17.28  31-0.31501 0.16790 0.72024-0.02954-0.67848 0.99366
  -4  22   6    3.36   16.15  32-0.31410 0.16126 0.72110 0.00240-0.67770 0.99342
  -4  23   6  240.09   16.20  31-0.31532 0.16777 0.71995 0.03633-0.67873 0.99360
  -4  24   6    5.09   15.94  32-0.31132 0.16103 0.72371 0.06537-0.67536 0.99148
  -4  25   6   -1.92   15.25  31-0.31220 0.16032 0.72289 0.09679-0.67610 0.98898
  -3  -8 -12  157.43   15.30  32-0.31134-0.09156 0.72369-0.98871-0.67537-0.14236
  -3  -8  -7  412.58   13.33  31-0.31803 0.00185 0.71738-0.98160-0.68102 0.18179
  -3  -7  -5  199.20   13.68  31-0.31716 0.03736 0.71821-0.94877-0.68028 0.30959
  -3   0   1   -4.91   34.20  32-0.31380 0.13711 0.72138-0.72113-0.67746 0.68882
  -3  12   5 1121.34   21.73  32-0.30937 0.20732 0.72553-0.33061-0.67371 0.94144
  -2  -8 -13    8.11   11.06  31-0.31803-0.03533 0.71738-0.98301-0.68102-0.18551
  -2  -8 -12   35.84   14.10  32-0.30804-0.02985 0.72676-0.99198-0.67258-0.12895
  -2  -6  -4  478.00   24.07  32-0.31067 0.11219 0.72432-0.92166-0.67481 0.38541
  -2  14   5  437.86   18.46  31-0.31630 0.27843 0.71902-0.25880-0.67956 0.96510
  -1  -8 -13   24.18   14.22  31-0.31716 0.02767 0.71821-0.98323-0.68029-0.16805
  -1  -8 -12  177.53   14.78  32-0.30825 0.03288 0.72658-0.99182-0.67275-0.11174
  -1  -8  -8 1181.84   20.58  31-0.31328 0.10744 0.72187-0.98602-0.67702 0.14852
  -1  10   4   18.32   20.34  31-0.31278 0.31811 0.72234-0.39482-0.67659 0.91493
  -1  16   5  309.24   18.29  32-0.31001 0.33615 0.72493-0.19948-0.67425 0.97670
  -1  17   5   14.89   13.15  31-0.31803 0.34080 0.71738-0.15879-0.68102 0.98403
  -1  27   5  -17.54   13.24  32-0.31220 0.33726 0.72289 0.16841-0.67610 0.98360
  -1  28   5    4.91   14.93  32-0.31015 0.33449 0.72480 0.19537-0.67437 0.97879
   0  -8 -12   97.32   15.98  32-0.31253 0.10266 0.72258-0.98733-0.67638-0.08982
   0  -8 -11   -3.00   14.89  31-0.31220 0.12079 0.72289-0.99050-0.67610-0.03059
   0  -8 -10   29.71   15.35  32-0.30869 0.13381 0.72617-0.99085-0.67312 0.03512
   0  -8  -9   57.15   17.33  31-0.31417 0.15729 0.72103-0.98525-0.67777 0.10275
   0   2   1  813.16   48.50  31-0.31238 0.32987 0.72272-0.65752-0.67626 0.73979
   0  12   4   21.19   19.22  31-0.31512 0.38464 0.72014-0.32681-0.67857 0.93456
   1  -7 -14   -0.80   14.00  31-0.31220 0.13293 0.72289-0.95903-0.67610-0.20608
   1  15   4  -19.18   16.70  32-0.31220 0.44803 0.72289-0.22726-0.67610 0.95348
   2  -7 -13   45.73   15.01  32-0.30664 0.20612 0.72807-0.96063-0.67138-0.12402
   2  -7  -9   30.83   16.92  32-0.30781 0.27816 0.72698-0.95816-0.67238 0.13415
   2  12   3  159.35   13.51  31-0.31861 0.50019 0.71683-0.32365-0.68151 0.90825
   2  20   4  794.78   16.81  32-0.30828 0.50946 0.72655-0.06945-0.67278 0.96403
   2  21   4   -9.84   16.34  32-0.30986 0.50844 0.72508-0.03472-0.67412 0.96647
   2  22   4  -19.29   16.63  32-0.31132 0.50809 0.72371-0.00129-0.67536 0.96734
   2  23   4  -22.42   15.38  32-0.31103 0.50776 0.72398 0.03115-0.67511 0.96700
   2  24   4  486.07   15.84  32-0.30861 0.51016 0.72624 0.06241-0.67306 0.96475
   3  -6 -15    2.80   15.14  32-0.31220 0.24194 0.72289-0.92100-0.67610-0.22903
   3  -6  -8  527.51   19.66  32-0.30956 0.35988 0.72536-0.92441-0.67386 0.21464
   3  -4  -5  763.95   24.40  31-0.31332 0.41651 0.72184-0.85431-0.67705 0.40954
   3  10   2   36.03   14.96  31-0.31803 0.54440 0.71738-0.38904-0.68102 0.86236
   3  15   3  102.92   16.99  32-0.31043 0.55538 0.72454-0.23306-0.67460 0.91889
   3  16   3  370.11   12.69  31-0.31803 0.56471 0.71738-0.19214-0.68102 0.92575
   3  28   3  -51.57   13.32  32-0.31424 0.56005 0.72097 0.20106-0.67783 0.92677
   4  -6 -13  272.84   16.14  32-0.31197 0.33861 0.72310-0.92272-0.67591-0.08500
   4  -6 -12  186.88   18.23  32-0.30653 0.35088 0.72817-0.92775-0.67129-0.02578
   4  -6 -11    1.40   19.15  32-0.30751 0.37132 0.72726-0.92596-0.67213 0.03897
   4   3  -1  -19.78   26.06  32-0.30957 0.54828 0.72535-0.62673-0.67387 0.68024
   4  13   2  605.99   19.21  31-0.31315 0.60576 0.72199-0.29583-0.67691 0.87502
   5  -5 -14   92.68   16.24  32-0.31252 0.38711 0.72258-0.88908-0.67637-0.12983
   5  -5 -10  213.47   17.72  32-0.31174 0.45476 0.72332-0.89009-0.67571 0.12346
   5   1  -3 2410.30   30.83  31-0.31267 0.57984 0.72245-0.69059-0.67650 0.57155
   5   5  -1  436.85   24.56  31-0.31369 0.61524 0.72149-0.55872-0.67736 0.70105
   5   8   0  715.83   15.69  31-0.31949 0.64013 0.71599-0.45412-0.68224 0.76938
   5  12   1    4.68   12.98  31-0.31920 0.65642 0.71627-0.32109-0.68200 0.83490
   5  19   2  564.57   16.41  31-0.31186 0.66862 0.72320-0.10029-0.67582 0.89110
   5  20   2   24.09   15.63  31-0.31395 0.66871 0.72124-0.06328-0.67758 0.89512
   5  21   2  556.35   15.15  31-0.31525 0.67288 0.72002-0.03075-0.67867 0.89472
   5  22   2  216.80   14.41  31-0.31575 0.67255 0.71954 0.00239-0.67910 0.89565
   5  23   2  290.57   14.49  31-0.31493 0.67240 0.72032 0.03460-0.67841 0.89508
   5  24   2   27.99   15.21  31-0.31339 0.66881 0.72177 0.06750-0.67711 0.89515
   5  25   2  409.45   15.73  31-0.31205 0.66906 0.72303 0.09707-0.67597 0.89193
   5  26   2  -12.71   14.30  32-0.31015 0.66373 0.72480 0.12705-0.67437 0.89083
   6  -4 -14  134.11   18.53  32-0.30945 0.44610 0.72546-0.86027-0.67377-0.11592
   6  11   0   14.97   18.18  31-0.31570 0.69886 0.71959-0.35901-0.67906 0.78471
   6  17   1 1012.39   17.82  31-0.31403 0.71718 0.72117-0.16404-0.67765 0.84689
   6  18   1    4.99   11.02  31-0.31920 0.71967 0.71627-0.12486-0.68200 0.85319
   6  26   1    1.93   11.13  31-0.31745 0.71896 0.71793 0.13618-0.68053 0.85257
   7  -3 -13    7.51   19.12  33-0.30063 0.51826 0.73359-0.83353-0.66625-0.04201
   7  -3 -12    2.15   19.23  33-0.30046 0.53590 0.73374-0.83392-0.66611 0.02140
   7   3  -4  268.29   25.39  32-0.30480 0.68202 0.72976-0.63272-0.66982 0.53630
   7   5  -3  830.99   22.55  31-0.31196 0.70680 0.72311-0.56052-0.67590 0.60588
   7  11  -1    3.50   13.44  31-0.31832 0.74790 0.71710-0.35554-0.68126 0.74218
   7  16   0  134.15   16.12  31-0.31327 0.76188 0.72188-0.19757-0.67701 0.80079
   8   1  -7 1039.72   32.52  33-0.29796 0.68678 0.73601-0.70440-0.66397 0.35540
   8   8  -3  -14.24   17.47  32-0.31439 0.77489 0.72083-0.45826-0.67795 0.62849
   8  11  -2  253.43   18.47  31-0.31340 0.79064 0.72176-0.36239-0.67711 0.68923
   8  16  -1  419.30   17.19  31-0.31289 0.80868 0.72224-0.19808-0.67669 0.75296
   8  17  -1   31.22   12.06  31-0.31920 0.81357 0.71627-0.15676-0.68200 0.76028
   9  12  -3   43.85   15.79  31-0.31570 0.83793 0.71959-0.32720-0.67906 0.64764
   9  17  -2   60.99   16.09  32-0.31222 0.85380 0.72287-0.16422-0.67612 0.70778
   9  18  -2  165.60   12.06  31-0.31716 0.85947 0.71821-0.12826-0.68028 0.71026
  10   6  -7   42.46   16.53  31-0.31159 0.82862 0.72346-0.52672-0.67558 0.40495
  10  10  -5  439.34   17.82  31-0.31215 0.86445 0.72293-0.39711-0.67606 0.53053
  10  13  -4  357.60   17.10  32-0.31036 0.88017 0.72460-0.29963-0.67455 0.59307
  10  19  -3   73.81   14.54  32-0.30947 0.89700 0.72544-0.10274-0.67379 0.65815
  10  20  -3   -3.19   15.85  32-0.31191 0.89902 0.72316-0.06690-0.67585 0.66161
  10  21  -3   40.13   15.98  31-0.31286 0.90078 0.72226-0.03160-0.67666 0.66260
  10  22  -3  -11.88   15.18  32-0.31278 0.90125 0.72234-0.00006-0.67659 0.66305
  11   8  -8   63.97   16.72  31-0.31427 0.87854 0.72094-0.45953-0.67785 0.36083
  11  12  -6   58.67   15.83  31-0.31217 0.91026 0.72292-0.33057-0.67607 0.48636
  11  16  -5  151.35   15.52  31-0.31306 0.92992 0.72208-0.19921-0.67683 0.55029
  12   8 -11   14.84   18.32  32-0.30357 0.87985 0.73090-0.46971-0.66877 0.17638
  12   9 -10   15.29   17.59  32-0.30890 0.90190 0.72597-0.43091-0.67330 0.24607
  12  12  -8    1.60   16.33  33-0.30046 0.93274 0.73374-0.34098-0.66611 0.36365
  12  15  -7    2.88   13.48  31-0.31220 0.95426 0.72289-0.23086-0.67610 0.44163
  12  16  -7   13.73   13.61  31-0.31628 0.96256 0.71904-0.19260-0.67955 0.44494
 -14   3  -3   23.51   15.49  32-0.30164-0.64529 0.73309-0.63698-0.66668 0.22933
 -14   4  -2  113.78   15.24  33-0.29907-0.63107 0.73545-0.60790-0.66446 0.29080
 -14   5  -1   25.61   15.13  32-0.30132-0.61235 0.73339-0.57248-0.66640 0.35666
 -13   2  -2  102.97   16.02  32-0.30236-0.56433 0.73243-0.66857-0.66729 0.31125
 -13   3  -1   -5.64   15.95  32-0.30382-0.54541 0.73108-0.63551-0.66855 0.37604
 -13   6   1   44.52   16.21  33-0.30083-0.51239 0.73383-0.53956-0.66598 0.50180
 -13  11   3  192.46   18.58  33-0.29298-0.48611 0.74095-0.38293-0.65920 0.62195
 -12  -1  -4  -10.35   14.78  32-0.30529-0.53193 0.72973-0.76557-0.66981 0.20284
 -12   3   0  274.30   18.27  33-0.29583-0.47273 0.73838-0.64251-0.66166 0.45012
 -12   9   3  104.09   19.44  34-0.28839-0.42631 0.74505-0.45174-0.65520 0.63645
 -11  -3  -7    8.16   14.31  32-0.30236-0.52332 0.73243-0.83440-0.66729 0.02599
 -11  -3  -6   -6.42   11.07  32-0.30558-0.50414 0.72946-0.82982-0.67006 0.09357
 -11  -2  -4   77.57   16.06  33-0.29883-0.47370 0.73566-0.80429-0.66425 0.21563
 -11   3   1  113.19   17.07  32-0.30167-0.38401 0.73307-0.63598-0.66670 0.53793
 -11   5   2   -1.85   19.41  33-0.29529-0.37308 0.73887-0.57593-0.66120 0.59673
 -10  -4  -8   73.68   14.60  33-0.29917-0.48088 0.73535-0.87012-0.66455-0.02261
 -10  -4  -7   85.03   15.21  33-0.29894-0.46279 0.73556-0.86968-0.66435 0.04095
 -10  -4  -6   43.45   15.27  32-0.30353-0.44085 0.73135-0.86568-0.66830 0.10859
 -10  -3  -4  290.01   15.65  33-0.29755-0.41200 0.73683-0.83798-0.66315 0.23136
 -10   2   1    8.94   16.63  32-0.30089-0.32190 0.73378-0.67031-0.66603 0.55408
 -10   6   3   77.94   19.55  33-0.29823-0.28875 0.73621-0.54174-0.66374 0.67933
 -10   9   4  195.42   24.64  34-0.28103-0.28863 0.75153-0.45803-0.64876 0.72887
 -10  22   6    9.13   18.49  33-0.29675-0.23630 0.73755-0.01897-0.66246 0.86955
  -9  -5  -9   58.66   14.53  33-0.30036-0.43246 0.73426-0.90083-0.66557-0.06733
  -9  -5  -8   67.34   14.93  33-0.29883-0.41641 0.73566-0.90256-0.66425-0.00427
  -9  -5  -7   43.84   15.11  33-0.30038-0.39778 0.73425-0.90096-0.66559 0.05977
  -9  -5  -6  200.77   12.22  32-0.30588-0.37490 0.72919-0.89525-0.67031 0.12966
  -9  -4  -4   79.75   17.00  32-0.30104-0.34431 0.73364-0.86669-0.66616 0.25260
[truncated: 1,820,589 more chars]
