# Supplementary material for: Crystal structure of tri­chlorido­(4′-ferrocenyl-2,2′:6′,2′′-terpyridine-κ3 N,N′,N′′)iridium(III) aceto­nitrile disolvate
Source: Acta Crystallogr E Crystallogr Commun. 2015 Feb 25;71(Pt 3):m69–70. doi: 10.1107/S2056989015003473 (PMC4350693; doi:10.1107/S2056989015003473)
Supplement: Supplementary file 2 [file e-71-00m69-Isup2.hkl]

#
# h,k,l, Fc-squared, Fo-squared, sigma(Fo-squared), status flag
#
data_I
_shelx_title ' bd107a-mp in P21/a'
_shelx_refln_list_code          4
_shelx_F_calc_maximum      471.25
_exptl_crystal_F_000      1552.00
_reflns_d_resolution_high  0.7275

loop_
 _space_group_symop_operation_xyz
 'x, y, z'
 '-x+1/2, y+1/2, -z'
 '-x, -y, -z'
 'x-1/2, -y-1/2, z'

_cell_length_a    11.5570
_cell_length_b    21.6630
_cell_length_c    11.5790
_cell_angle_alpha  90.000
_cell_angle_beta  105.974
_cell_angle_gamma  90.000

_shelx_F_squared_multiplier     1.000

loop_
 _refln_index_h
 _refln_index_k
 _refln_index_l
 _refln_F_squared_calc
 _refln_F_squared_meas
 _refln_F_squared_sigma
 _refln_observed_status
   2   0   0      97126.22      96180.39       929.68 o
   4   0   0       8140.44       7617.48       510.72 o
   6   0   0      38640.12      37140.17       485.76 o
   8   0   0      26076.14      24951.05       962.05 o
  10   0   0       6222.57       5582.52       507.93 o
  12   0   0        888.88        861.80       292.31 o
  14   0   0        807.39        782.72       360.88 o
   1   1   0      11444.47      12456.91       660.17 o
   2   1   0       1215.16       1048.99       532.69 o
   3   1   0        336.34        173.60       382.74 o
   4   1   0       4605.06       4659.60       355.92 o
   5   1   0       5253.27       5593.78       293.24 o
   6   1   0      35087.32      34980.32       461.18 o
   7   1   0      12420.11      12416.35       373.65 o
   8   1   0       4052.72       4294.94       229.22 o
   9   1   0       5251.32       5186.14       194.67 o
  10   1   0         76.73         22.54       219.17 o
  11   1   0       4191.38       4079.33       217.71 o
  12   1   0       5329.20       5440.56       231.60 o
  13   1   0       3752.74       3479.50       218.87 o
  14   1   0       3309.21       3371.56       199.19 o
  15   1   0       1620.03       1152.98       449.50 o
   0   2   0        234.95        664.48       917.38 o
   1   2   0      68789.76      75586.86       655.35 o
   2   2   0      39628.42      39014.17       623.05 o
   3   2   0      15765.50      15497.74       435.50 o
   4   2   0      10351.15       9862.86       359.07 o
   5   2   0      49629.80      47484.93       624.95 o
   6   2   0       1743.79       1703.39       280.20 o
   7   2   0      29398.77      29799.66       409.80 o
   8   2   0         36.04        -80.41       248.70 o
   9   2   0       7023.69       6813.31       279.74 o
  10   2   0       3459.04       4123.08       229.87 o
  11   2   0       4094.19       4279.47       269.77 o
  12   2   0       2302.96       2210.67       263.01 o
  13   2   0       1363.06       1042.11       207.32 o
  14   2   0         56.49        -18.48       269.04 o
  15   2   0         55.31        285.51       320.62 o
   1   3   0      14016.29      14535.52       472.30 o
   2   3   0       2121.84       3256.96       500.96 o
   3   3   0       1027.31       1073.76       324.31 o
   4   3   0       2045.51       2330.45       297.32 o
   5   3   0        387.32        562.85       304.22 o
   6   3   0      11330.29      11151.29       260.75 o
   7   3   0        649.55        269.63       253.98 o
   8   3   0      17087.10      16532.79       238.08 o
   9   3   0       2362.08       2028.11       230.41 o
  10   3   0      10518.60      10669.33       238.14 o
  11   3   0       5756.94       5511.57       218.74 o
  12   3   0       6300.74       6776.65       211.01 o
  13   3   0        355.19       -117.03       204.83 o
  14   3   0       6098.40       6118.63       200.16 o
  15   3   0        116.15         83.66       200.63 o
   0   4   0      49754.34      54911.77      1555.05 o
   1   4   0      65620.16      71103.81       574.67 o
   2   4   0      44721.21      44598.52       453.25 o
   3   4   0        698.19        598.91       370.68 o
   4   4   0      22122.53      21300.54       342.68 o
   5   4   0       7887.64       7803.22       282.46 o
   6   4   0      24853.31      23915.23       363.19 o
   7   4   0      14884.61      14778.46       324.48 o
   8   4   0      20759.44      20732.73       255.50 o
   9   4   0      10059.45      10490.40       364.23 o
  10   4   0       3758.47       3992.67       307.41 o
  11   4   0        343.83        120.36       210.58 o
  12   4   0        590.01        683.19       210.83 o
  13   4   0        706.44        807.21       214.39 o
  14   4   0        335.44        121.12       234.00 o
  15   4   0          6.31         99.27       195.35 o
   1   5   0       8455.38       8247.19       422.52 o
   2   5   0       8983.33      10429.54       375.23 o
   3   5   0       5452.51       4498.15       304.21 o
   4   5   0       3465.30       3442.12       294.83 o
   5   5   0      14270.21      14174.48       406.78 o
   6   5   0        143.26        -99.46       261.51 o
   7   5   0      20077.26      19023.10       233.72 o
   8   5   0        249.84         76.86       228.96 o
   9   5   0       6256.94       6528.52       212.08 o
  10   5   0        771.58        794.84       218.88 o
  11   5   0       5815.13       5886.25       214.08 o
  12   5   0        304.05        460.75       209.11 o
  13   5   0       8737.97       8871.36       208.93 o
  14   5   0          3.18        121.66       248.45 o
  15   5   0       6148.23       5117.43       575.62 o
   0   6   0      48106.35      49629.21      1003.03 o
   1   6   0      53318.78      55455.45       433.26 o
   2   6   0      42953.43      43090.21       383.77 o
   3   6   0      16724.54      16125.52       305.69 o
   4   6   0      35674.87      34530.81       660.88 o
   5   6   0       2391.37       2016.20       289.61 o
   6   6   0      15329.88      14818.62       294.38 o
   7   6   0      20616.76      19808.47       536.95 o
   8   6   0       6905.65       6828.40       239.14 o
   9   6   0       7995.80       7824.49       212.83 o
  10   6   0       6832.16       6800.09       238.11 o
  11   6   0         29.08        356.90       211.53 o
  12   6   0       1596.13       1889.34       191.14 o
  13   6   0        634.62        673.84       206.55 o
  14   6   0         10.82        -18.88       196.00 o
   1   7   0        835.65        728.35       429.03 o
   2   7   0       7247.96       7165.12       296.77 o
   3   7   0        562.01        687.79       317.99 o
   4   7   0       5848.58       5828.85       311.29 o
   5   7   0       3611.12       3647.57       275.43 o
   6   7   0       1420.10       1683.95       255.50 o
   7   7   0       7671.10       7364.79       250.69 o
   8   7   0       9747.09       9677.29       283.45 o
   9   7   0       4992.71       4926.60       233.67 o
  10   7   0      25727.78      26205.76       425.64 o
  11   7   0         15.99        249.79       209.34 o
  12   7   0       6293.82       6517.31       337.06 o
  13   7   0        196.34       -203.33       203.33 o
  14   7   0       3509.70       3106.93       311.80 o
   0   8   0       8585.72       8282.75       498.12 o
   1   8   0      46597.97      48232.02       442.22 o
   2   8   0      18335.12      18521.32       289.90 o
   3   8   0      44363.19      42504.65       422.54 o
   4   8   0      22344.24      21261.71       310.34 o
   5   8   0      19398.62      18964.14       257.39 o
   6   8   0       2068.39       2218.02       332.28 o
   7   8   0      12154.27      11230.67       256.83 o
   8   8   0        748.07        592.55       208.18 o
   9   8   0      14171.26      14371.80       334.77 o
  10   8   0        166.55        304.96       209.92 o
  11   8   0       2266.27       2327.81       204.65 o
  12   8   0        878.97       1056.16       204.27 o
  13   8   0        230.56        -89.92       207.38 o
  14   8   0        975.31        794.25       236.65 o
   1   9   0        700.06        541.08       341.93 o
   2   9   0         37.40        110.66       278.26 o
   3   9   0      10659.73      11473.18       295.31 o
   4   9   0         23.71        -92.44       280.47 o
   5   9   0       7189.34       7709.04       267.41 o
   6   9   0      15470.61      14681.63       259.92 o
   7   9   0       6506.95       7010.98       220.49 o
   8   9   0       6430.68       6502.85       212.14 o
   9   9   0      11960.30      11890.39       287.77 o
  10   9   0         38.70         62.37       209.05 o
  11   9   0       6308.00       6289.18       246.68 o
  12   9   0        319.32        665.73       200.65 o
  13   9   0       2579.90       2452.82       206.59 o
  14   9   0       3104.17       3025.19       191.45 o
   0  10   0      81102.52      87015.98       547.86 o
   1  10   0        773.39        795.88       368.78 o
   2  10   0      81833.95      80159.77       609.16 o
   3  10   0       2511.38       3091.93       294.00 o
   4  10   0      27131.58      26773.14       296.97 o
   5  10   0       1373.38       1269.23       247.60 o
   6  10   0      10707.78      10285.03       259.68 o
   7  10   0       3990.39       3768.54       209.06 o
   8  10   0      16378.60      16335.79       203.97 o
   9  10   0        360.83        328.51       219.03 o
  10  10   0       4317.23       4429.06       211.22 o
  11  10   0        172.31        318.92       198.25 o
  12  10   0        445.06        566.43       196.22 o
  13  10   0        141.06        -67.48       386.81 o
  14  10   0        410.71        207.73       393.43 o
   1  11   0       7099.08       7525.93       308.81 o
   2  11   0       3262.01       3596.26       255.97 o
   3  11   0       1689.83       1635.76       242.78 o
   4  11   0       2722.32       2818.11       189.86 o
   5  11   0       1714.13       1768.03       216.34 o
   6  11   0        947.88        973.24       282.68 o
   7  11   0       1171.27        955.55       264.77 o
   8  11   0       3707.47       3944.90       264.18 o
   9  11   0      10191.03      10378.50       424.27 o
  10  11   0       5033.89       4859.24       198.34 o
  11  11   0       3397.97       3686.48       250.47 o
  12  11   0       2466.08       2440.78       357.49 o
  13  11   0       1254.02       1216.75       401.90 o
  14  11   0       1965.25       1889.52       203.50 o
   0  12   0        559.80        253.19       396.72 o
   1  12   0      22949.21      25486.31       553.71 o
   2  12   0        591.09        413.68       201.99 o
   3  12   0     103099.52     104165.10       933.52 o
   4  12   0        229.07        -16.27       218.54 o
   5  12   0      39826.67      40512.70       617.54 o
   6  12   0        402.29         61.86       255.71 o
   7  12   0       5153.25       5191.15       206.87 o
   8  12   0       2489.79       2794.93       281.85 o
   9  12   0      10004.70      10258.85       528.97 o
  10  12   0        493.83        426.49       239.95 o
  11  12   0       6574.49       6721.10       239.34 o
  12  12   0         65.62       -205.48       205.48 o
  13  12   0       1024.48        855.27       185.12 o
   1  13   0      14916.22      15417.48       303.49 o
   2  13   0         17.20        113.14       230.84 o
   3  13   0      15267.90      15469.60       242.38 o
   4  13   0       4938.63       5236.28       244.23 o
   5  13   0        151.65        135.67       211.43 o
   6  13   0       5369.44       5395.57       203.76 o
   7  13   0        121.57        416.38       195.06 o
   8  13   0       4133.13       4143.40       197.57 o
   9  13   0       4442.62       4305.41       224.52 o
  10  13   0       6648.44       7245.90       220.04 o
  11  13   0       2440.30       3026.25       373.18 o
  12  13   0       2511.28       2395.47       237.63 o
  13  13   0        331.16        270.85       193.65 o
   0  14   0      14812.28      16142.36       359.99 o
   1  14   0      14797.36      15131.53       296.53 o
   2  14   0      27885.43      28883.75       265.58 o
   3  14   0       4631.69       4849.53       236.92 o
   4  14   0      30875.43      31007.32       328.41 o
   5  14   0       2012.32       2002.96       206.12 o
   6  14   0       8611.89       8284.26       193.11 o
   7  14   0      10070.38       9728.09       200.76 o
   8  14   0       7118.27       7189.78       200.57 o
   9  14   0       4535.05       4429.73       211.78 o
  10  14   0       3556.20       3859.35       291.76 o
  11  14   0        441.69        104.15       278.88 o
  12  14   0       1632.32       1443.37       201.21 o
  13  14   0        216.15        759.55       199.01 o
   1  15   0        247.46        -30.02       204.03 o
   2  15   0        237.19       -161.41       206.79 o
   3  15   0       3079.59       2960.69       209.49 o
   4  15   0        171.59       -192.09       230.83 o
   5  15   0       9462.52      10158.67       369.55 o
   6  15   0         23.88       -175.55       214.64 o
   7  15   0       6569.14       7304.81       421.81 o
   8  15   0        586.25        730.97       191.49 o
   9  15   0       6378.21       6285.44       252.15 o
  10  15   0          3.01        126.33       263.92 o
  11  15   0       4417.16       4542.96       244.37 o
  12  15   0        985.47        878.12       197.03 o
  13  15   0       5476.16       4581.89       983.35 o
   0  16   0       8122.94       8153.89       338.90 o
   1  16   0      18550.54      19212.11       228.79 o
   2  16   0      19070.73      18680.97       250.58 o
   3  16   0      16216.73      16371.43       301.68 o
   4  16   0      20855.21      20820.58       256.87 o
   5  16   0      17510.11      17764.34       231.50 o
   6  16   0       4809.09       4919.81       197.37 o
   7  16   0       3117.43       3465.40       208.89 o
   8  16   0       2078.65       2147.88       185.09 o
   9  16   0       1512.76       2083.25       292.17 o
  10  16   0       1043.35       1072.97       236.84 o
  11  16   0       2012.81       2089.40       266.14 o
  12  16   0        976.16        678.02       202.10 o
   1  17   0        911.87        928.91       184.44 o
   2  17   0       7611.40       7958.18       335.37 o
   3  17   0        641.58        451.93       192.40 o
   4  17   0        738.75        843.78       217.03 o
   5  17   0       1783.69       1726.92       249.62 o
   6  17   0        783.55        660.89       212.90 o
   7  17   0         25.37        146.67       190.45 o
   8  17   0       5404.93       5349.95       192.48 o
   9  17   0         12.25       -144.43       203.55 o
  10  17   0      11379.33      11245.63       211.69 o
  11  17   0        205.98        315.07       255.25 o
  12  17   0       5144.34       4859.27       210.56 o
   0  18   0        123.84       -437.00       437.00 o
   1  18   0      19473.25      20308.07       200.23 o
   2  18   0       2750.95       3093.78       197.67 o
   3  18   0      12594.34      12801.50       231.32 o
   4  18   0      14832.00      15377.33       207.97 o
   5  18   0      12215.20      12104.09       524.57 o
   6  18   0       4894.72       5125.00       206.11 o
   7  18   0       7983.52       7767.83       192.08 o
   8  18   0         39.15        236.14       204.98 o
   9  18   0       3242.61       3089.21       179.06 o
  10  18   0       1677.01       1785.64       190.24 o
  11  18   0        842.45        765.23       192.31 o
  12  18   0        946.90       1038.88       238.92 o
   1  19   0       1010.94       1325.08       214.03 o
   2  19   0       3613.94       3053.25       215.75 o
   3  19   0       1507.53       1776.01       212.86 o
   4  19   0       2680.27       2789.63       307.88 o
   5  19   0       4294.66       4356.69       172.03 o
   6  19   0       2951.32       2748.41       184.61 o
   7  19   0       6535.57       6697.03       206.04 o
   8  19   0        347.09        602.93       194.11 o
   9  19   0       2611.48       2791.30       195.58 o
  10  19   0        186.10         48.24       197.87 o
  11  19   0       4907.38       4522.73       487.67 o
   0  20   0      19438.48      20932.36       521.16 o
   1  20   0       3052.03       3029.61       365.09 o
   2  20   0      10300.17      10980.99       198.26 o
   3  20   0         45.00        202.58       184.42 o
   4  20   0      12619.35      12642.17       195.01 o
   5  20   0       1986.20       1648.52       171.83 o
   6  20   0      20407.15      20773.85       261.23 o
   7  20   0       1214.30       1642.80       177.07 o
   8  20   0       4892.95       4906.06       190.68 o
   9  20   0        472.52        323.17       196.75 o
  10  20   0        843.47        498.91       170.84 o
  11  20   0         52.99        276.70       199.48 o
   1  21   0        274.56        396.03       324.17 o
   2  21   0        105.73        410.11       183.93 o
   3  21   0       1703.54       1628.93       260.24 o
   4  21   0        377.06        414.73       166.13 o
   5  21   0        490.46        623.81       200.27 o
   6  21   0       2362.07       2600.24       246.36 o
   7  21   0         53.49       -115.90       175.42 o
   8  21   0       2515.67       2154.89       178.25 o
   9  21   0       1072.43       1190.43       369.37 o
  10  21   0       1778.69       1834.13       249.94 o
   0  22   0         36.88        -97.03       283.42 o
   1  22   0      11459.37      11387.46       376.13 o
   2  22   0        509.94        388.83       182.66 o
   3  22   0      19664.75      19667.17       197.57 o
   4  22   0        174.73        389.38       191.20 o
   5  22   0      16915.52      17019.70       211.83 o
   6  22   0         37.37       -101.70       260.72 o
   7  22   0       5206.24       5380.32       340.46 o
   8  22   0         22.88        282.23       194.15 o
   9  22   0        542.54        839.11       358.73 o
  10  22   0         21.21       -187.26       187.26 o
   1  23   0         14.79        -84.34       180.35 o
   2  23   0        142.69         61.44       371.11 o
   3  23   0       1644.85       1423.67       387.66 o
   4  23   0       2099.20       1831.78       183.46 o
   5  23   0        773.32       1140.95       235.52 o
   6  23   0       3662.69       3813.83       177.10 o
   7  23   0        287.42        580.07       180.56 o
   8  23   0       1647.22       1624.41       223.67 o
   9  23   0        577.99        578.69       294.53 o
   0  24   0      24442.98      24875.22       790.88 o
   1  24   0       2836.18       2613.64       418.40 o
   2  24   0      10535.59      10987.24       363.24 o
   3  24   0        222.63        164.68       174.31 o
   4  24   0       6170.96       6951.56       298.57 o
   5  24   0       1984.01       2339.57       215.81 o
   6  24   0       6532.33       6440.98       190.94 o
   7  24   0        188.89        -86.58       198.74 o
   8  24   0       3150.81       3485.90       172.25 o
   1  25   0        960.13       1032.75       279.49 o
   2  25   0       1935.21       2382.41       202.78 o
   3  25   0        744.63        735.01       186.39 o
   4  25   0       1615.80       1610.19       158.85 o
   5  25   0       2522.06       3000.31       278.73 o
   6  25   0       1438.28       1281.96       159.09 o
   7  25   0       3816.54       3891.46       195.62 o
   8  25   0         85.70       -248.56       248.56 o
   0  26   0        793.47       1230.92       341.30 o
   1  26   0       7812.60       7607.12       219.29 o
   2  26   0       2768.05       2803.87       196.78 o
   3  26   0       7915.84       7829.25       422.96 o
   4  26   0       8384.40       8598.14       310.71 o
   5  26   0       5260.19       5092.76       206.33 o
   6  26   0       4059.73       3571.58       192.09 o
   7  26   0       4655.96       4362.48       412.18 o
   1  27   0        204.59        798.31       207.64 o
   2  27   0       1462.16       1154.76       258.41 o
   3  27   0          0.68       -257.03       283.30 o
   4  27   0        959.44        253.11       346.54 o
   5  27   0        164.70        172.25       385.31 o
   6  27   0        801.35        706.59       242.53 o
   0  28   0       2337.73       1604.18       220.33 o
   1  28   0       6035.92       5742.26       292.50 o
   2  28   0       4521.35       4781.61       186.56 o
   3  28   0       3801.55       3841.64       246.01 o
   4  28   0       2267.99       2168.19       201.70 o
   5  28   0       4965.06       3688.45       310.31 o
   1  29   0        223.97        153.86       169.20 o
   2  29   0        698.87        462.04       392.38 o
   3  29   0         96.55        375.90       176.16 o
 -14   0   1       8057.17       8041.69       321.77 o
 -12   0   1      12954.62      12910.85       572.12 o
 -10   0   1      12638.05      12641.66       330.76 o
  -8   0   1      34789.95      33136.71       747.70 o
  -6   0   1      52862.45      52322.73       491.08 o
  -4   0   1      22391.74      22653.82       558.64 o
  -2   0   1     222076.84     250581.17      8290.06 o
   0   0   1     101874.34     108763.88      1968.72 o
   2   0   1       1528.80       1010.53       580.53 o
   4   0   1      18161.25      17033.42       508.71 o
   6   0   1       3208.33       2721.55       383.18 o
   8   0   1        114.09       -281.14       281.14 o
  10   0   1        172.07        671.47       303.41 o
  12   0   1        879.80        299.28       289.33 o
  14   0   1         94.02       -234.82       283.68 o
 -15   1   1        914.33        533.03       339.37 o
 -14   1   1        548.73        648.12       217.63 o
 -13   1   1       3020.85       2690.66       212.05 o
 -12   1   1         32.72         16.32       208.14 o
 -11   1   1        689.73        376.96       213.75 o
 -10   1   1         11.52       -182.03       230.48 o
  -9   1   1         79.17         28.05       232.30 o
  -8   1   1       2737.38       3119.75       258.23 o
  -7   1   1       1482.91       1021.02       262.62 o
  -6   1   1       6194.87       6243.57       304.27 o
  -5   1   1        468.01        462.83       298.26 o
  -4   1   1       5762.31       5454.46       383.08 o
  -3   1   1       1914.88       1821.24       448.48 o
  -2   1   1       1241.07       1284.16       594.54 o
  -1   1   1      36207.86      39949.60       832.11 o
   0   1   1       3333.30       4140.10       526.85 o
   1   1   1      56846.68      62826.96      1194.40 o
   2   1   1      29991.21      28829.67       407.71 o
   3   1   1       6887.38       6850.52       394.06 o
   4   1   1      20434.36      19747.21       331.92 o
   5   1   1      26014.71      25557.38       388.37 o
   6   1   1       8650.93       8910.68       280.53 o
   7   1   1      27427.82      26223.66       239.01 o
   8   1   1       2283.59       2369.59       238.54 o
   9   1   1      11478.08      11896.15       238.88 o
  10   1   1       8283.95       8541.15       302.66 o
  11   1   1       8883.98       8678.92       222.34 o
  12   1   1       8072.08       8325.20       278.06 o
  13   1   1        853.51        927.24       205.02 o
  14   1   1        740.95        820.91       197.03 o
 -15   2   1       5487.63       5762.33       216.20 o
 -14   2   1       1597.64       1559.37       218.44 o
 -13   2   1      11859.73      12419.30       219.19 o
 -12   2   1       2344.26       2347.18       206.68 o
 -11   2   1       3754.66       3774.85       227.77 o
 -10   2   1         52.21       -223.67       223.67 o
  -9   2   1      13059.24      13285.63       242.33 o
  -8   2   1       7354.38       7692.93       269.77 o
  -7   2   1     111910.01     111712.30      1260.15 o
  -6   2   1      11576.18      10518.99       300.17 o
  -5   2   1      44048.54      42949.52       382.31 o
  -4   2   1        201.97        -16.68       355.55 o
  -3   2   1       6482.91       5709.56       438.09 o
  -2   2   1       3259.63       3432.79       544.30 o
  -1   2   1      47359.75      49582.58       588.82 o
   0   2   1      19113.98      20413.73       572.01 o
   1   2   1      93462.80      98565.25      1214.98 o
   2   2   1      32543.65      35050.50       461.37 o
   3   2   1       8679.92       7756.76       397.46 o
   4   2   1       2143.07       2132.13       337.47 o
   5   2   1        131.09        142.37       303.52 o
   6   2   1       3258.71       3109.33       271.79 o
   7   2   1        248.49        228.38       190.68 o
   8   2   1        126.55       -176.74       274.73 o
   9   2   1         16.96        -79.54       227.50 o
  10   2   1       1247.20       1080.11       218.45 o
  11   2   1        224.89       -103.07       195.86 o
  12   2   1        279.53        222.48       208.81 o
  13   2   1       1760.22       2154.42       232.84 o
  14   2   1        148.78        170.30       250.02 o
 -15   3   1          6.39        118.30       202.39 o
 -14   3   1       4106.31       4408.30       213.47 o
 -13   3   1       1953.21       1802.30       211.53 o
 -12   3   1       3215.59       3134.59       211.28 o
 -11   3   1       3544.01       3189.21       225.61 o
 -10   3   1        124.22        194.64       224.97 o
  -9   3   1       2598.07       2325.64       244.22 o
  -8   3   1       3631.19       3622.26       249.42 o
  -7   3   1        154.50        387.53       276.16 o
  -6   3   1       2219.97       2246.56       284.24 o
  -5   3   1      10184.82       9763.16       309.14 o
  -4   3   1        279.17        204.94       349.89 o
  -3   3   1       3442.05       4394.00       429.82 o
  -2   3   1      21919.74      23703.56       545.73 o
  -1   3   1      49280.43      54690.82       610.74 o
   0   3   1      55875.84      64249.74       621.24 o
   1   3   1      35760.27      36433.95       627.76 o
   2   3   1      38030.33      37952.43       477.21 o
   3   3   1       7962.76       8564.91       345.65 o
   4   3   1      27772.44      27362.50       369.06 o
   5   3   1       3880.04       3663.38       232.17 o
   6   3   1      45279.29      43909.47       628.48 o
   7   3   1       5097.77       4855.00       255.71 o
   8   3   1      25225.68      24455.45       254.76 o
   9   3   1       1169.73       1566.46       222.29 o
  10   3   1      16290.35      16761.45       234.82 o
  11   3   1        434.89        490.95       193.47 o
  12   3   1       6493.68       6503.48       211.18 o
  13   3   1        986.22        952.75       285.72 o
  14   3   1       2015.45       2318.58       411.70 o
 -15   4   1        159.68       -197.21       197.21 o
 -14   4   1       3958.18       3996.32       206.62 o
 -13   4   1       2507.83       2461.95       277.65 o
 -12   4   1       4439.26       4645.18       213.96 o
 -11   4   1       4647.43       4743.52       229.42 o
 -10   4   1       7051.76       7061.45       231.08 o
  -9   4   1       8133.65       8021.75       244.06 o
  -8   4   1      26464.74      26281.09       277.55 o
  -7   4   1       6675.22       6925.38       282.00 o
  -6   4   1      37693.23      36762.15       632.55 o
  -5   4   1       8375.23       8686.29       318.84 o
  -4   4   1      20232.55      19713.68       361.27 o
  -3   4   1      25517.19      23548.33       432.89 o
  -2   4   1       8730.57       8669.35       466.16 o
  -1   4   1      33744.84      33235.73       450.41 o
   0   4   1      73243.33      78503.52       957.25 o
   1   4   1        912.17        716.02       433.96 o
   2   4   1       5586.17       5515.00       374.06 o
   3   4   1      28020.49      27086.62       488.66 o
   4   4   1        472.85        379.52       328.31 o
   5   4   1      24922.78      24550.84       522.57 o
   6   4   1       4500.80       4169.92       238.22 o
   7   4   1       1090.93       1105.14       249.25 o
   8   4   1       1466.83       1438.48       212.33 o
   9   4   1        541.26        414.53       206.25 o
  10   4   1         88.65         37.74       193.27 o
  11   4   1       1171.02       1055.69       212.15 o
  12   4   1        678.83        491.66       189.19 o
  13   4   1        383.72        744.65       195.63 o
  14   4   1        422.64        114.33       260.76 o
 -15   5   1       1904.35       1975.65       204.67 o
 -14   5   1        710.28        514.06       202.71 o
 -13   5   1        949.56        739.80       235.38 o
 -12   5   1        567.35        435.92       210.65 o
 -11   5   1        227.60        451.69       200.14 o
 -10   5   1         77.82         -3.95       201.50 o
  -9   5   1       1240.44       1373.71       231.62 o
  -8   5   1          1.41        107.00       239.08 o
  -7   5   1         18.16          5.87       231.12 o
  -6   5   1       1404.81       1261.08       268.98 o
  -5   5   1      11095.72      10876.30       319.07 o
  -4   5   1        388.91        347.09       320.28 o
  -3   5   1       1740.01       1729.79       293.87 o
  -2   5   1       3956.78       3996.23       476.31 o
  -1   5   1       1278.73       1616.97       404.37 o
   0   5   1      21733.56      24217.15       434.07 o
   1   5   1      30106.32      32778.44       363.07 o
   2   5   1       7714.41       6954.60       341.32 o
   3   5   1      43803.42      44002.26       524.81 o
   4   5   1       8832.76       8670.42       312.35 o
   5   5   1      34516.93      34283.75       841.92 o
   6   5   1         22.83          4.41       233.32 o
   7   5   1      13430.23      13072.65       260.46 o
   8   5   1          0.77         -4.13       207.96 o
   9   5   1      21073.04      21711.94       253.89 o
  10   5   1        126.34        118.65       225.57 o
  11   5   1      21796.34      22006.92       243.62 o
  12   5   1       1343.01       1690.17       208.13 o
  13   5   1       4718.17       4858.44       226.23 o
  14   5   1         16.66        124.31       196.32 o
 -15   6   1       1019.89        832.23       338.59 o
 -14   6   1       3882.99       3707.44       212.07 o
 -13   6   1       2142.81       2147.12       297.04 o
 -12   6   1       4400.29       4189.54       262.12 o
 -11   6   1       8787.70       8708.47       270.97 o
 -10   6   1       3727.42       3753.45       225.14 o
  -9   6   1      16393.14      15940.25       259.26 o
  -8   6   1      26550.75      26811.28       380.44 o
  -7   6   1       2724.20       2652.71       258.99 o
  -6   6   1      50066.07      50159.36      1146.56 o
  -5   6   1       9144.27       9384.75       278.58 o
  -4   6   1      31517.70      31849.64       322.46 o
  -3   6   1      21755.25      22627.67       339.03 o
  -2   6   1       9941.83      10380.11       389.25 o
  -1   6   1      13882.36      15859.74       373.98 o
   0   6   1       7140.39       7166.38       373.74 o
   1   6   1      10949.85      11384.07       378.72 o
   2   6   1      19789.31      19553.88       351.88 o
   3   6   1        134.62        113.36       261.12 o
   4   6   1       3611.97       3330.27       261.43 o
   5   6   1       5559.24       5329.17       235.71 o
   6   6   1       3719.67       4138.51       256.68 o
   7   6   1       2363.68       2305.95       227.88 o
   8   6   1         60.54         24.57       208.73 o
   9   6   1       2260.11       2217.90       184.65 o
  10   6   1       1254.80       1342.81       217.39 o
  11   6   1       3206.26       3386.60       217.87 o
  12   6   1        754.33        720.01       330.80 o
  13   6   1         71.38       -166.65       194.31 o
  14   6   1       2264.67       2035.56       230.85 o
 -15   7   1        731.10        234.97       436.74 o
 -14   7   1       2518.42       2340.57       236.45 o
 -13   7   1       1008.92       1023.45       219.27 o
 -12   7   1       4354.07       4926.16       213.80 o
 -11   7   1         73.69         -4.11       223.54 o
 -10   7   1       1448.24       1538.82       201.14 o
  -9   7   1       1567.47       1320.92       217.87 o
  -8   7   1       3680.73       3717.36       251.78 o
  -7   7   1       1579.17       1262.35       253.42 o
  -6   7   1        310.42        457.56       239.42 o
  -5   7   1        653.66        551.59       320.75 o
  -4   7   1       2868.10       2838.96       275.58 o
  -3   7   1       1423.87        984.64       274.08 o
  -2   7   1      21771.64      22741.43       317.61 o
  -1   7   1       1436.63       1591.71       321.81 o
   0   7   1      34536.05      35830.12       421.65 o
   1   7   1      15529.80      15354.28       364.62 o
   2   7   1      28884.49      30866.35       318.74 o
   3   7   1         32.84       -129.06       279.84 o
   4   7   1      11237.03      10825.08       273.82 o
   5   7   1         46.47        168.62       269.68 o
   6   7   1      27077.12      26519.49       419.82 o
   7   7   1       5203.84       5467.97       202.13 o
   8   7   1      39558.30      40249.06       697.46 o
   9   7   1       2067.81       2435.69       223.69 o
  10   7   1      19684.71      20129.01       303.10 o
  11   7   1        366.63        244.32       171.67 o
  12   7   1       1872.18       1978.56       204.45 o
  13   7   1         23.70       -200.81       200.81 o
  14   7   1       4868.43       4838.40       295.58 o
 -14   8   1       1260.20       1052.73       244.64 o
 -13   8   1       4683.09       4377.89       252.16 o
 -12   8   1        251.88        556.69       212.43 o
 -11   8   1       7904.69       8036.08       227.89 o
 -10   8   1       3803.27       3580.02       218.80 o
  -9   8   1      21411.67      20993.92       274.16 o
  -8   8   1       4101.85       4336.54       248.71 o
  -7   8   1      17478.88      17790.23       359.48 o
  -6   8   1      12035.48      11759.25       286.05 o
  -5   8   1      25968.11      25662.79       285.85 o
  -4   8   1       3948.56       3809.37       304.95 o
  -3   8   1      18396.72      17789.53       260.95 o
  -2   8   1         54.77         76.03       266.69 o
  -1   8   1       4008.76       4562.30       290.40 o
   0   8   1      16084.04      16600.19       356.81 o
   1   8   1      29291.84      30535.01       349.13 o
   2   8   1      19620.83      19268.71       354.91 o
   3   8   1      12372.54      11775.79       316.16 o
   4   8   1       1218.87       1054.77       233.44 o
   5   8   1        284.16        403.42       217.27 o
   6   8   1        717.29        426.26       219.34 o
   7   8   1         57.62          5.85       212.50 o
   8   8   1       1745.07       1438.47       240.77 o
   9   8   1         16.46        547.88       202.22 o
  10   8   1        232.03        321.50       186.13 o
  11   8   1        127.96       1148.21       198.64 o
  12   8   1        112.12        693.11       268.74 o
  13   8   1       1035.25       1271.53       450.51 o
  14   8   1        223.04        313.08       178.22 o
 -14   9   1        751.70       1216.04       387.13 o
 -13   9   1        366.77       -245.63       245.63 o
 -12   9   1         76.55        353.20       236.27 o
 -11   9   1       1261.45       1078.11       223.38 o
 -10   9   1        177.03        -27.40       255.68 o
  -9   9   1       2374.08       2507.87       266.06 o
  -8   9   1       2171.20       2569.20       345.71 o
  -7   9   1        933.93        961.97       276.42 o
  -6   9   1       3886.07       4275.30       240.27 o
  -5   9   1       2955.14       2830.12       261.43 o
  -4   9   1       7682.55       7087.47       259.23 o
  -3   9   1      20535.89      20940.47       320.37 o
  -2   9   1         42.93        235.01       282.76 o
  -1   9   1       6656.26       6943.35       304.22 o
   0   9   1       8749.36       9136.06       339.30 o
   1   9   1      23126.23      24004.81       275.56 o
   2   9   1      26900.14      27680.78       305.99 o
   3   9   1      63630.70      67743.05       452.08 o
   4   9   1       5807.07       5910.84       278.15 o
   5   9   1      17817.50      17923.71       237.72 o
   6   9   1       2221.67       2356.61       241.74 o
   7   9   1      15817.56      16514.01       362.14 o
   8   9   1       5650.98       6098.39       224.97 o
   9   9   1      17332.21      17249.01       214.51 o
  10   9   1       5891.13       5998.09       248.52 o
  11   9   1       3565.13       3729.32       211.98 o
  12   9   1       2668.69       2607.57       200.11 o
  13   9   1       5149.89       5108.44       299.81 o
  14   9   1        580.93        585.28       256.98 o
 -14  10   1       2863.12       2897.63       202.04 o
 -13  10   1        182.12        573.78       250.27 o
 -12  10   1       8249.92       8530.68       280.10 o
 -11  10   1       2111.49       1986.36       290.12 o
 -10  10   1      22321.13      22730.10       590.61 o
  -9  10   1       5731.94       6004.48       265.25 o
  -8  10   1      23849.07      23723.47       580.75 o
  -7  10   1         59.73       -229.10       229.10 o
  -6  10   1      13364.09      13820.46       330.29 o
  -5  10   1         42.04       -160.61       229.58 o
  -4  10   1     100461.21     103071.93      1395.23 o
  -3  10   1      12966.29      14158.37       253.49 o
  -2  10   1      41989.50      43429.09       313.33 o
  -1  10   1       4204.38       4307.26       261.53 o
   0  10   1      14335.28      14983.75       303.37 o
   1  10   1        369.61        561.37       279.66 o
   2  10   1      11926.89      12301.97       284.11 o
   3  10   1         11.36       -104.61       331.66 o
   4  10   1       7732.15       7453.63       265.23 o
   5  10   1        982.15       1273.95       307.86 o
   6  10   1       3458.62       3060.87       241.26 o
   7  10   1       3135.90       3349.25       239.24 o
   8  10   1         81.47        289.18       217.68 o
   9  10   1       1367.72       1152.68       199.11 o
  10  10   1       1097.01       1521.73       175.41 o
  11  10   1        274.01        236.37       196.82 o
  12  10   1         48.23       -194.76       194.76 o
  13  10   1        195.17        165.66       195.82 o
  14  10   1       1082.98        406.80       377.09 o
 -14  11   1        143.45        124.87       198.33 o
 -13  11   1       1094.23       1276.49       201.23 o
 -12  11   1         54.20       -198.32       198.32 o
 -11  11   1        634.03        606.64       220.56 o
 -10  11   1       1083.70       1140.56       217.56 o
  -9  11   1        869.38        973.76       203.71 o
  -8  11   1        221.57        129.14       226.61 o
  -7  11   1          9.16        267.78       197.49 o
  -6  11   1       2971.34       3046.31       218.48 o
  -5  11   1        677.03        632.59       226.88 o
  -4  11   1       6683.88       6585.58       270.75 o
  -3  11   1       2587.92       3038.68       229.99 o
  -2  11   1        318.52        169.63       284.51 o
  -1  11   1      14572.55      14397.80       255.62 o
   0  11   1       1580.73       1856.11       271.32 o
   1  11   1      21925.33      22995.86       311.65 o
   2  11   1      24692.99      25596.00       248.01 o
   3  11   1       4433.58       4490.61       223.03 o
   4  11   1      23016.62      21914.39       256.76 o
   5  11   1       3027.87       2976.38       216.10 o
   6  11   1       5469.26       5735.05       221.50 o
   7  11   1      18319.90      18262.66       390.66 o
   8  11   1       8631.50       8457.96       254.43 o
   9  11   1      15228.29      15486.93       271.54 o
  10  11   1       4438.07       4581.30       208.90 o
  11  11   1       1628.38       1392.87       196.53 o
  12  11   1       3529.79       3465.43       475.89 o
  13  11   1       1811.99       1829.08       187.82 o
 -14  12   1        308.31        481.59       195.83 o
 -13  12   1       3055.36       3140.41       238.60 o
 -12  12   1         41.37       -132.53       180.87 o
 -11  12   1      12269.25      12685.87       226.72 o
 -10  12   1        465.58        658.05       225.94 o
  -9  12   1      14778.59      15034.70       247.25 o
  -8  12   1        217.26        498.29       200.87 o
  -7  12   1      15817.35      15761.87       496.74 o
  -6  12   1       4911.15       4758.44       200.07 o
  -5  12   1      51463.38      53016.61       469.11 o
  -4  12   1       2230.78       2469.68       202.52 o
  -3  12   1      28282.62      29633.64       380.70 o
  -2  12   1       1689.82       1410.37       271.09 o
  -1  12   1      17112.07      18171.31       253.84 o
   0  12   1        852.91        812.18       248.16 o
   1  12   1      42048.61      42274.42       384.97 o
   2  12   1       3678.51       3969.90       312.98 o
   3  12   1       9178.85       9212.43       267.89 o
   4  12   1        105.92       -186.27       196.58 o
   5  12   1        241.39         19.06       236.70 o
   6  12   1         28.57         60.13       205.27 o
   7  12   1        523.96        344.68       218.20 o
   8  12   1         43.09        322.72       234.22 o
   9  12   1       1296.96       1199.12       206.45 o
  10  12   1        475.44        248.37       209.49 o
  11  12   1         98.49        380.99       199.17 o
  12  12   1          1.19         13.40       200.92 o
  13  12   1       1823.50       1958.27       283.47 o
 -13  13   1         24.37       -198.44       198.44 o
 -12  13   1       1298.81       1290.27       211.84 o
 -11  13   1        190.24        200.57       343.26 o
 -10  13   1         47.16        252.14       326.70 o
  -9  13   1         14.61        -41.93       189.88 o
  -8  13   1         10.93         84.48       216.10 o
  -7  13   1         14.87       -179.54       220.41 o
  -6  13   1         20.83        467.37       223.98 o
  -5  13   1          6.85        -59.01       241.45 o
  -4  13   1       8535.13       8479.96       279.55 o
  -3  13   1        716.60        703.64       204.84 o
  -2  13   1       6473.12       6616.37       267.60 o
  -1  13   1      10877.14      11732.43       245.51 o
   0  13   1       7675.66       7738.80       221.13 o
   1  13   1      12063.60      12954.30       220.09 o
   2  13   1      41759.58      43080.17       444.19 o
   3  13   1       3235.97       3473.31       263.27 o
   4  13   1      20922.05      21094.64       361.77 o
   5  13   1       4389.18       4375.95       209.73 o
   6  13   1      13903.77      14344.27       273.79 o
   7  13   1       5370.48       5247.60       380.15 o
   8  13   1      14560.52      14518.38       424.37 o
   9  13   1       2993.99       3258.56       338.63 o
  10  13   1       7170.98       7088.30       261.91 o
  11  13   1        329.47        125.66       477.63 o
  12  13   1       2733.97       2358.87       228.65 o
  13  13   1       1642.62       1786.26       588.33 o
 -13  14   1        537.46        490.76       275.34 o
 -12  14   1       6937.16       7305.13       217.02 o
 -11  14   1       1753.52       1741.93       192.06 o
 -10  14   1      20174.26      20775.80       554.84 o
  -9  14   1       4912.13       4538.89       217.27 o
  -8  14   1       6209.03       6162.66       205.81 o
  -7  14   1        641.60        357.44       208.44 o
  -6  14   1       5912.15       5850.88       208.63 o
  -5  14   1       5583.07       6226.72       273.35 o
  -4  14   1      34749.15      36032.49       577.13 o
  -3  14   1      10536.53      10663.97       243.60 o
  -2  14   1      34436.89      34057.11       308.33 o
  -1  14   1       1079.90       1348.45       243.10 o
   0  14   1       7769.45       8016.14       207.00 o
   1  14   1       3566.40       3520.92       227.48 o
   2  14   1       7959.38       8092.85       204.67 o
   3  14   1       1595.60       1324.54       212.16 o
   4  14   1       7466.21       7683.05       212.91 o
   5  14   1       3382.00       3687.87       288.50 o
   6  14   1       1230.20        800.22       192.64 o
   7  14   1        602.30        321.92       261.29 o
   8  14   1        146.36        135.50       170.88 o
   9  14   1       1558.01       1872.62       214.33 o
  10  14   1        129.78       -150.85       205.45 o
  11  14   1         93.34        -15.14       195.10 o
  12  14   1        366.67        227.12       197.40 o
  13  14   1         51.67       -204.76       204.76 o
 -13  15   1        318.47        380.95       201.98 o
 -12  15   1        143.96        312.68       206.01 o
 -11  15   1         47.57       -153.12       185.79 o
 -10  15   1        384.29        448.89       200.78 o
  -9  15   1        387.52        621.24       211.08 o
  -8  15   1       4365.68       4706.31       479.65 o
  -7  15   1        100.82        189.41       190.48 o
  -6  15   1       2763.80       2591.75       199.75 o
  -5  15   1       4881.60       4925.65       200.05 o
  -4  15   1       4832.97       4989.37       232.43 o
  -3  15   1       8023.82       8062.84       217.08 o
  -2  15   1       2957.41       2694.27       243.30 o
  -1  15   1       1237.27       1955.12       269.80 o
   0  15   1         73.60       -213.66       213.66 o
   1  15   1      11508.36      11739.14       242.06 o
   2  15   1       3006.12       2966.83       214.07 o
   3  15   1      36795.55      37106.45       393.05 o
   4  15   1       2195.51       2162.17       231.90 o
   5  15   1      17808.54      17724.57       406.47 o
   6  15   1        452.11        444.08       285.77 o
   7  15   1      16042.53      16599.48       258.55 o
   8  15   1         17.63         48.95       175.53 o
   9  15   1       8313.93       8668.63       261.64 o
  10  15   1       1214.86       1528.70       184.66 o
  11  15   1       8319.30       8545.15       239.95 o
  12  15   1       1199.69       1199.20       219.76 o
 -13  16   1       1566.87       1152.84       372.54 o
 -12  16   1       2514.59       2363.40       204.31 o
 -11  16   1      11214.14      11005.75       208.63 o
 -10  16   1       3543.36       3439.85       185.79 o
  -9  16   1       9201.17       9593.95       205.75 o
  -8  16   1       9427.75       9665.21       383.35 o
  -7  16   1       4027.66       4885.69       269.93 o
  -6  16   1      17086.70      17240.81       222.51 o
  -5  16   1       6198.54       6207.55       184.86 o
  -4  16   1       8169.69       8491.00       323.13 o
  -3  16   1      22836.97      22940.57       282.92 o
  -2  16   1       2387.49       2888.79       341.07 o
  -1  16   1      18630.96      18272.25       252.54 o
   0  16   1      18705.80      18394.20       225.05 o
   1  16   1        606.15        584.25       230.26 o
   2  16   1      14571.00      14518.35       219.73 o
   3  16   1       7387.36       7023.27       301.68 o
   4  16   1         47.51       -159.25       189.27 o
   5  16   1       4760.45       4655.20       198.32 o
   6  16   1        526.67        309.15       293.03 o
   7  16   1         24.90        -66.72       169.79 o
   8  16   1        189.63        438.71       239.43 o
   9  16   1         10.84        214.41       293.07 o
  10  16   1        341.06        437.39       296.70 o
  11  16   1         92.14        298.64       185.59 o
  12  16   1        191.84        360.15       246.80 o
 -12  17   1       1605.15       1177.59       210.06 o
 -11  17   1        590.06       1033.89       203.71 o
 -10  17   1        724.07        787.92       262.67 o
  -9  17   1       1331.42       1735.16       323.28 o
  -8  17   1        146.53        544.89       202.48 o
  -7  17   1         93.93       -106.80       210.84 o
  -6  17   1        292.52        314.21       208.97 o
  -5  17   1       1512.77       1568.00       210.83 o
  -4  17   1       3141.22       2861.59       201.05 o
  -3  17   1       1438.25       1745.13       270.91 o
  -2  17   1      15836.87      15662.90       328.89 o
  -1  17   1        575.21        688.19       227.55 o
   0  17   1      19163.68      20360.01       221.25 o
   1  17   1        161.78        290.06       185.87 o
   2  17   1       6154.98       6031.49       204.11 o
   3  17   1        938.97        983.76       259.68 o
   4  17   1       9668.10      10219.52       207.49 o
   5  17   1        923.80        514.08       192.20 o
   6  17   1      26234.50      26786.38       230.65 o
   7  17   1        181.80        192.84       183.06 o
   8  17   1      14625.82      14515.18       318.49 o
   9  17   1        329.50        542.51       194.34 o
  10  17   1       5690.10       5565.11       199.65 o
  11  17   1         24.86        -19.22       176.16 o
  12  17   1       3602.42       3617.50       285.24 o
 -12  18   1       1148.86       1232.55       341.13 o
 -11  18   1       5255.34       5278.22       194.84 o
 -10  18   1       1300.69       1277.07       201.00 o
  -9  18   1       9833.27      10154.30       340.16 o
  -8  18   1       4312.71       4210.52       201.30 o
  -7  18   1      10596.12      10734.88       190.66 o
  -6  18   1      11561.08      11848.07       344.46 o
  -5  18   1      10618.21      10738.72       196.43 o
  -4  18   1       1954.78       2437.62       247.25 o
  -3  18   1      16585.27      17277.76       350.49 o
  -2  18   1       5886.09       6176.86       234.44 o
  -1  18   1      12803.48      12780.86       298.76 o
   0  18   1        761.64       1027.28       269.82 o
   1  18   1       5725.56       6015.41       404.99 o
   2  18   1        610.49        915.22       194.75 o
   3  18   1       1180.62       1027.68       194.57 o
   4  18   1        103.72        116.01       192.47 o
   5  18   1       3501.97       3229.08       187.24 o
   6  18   1        125.33        125.83       182.68 o
   7  18   1       1116.83       1251.17       218.05 o
   8  18   1         27.18          9.98       177.65 o
   9  18   1        326.54        204.73       202.74 o
  10  18   1        196.00        585.29       188.66 o
  11  18   1        754.24        554.78       249.65 o
 -11  19   1        388.44        605.61       198.00 o
 -10  19   1        207.19        280.39       177.29 o
  -9  19   1       1588.71       1985.12       295.18 o
  -8  19   1         64.74       -202.06       202.06 o
  -7  19   1         84.39          6.30       275.96 o
  -6  19   1          3.68         91.77       201.70 o
  -5  19   1       6314.11       6232.76       191.88 o
  -4  19   1        935.27        865.70       193.76 o
  -3  19   1       3630.85       3849.10       333.76 o
  -2  19   1       3368.24       3363.29       218.06 o
  -1  19   1       9905.29       9904.12       254.39 o
   0  19   1        542.62        730.80       334.96 o
   1  19   1       7500.93       7712.57       238.29 o
   2  19   1        865.63        597.09       287.00 o
   3  19   1      18026.29      17701.24       181.09 o
   4  19   1       5177.85       5657.49       191.23 o
   5  19   1      19561.07      19952.75       205.91 o
   6  19   1       1310.44        900.64       398.01 o
   7  19   1       6385.52       6257.03       220.41 o
   8  19   1        406.07        655.30       177.88 o
   9  19   1       3090.01       3289.34       185.83 o
  10  19   1        883.66        814.80       232.46 o
  11  19   1       8048.46       7432.49       607.89 o
 -11  20   1       1339.38       1991.40       311.67 o
 -10  20   1       5375.96       5551.48       411.58 o
  -9  20   1       1361.86       1459.82       231.23 o
  -8  20   1      12411.29      12740.87       434.49 o
  -7  20   1        223.30        579.31       283.39 o
  -6  20   1       7529.69       7232.75       208.96 o
  -5  20   1         37.70        287.81       319.95 o
  -4  20   1       9984.06      10060.55       213.71 o
  -3  20   1       2534.22       2877.02       182.51 o
  -2  20   1      19374.40      20389.43       229.01 o
  -1  20   1       2055.61       2202.42       306.37 o
   0  20   1       5404.84       5576.03       174.92 o
   1  20   1        783.49        392.31       205.90 o
   2  20   1        423.44        511.96       310.70 o
   3  20   1        469.09        672.03       154.52 o
   4  20   1       4765.24       4268.02       162.95 o
   5  20   1       2990.61       2756.05       261.17 o
   6  20   1       2301.71       2356.82       274.54 o
   7  20   1          6.70         12.99       221.69 o
   8  20   1         34.27        470.69       163.53 o
   9  20   1         52.89         16.49       292.17 o
  10  20   1        612.55        679.28       177.70 o
  11  20   1        189.70        222.26       374.76 o
 -11  21   1        258.77        779.08       325.48 o
 -10  21   1        120.79       -178.80       228.50 o
  -9  21   1        196.67         91.93       230.63 o
  -8  21   1         80.74        -79.21       179.04 o
  -7  21   1        349.26        427.77       293.36 o
  -6  21   1       1834.29       1795.29       199.63 o
  -5  21   1        963.24       1004.27       208.66 o
  -4  21   1       1167.05       1515.26       253.39 o
  -3  21   1       3766.30       3397.74       201.11 o
  -2  21   1       2393.85       2320.93       165.48 o
  -1  21   1       6632.92       6225.36       189.11 o
   0  21   1       3142.29       2831.30       208.64 o
   1  21   1       4551.04       4608.54       175.39 o
   2  21   1       1924.02       2581.95       283.19 o
   3  21   1        752.29       1227.54       262.60 o
   4  21   1      12579.31      12118.03       177.61 o
   5  21   1       9065.06       8853.98       247.80 o
   6  21   1      11911.66      12012.50       179.96 o
   7  21   1       3809.34       4094.55       174.80 o
   8  21   1       3479.35       3773.75       276.75 o
   9  21   1       1577.17       1983.94       491.02 o
  10  21   1       2593.67       3016.77       662.61 o
 -10  22   1          9.00       -207.96       250.28 o
  -9  22   1       5222.03       4894.89       277.80 o
  -8  22   1        167.93        -69.36       177.54 o
  -7  22   1      16932.26      17608.29       200.15 o
  -6  22   1         69.05         58.27       328.88 o
  -5  22   1      10880.39      11050.52       191.63 o
  -4  22   1        142.30        -67.45       230.77 o
  -3  22   1      10443.50      10518.27       356.47 o
  -2  22   1        205.10        332.87       169.29 o
  -1  22   1      15605.82      15555.18       200.05 o
   0  22   1        239.80        273.88       317.75 o
   1  22   1       8498.87       8540.28       197.82 o
   2  22   1       2149.22       2295.27       200.17 o
   3  22   1       4499.54       4878.45       218.61 o
   4  22   1        107.97        702.44       278.24 o
   5  22   1        371.48        296.52       190.97 o
   6  22   1        136.65        463.58       192.10 o
   7  22   1        242.40        578.61       229.13 o
   8  22   1         21.31       -125.95       192.33 o
   9  22   1          8.14        137.16       167.32 o
  -9  23   1        314.87         -5.60       172.71 o
  -8  23   1        665.63         13.78       180.39 o
  -7  23   1         88.36        188.21       272.29 o
  -6  23   1        131.18         80.20       192.90 o
  -5  23   1        375.51        218.73       245.98 o
  -4  23   1       2099.53       2124.97       180.21 o
  -3  23   1       1190.41       1251.71       213.90 o
  -2  23   1       3644.43       3443.99       289.28 o
  -1  23   1       5435.18       5779.26       197.67 o
   0  23   1       3269.36       3079.53       271.83 o
   1  23   1       2066.63       2203.18       174.11 o
   2  23   1       3342.53       3389.59       303.18 o
   3  23   1       1052.54        863.30       195.28 o
   4  23   1      11748.65      11887.56       202.51 o
   5  23   1       5099.51       5129.39       264.54 o
   6  23   1       8340.73       8279.67       317.21 o
   7  23   1       2596.79       2888.58       327.16 o
   8  23   1        770.90        444.60       183.52 o
   9  23   1       2268.88       1670.98       245.98 o
  -9  24   1        672.11       1130.32       175.49 o
  -8  24   1       3784.54       3514.49       441.47 o
  -7  24   1        486.11         24.13       196.12 o
  -6  24   1       5436.57       5110.28       186.66 o
  -5  24   1        156.74        120.32       162.66 o
  -4  24   1       8008.60       7950.78       381.68 o
  -3  24   1       3170.72       2810.05       162.07 o
  -2  24   1      16312.32      16635.03       322.87 o
  -1  24   1       4102.96       4438.38       312.61 o
   0  24   1       9903.88      10033.67       214.27 o
   1  24   1         17.41        132.62       208.18 o
   2  24   1        450.74        275.03       199.20 o
   3  24   1         17.14         46.01       173.39 o
   4  24   1       3942.92       3722.28       361.94 o
   5  24   1       1349.04       1228.26       169.59 o
   6  24   1       1246.23       1570.19       247.25 o
   7  24   1        197.07        115.08       179.68 o
   8  24   1         74.53        -91.39       227.98 o
  -8  25   1         19.84       -182.97       182.97 o
  -7  25   1          3.74         59.24       172.77 o
  -6  25   1         86.93        240.74       421.37 o
  -5  25   1       2018.30       1833.10       210.10 o
  -4  25   1        549.85        435.71       196.34 o
  -3  25   1       2166.36       2663.34       416.10 o
  -2  25   1        973.45       1020.94       173.54 o
  -1  25   1       5246.21       5405.62       344.09 o
   0  25   1         32.50         16.53       354.95 o
   1  25   1       5401.80       5501.15       263.37 o
   2  25   1        863.10        983.99       212.06 o
   3  25   1       5393.16       5019.69       262.30 o
   4  25   1       4422.41       4214.45       292.66 o
   5  25   1      15861.87      15479.09       209.94 o
   6  25   1        320.35        650.33       222.02 o
   7  25   1       6141.80       5863.43       242.50 o
  -7  26   1       7890.91       6172.12      1323.96 o
  -6  26   1       2861.29       2797.60       232.17 o
  -5  26   1       6097.82       5324.27       865.81 o
  -4  26   1       1341.28       1395.18       199.63 o
  -3  26   1       4507.43       4509.18       175.78 o
  -2  26   1       2179.64       2794.66       436.61 o
  -1  26   1       4966.55       4857.01       353.30 o
   0  26   1       1937.35       2095.51       459.57 o
   1  26   1       3968.83       4042.25       172.41 o
   2  26   1       2207.97       2354.53       271.70 o
   3  26   1        944.22        977.18       182.55 o
   4  26   1       1383.79       1924.91       400.05 o
   5  26   1        436.44        272.30       187.00 o
   6  26   1         25.62       -183.09       183.09 o
   7  26   1        344.69        184.66       372.42 o
  -6  27   1        211.73       -155.13       182.68 o
  -5  27   1       1003.18       1468.37       374.40 o
  -4  27   1        376.15        685.20       400.62 o
  -3  27   1         86.30        240.73       305.48 o
  -2  27   1       3557.68       3172.92       200.97 o
  -1  27   1        439.62        632.65       192.89 o
   0  27   1       6102.97       5711.82       395.52 o
   1  27   1         15.81        354.52       256.60 o
   2  27   1       4070.43       3865.89       230.85 o
   3  27   1        132.75        185.95       463.91 o
   4  27   1       5233.46       5271.08       354.95 o
   5  27   1         14.90       -254.81       254.81 o
   6  27   1       6361.56        994.08       394.47 o
  -5  28   1       3985.20       4042.17       225.60 o
  -4  28   1       3144.85       2663.20       192.36 o
  -3  28   1       8899.89       9262.21       356.71 o
  -2  28   1        635.38        582.79       215.62 o
  -1  28   1       4761.88       4986.72       206.67 o
   0  28   1       3549.44       3212.92       240.62 o
   1  28   1        189.29       -161.63       161.63 o
   2  28   1       1798.27       1374.53       337.01 o
   3  28   1       1158.24        342.35       245.68 o
   4  28   1         21.54       -174.82       185.77 o
  -3  29   1       2886.54       2511.87       389.30 o
  -2  29   1         72.33         45.05       176.80 o
  -1  29   1       1533.98       1696.59       274.84 o
   0  29   1        194.37        445.97       176.29 o
   1  29   1       2609.04       2277.93       179.56 o
   2  29   1        232.80         38.58       229.84 o
 -14   0   2      20226.50      19916.45       369.83 o
 -12   0   2      23639.99      22714.52       559.54 o
 -10   0   2       4469.31       4363.60       323.41 o
  -8   0   2      21728.13      22968.33       581.59 o
  -6   0   2      30972.76      31976.43       448.65 o
  -4   0   2      10908.96      10470.53       575.40 o
  -2   0   2       2262.50       2155.28       775.15 o
   0   0   2        733.51        698.57       751.59 o
   2   0   2         16.39        298.45       517.83 o
   4   0   2        135.91        182.40       389.29 o
   6   0   2      14260.45      14577.98       381.94 o
   8   0   2       8607.68       8682.74       326.02 o
  10   0   2      10631.43      10370.26       303.87 o
  12   0   2       4013.59       4099.07       244.33 o
  14   0   2       1530.08       1745.04       269.30 o
 -15   1   2        137.12        772.61       222.87 o
 -14   1   2       1965.80       1994.19       215.95 o
 -13   1   2        581.56        573.81       217.47 o
 -12   1   2         11.48       -172.65       222.91 o
 -11   1   2       1161.69       1068.04       218.08 o
 -10   1   2        585.69        560.08       234.73 o
  -9   1   2       5992.55       5677.74       253.30 o
  -8   1   2      26078.17      24741.31       296.01 o
  -7   1   2      21864.46      21087.61       316.66 o
  -6   1   2      36311.53      36214.45       340.85 o
  -5   1   2      23989.18      23768.66       367.66 o
  -4   1   2       2719.87       2620.88       400.67 o
  -3   1   2      51438.59      51180.59       604.23 o
  -2   1   2      15756.31      15250.11       637.78 o
  -1   1   2      49047.63      49953.24       615.39 o
   0   1   2      71779.03      71930.53       531.02 o
   1   1   2      60501.79      53906.39       591.72 o
   2   1   2       8755.58       7753.53       359.01 o
   3   1   2      38532.49      36598.17       582.09 o
   4   1   2      16229.80      15125.96       270.27 o
   5   1   2      35142.13      33581.43       459.16 o
   6   1   2       2376.12       2106.92       239.41 o
   7   1   2       4228.09       4475.96       223.54 o
   8   1   2       4101.47       3731.50       234.62 o
   9   1   2       7891.03       7765.88       243.58 o
  10   1   2       6102.97       6157.64       272.05 o
  11   1   2       6254.67       6597.85       366.40 o
  12   1   2       1057.27        899.67       425.73 o
  13   1   2        135.66        291.41       190.44 o
  14   1   2          9.76          8.86       183.35 o
 -15   2   2       6361.93       5906.56       342.62 o
 -14   2   2       1527.48       1521.07       209.45 o
 -13   2   2       8125.44       7997.50       216.54 o
 -12   2   2        607.24        723.14       213.03 o
 -11   2   2       3783.86       3686.77       235.75 o
 -10   2   2       3533.74       3818.52       232.10 o
  -9   2   2      17168.96      17238.96       374.41 o
  -8   2   2       2561.41       2460.87       282.53 o
  -7   2   2      27238.15      28112.43       643.60 o
  -6   2   2       5140.40       5187.22       295.63 o
  -5   2   2       1830.72       2053.69       328.50 o
  -4   2   2       2647.96       2769.22       408.50 o
  -3   2   2       8955.15      10319.33       540.58 o
  -2   2   2      22290.02      22648.42       660.64 o
  -1   2   2       4611.97       5201.31       529.71 o
   0   2   2       4522.00       4551.94       470.32 o
   1   2   2        446.72        482.63       401.65 o
   2   2   2      29819.13      28853.96       360.00 o
   3   2   2      14866.06      14641.00       353.18 o
   4   2   2        541.49        684.80       271.44 o
   5   2   2       2651.55       3180.89       289.60 o
   6   2   2         49.92        -74.07       260.61 o
   7   2   2       1519.36       1391.47       217.93 o
   8   2   2        421.32        643.47       206.54 o
   9   2   2      11743.15      11573.39       218.57 o
  10   2   2       2493.75       2560.09       188.22 o
  11   2   2      11609.83      11600.25       221.55 o
  12   2   2        907.76       1101.85       201.38 o
  13   2   2       2746.27       2407.64       265.11 o
  14   2   2          9.82       -172.75       172.75 o
 -15   3   2         15.19        183.11       252.02 o
 -14   3   2        161.63        -36.90       206.44 o
 -13   3   2        242.55        431.18       216.60 o
 -12   3   2       3858.75       4052.92       218.61 o
 -11   3   2       1300.15       1391.52       224.99 o
 -10   3   2       5683.07       5491.77       269.30 o
  -9   3   2       1767.10       1946.43       236.69 o
  -8   3   2      21980.15      21087.05       292.60 o
  -7   3   2       3182.78       3765.69       267.61 o
  -6   3   2      32753.14      31518.63       341.05 o
  -5   3   2       2532.78       2468.98       386.06 o
  -4   3   2      26154.05      25999.93       410.80 o
  -3   3   2      46710.59      46106.77       667.02 o
  -2   3   2      62494.48      62858.43       723.25 o
  -1   3   2      13285.26      12658.41       458.22 o
   0   3   2      43389.33      41116.27       621.17 o
   1   3   2      23781.82      25717.11       427.33 o
   2   3   2     214029.30     218336.20       872.54 o
   3   3   2        100.81        112.11       333.90 o
   4   3   2      84456.41      81788.15       499.40 o
   5   3   2      16849.40      15943.06       246.54 o
   6   3   2      17335.99      16340.83       352.48 o
   7   3   2        980.89       1044.32       228.57 o
   8   3   2       4816.75       4699.31       217.21 o
   9   3   2        362.44        433.39       320.81 o
  10   3   2       8789.13       8954.74       214.53 o
  11   3   2       1432.76       1436.79       203.39 o
  12   3   2       1589.24       2214.06       350.72 o
  13   3   2       1656.06       1889.48       299.96 o
  14   3   2        104.22       -192.05       301.53 o
 -15   4   2       1811.74       1377.05       248.92 o
 -14   4   2       5074.02       5037.72       256.26 o
 -13   4   2       8942.27       9107.63       281.28 o
 -12   4   2       4688.41       4791.33       225.86 o
 -11   4   2       1944.39       1912.10       220.68 o
 -10   4   2       5380.10       5147.16       232.95 o
  -9   4   2       1173.19       1147.37       230.59 o
  -8   4   2       9861.54       9947.41       272.36 o
  -7   4   2       3017.44       3369.51       253.95 o
  -6   4   2      13617.08      13558.12       310.95 o
  -5   4   2      22042.70      21647.79       343.78 o
  -4   4   2       4515.09       5249.01       356.28 o
  -3   4   2      17544.99      18537.44       510.01 o
  -2   4   2        308.24        494.26       431.25 o
  -1   4   2      66422.63      65888.55       477.85 o
   0   4   2        264.51        446.04       363.69 o
   1   4   2        958.84        560.11       337.24 o
   2   4   2      31239.08      31906.59       539.11 o
   3   4   2      19970.74      19622.75       352.21 o
   4   4   2      10868.20      12166.78       295.12 o
   5   4   2       5303.28       5209.05       320.74 o
   6   4   2       1517.95       1721.17       252.20 o
   7   4   2       9230.70       8700.02       300.83 o
   8   4   2       5118.62       4929.83       213.53 o
   9   4   2       2545.31       2585.55       204.25 o
  10   4   2       8354.72       8724.83       242.04 o
  11   4   2       2320.79       2412.94       315.60 o
  12   4   2       4854.13       5049.65       309.50 o
  13   4   2        347.97        548.41       199.37 o
  14   4   2       2657.70       2439.15       224.23 o
 -15   5   2       1116.48       1290.90       205.58 o
 -14   5   2          1.04         -1.22       255.72 o
 -13   5   2        748.49        760.93       252.09 o
 -12   5   2        397.60        213.58       218.42 o
 -11   5   2         73.62        -67.21       229.60 o
 -10   5   2        263.23        251.23       223.37 o
  -9   5   2       5487.15       5094.24       239.85 o
  -8   5   2          7.67         25.25       255.84 o
  -7   5   2      56268.25      54522.29       900.99 o
  -6   5   2        551.51        379.10       324.76 o
  -5   5   2      34749.60      32484.29       568.67 o
  -4   5   2       3571.05       3765.39       327.26 o
  -3   5   2      24706.04      24098.10       369.59 o
  -2   5   2       7712.56       7363.55       347.21 o
  -1   5   2      80852.55      81205.30      1669.36 o
   0   5   2        859.31        724.13       288.44 o
   1   5   2      67302.31      64279.57      1067.35 o
   2   5   2        901.80        606.83       320.57 o
   3   5   2      91691.79      92640.48       683.33 o
   4   5   2       1008.88       1325.82       273.95 o
   5   5   2       7389.85       6812.00       229.90 o
   6   5   2       1085.20        466.93       247.70 o
   7   5   2      10916.61      10823.42       262.75 o
   8   5   2         68.36       -213.71       213.71 o
   9   5   2      20447.00      20556.48       282.33 o
  10   5   2        369.41        234.22       245.93 o
  11   5   2       5965.68       6016.42       210.49 o
  12   5   2        461.51        612.63       228.61 o
  13   5   2         49.96          8.84       181.30 o
  14   5   2        110.42         53.15       194.70 o
 -15   6   2       1678.63       1355.30       301.38 o
 -14   6   2       3423.39       3248.61       222.92 o
 -13   6   2       6582.48       6230.83       256.72 o
 -12   6   2       4848.11       4861.07       310.20 o
 -11   6   2       5413.29       5889.00       317.99 o
 -10   6   2       5988.72       5827.89       235.22 o
  -9   6   2       2513.27       2662.24       240.41 o
  -8   6   2      11726.53      11243.15       319.18 o
  -7   6   2       8812.57       9288.96       342.74 o
  -6   6   2       4182.30       4405.05       296.73 o
  -5   6   2      13677.47      12802.22       319.57 o
  -4   6   2      10158.87      10221.05       322.15 o
  -3   6   2       3474.53       3158.76       314.56 o
  -2   6   2       3014.42       3195.90       320.70 o
  -1   6   2       1405.91       1260.49       348.90 o
   0   6   2      12488.39      12497.22       347.34 o
   1   6   2       7711.26       7419.78       341.39 o
   2   6   2        975.75        937.50       290.14 o
   3   6   2        478.55        723.45       317.53 o
   4   6   2       4185.80       4884.06       248.69 o
   5   6   2       3247.27       3393.28       224.02 o
   6   6   2       3013.09       2814.01       204.07 o
   7   6   2       6426.43       6428.24       283.00 o
   8   6   2       5270.17       5215.59       234.85 o
   9   6   2       6824.44       6694.15       227.62 o
  10   6   2       6360.81       6115.01       186.61 o
  11   6   2       1649.87       1843.28       204.76 o
  12   6   2       4839.45       4944.97       210.51 o
  13   6   2       2001.00       2416.34       239.13 o
  14   6   2       1161.36       1026.28       193.85 o
 -15   7   2        255.45         58.03       205.50 o
 -14   7   2         25.92         46.30       191.28 o
 -13   7   2        593.99        642.31       207.36 o
 -12   7   2       2988.95       3189.14       260.75 o
 -11   7   2        266.43        149.22       269.59 o
 -10   7   2       9545.69       9485.96       279.12 o
  -9   7   2       1059.95       1300.91       297.89 o
  -8   7   2       8510.97       8444.04       320.81 o
  -7   7   2       2332.97       2283.87       277.24 o
  -6   7   2      23633.47      23296.89       251.87 o
  -5   7   2       8230.91       8220.41       281.56 o
  -4   7   2      65835.41      66544.65      1164.86 o
  -3   7   2       3869.07       3639.49       289.55 o
  -2   7   2      53490.72      54226.82       461.04 o
  -1   7   2       2599.49       2288.22       310.26 o
   0   7   2      43088.06      42743.40       633.30 o
   1   7   2      10106.05       9136.82       285.60 o
   2   7   2      63301.20      61741.99       311.63 o
   3   7   2       5689.04       5571.58       266.61 o
   4   7   2      52949.73      48944.47       262.63 o
   5   7   2         80.56       -154.58       230.61 o
   6   7   2      33974.35      32695.52       753.95 o
   7   7   2        103.08          6.08       235.01 o
   8   7   2      11561.18      11939.97       427.98 o
   9   7   2         69.92       -216.82       228.46 o
  10   7   2       2873.72       3332.50       232.58 o
  11   7   2        143.08        367.27       169.68 o
  12   7   2       2554.60       3336.61       206.87 o
  13   7   2         41.04        231.11       199.09 o
  14   7   2        569.31        484.43       193.31 o
 -15   8   2       3722.02       3531.16       210.44 o
 -14   8   2         29.65       -166.39       206.93 o
 -13   8   2       6711.50       6477.90       270.76 o
 -12   8   2        524.25        755.92       216.03 o
 -11   8   2      14733.13      14956.79       243.90 o
 -10   8   2       5783.44       6103.18       225.66 o
  -9   8   2       6476.01       6750.18       250.34 o
  -8   8   2       5037.62       5113.01       252.35 o
  -7   8   2       4678.41       4823.99       250.65 o
  -6   8   2        301.60        421.14       236.11 o
  -5   8   2       6536.17       6061.48       230.88 o
  -4   8   2      10809.69      10665.50       291.11 o
  -3   8   2       5272.83       5602.96       290.60 o
  -2   8   2       5298.10       4977.46       335.54 o
  -1   8   2        724.82        682.55       330.67 o
   0   8   2      22632.03      21856.12       358.81 o
   1   8   2       1906.75       1684.35       257.69 o
   2   8   2       6615.72       6354.23       298.57 o
   3   8   2       3520.88       3709.33       273.19 o
   4   8   2      12748.71      12728.25       255.60 o
   5   8   2       1210.48       1154.12       209.46 o
   6   8   2        958.20        816.53       251.59 o
   7   8   2      12597.83      12464.00       373.85 o
   8   8   2        430.71        780.43       195.90 o
   9   8   2       5721.73       5633.32       186.83 o
  10   8   2       3182.67       3296.02       195.03 o
  11   8   2       4522.34       5153.86       205.98 o
  12   8   2       1885.14       1726.25       201.78 o
  13   8   2       4130.26       3804.56       202.05 o
 -14   9   2        688.94        365.69       202.54 o
 -13   9   2        607.40        888.19       200.81 o
 -12   9   2         38.22        500.58       300.00 o
 -11   9   2       2459.02       2712.79       218.31 o
 -10   9   2         28.25         52.10       216.44 o
  -9   9   2       7085.02       7687.51       269.04 o
  -8   9   2       5149.03       5012.84       248.31 o
  -7   9   2      14974.26      14567.14       266.07 o
  -6   9   2      26636.88      25730.91       913.46 o
  -5   9   2      38178.41      38370.13       556.41 o
  -4   9   2       1235.93       1498.15       249.40 o
  -3   9   2      23939.83      23867.68       294.96 o
  -2   9   2        519.41        791.04       315.07 o
  -1   9   2      37345.61      39741.89       333.88 o
   0   9   2      32983.13      33450.52       350.77 o
   1   9   2      71830.45      74388.34       987.18 o
   2   9   2      44731.29      42249.69       708.00 o
   3   9   2      34310.16      34780.36       510.92 o
   4   9   2        442.35        389.04       258.05 o
   5   9   2       9216.84       8882.89       366.13 o
   6   9   2        208.80        263.96       211.89 o
   7   9   2      19539.70      20085.22       700.38 o
   8   9   2       8267.85       8263.23       199.24 o
   9   9   2       3473.13       3464.46       215.12 o
  10   9   2       7547.59       7367.53       438.72 o
  11   9   2       1586.44       1607.33       368.87 o
  12   9   2        250.18       -288.12       304.00 o
  13   9   2       1057.12       1103.16       184.34 o
 -14  10   2       4757.69       4321.83       204.97 o
 -13  10   2        424.56        274.83       252.51 o
 -12  10   2      12843.88      12857.31       241.93 o
 -11  10   2        323.14         91.26       219.25 o
 -10  10   2       9942.35       9745.27       208.02 o
  -9  10   2        301.55        463.54       241.76 o
  -8  10   2       4271.44       4488.10       240.61 o
  -7  10   2          5.92        153.15       241.31 o
  -6  10   2      19114.85      19417.94       251.74 o
  -5  10   2        238.14        610.45       238.88 o
  -4  10   2      15704.63      15203.57       248.94 o
  -3  10   2        117.86        465.42       272.36 o
  -2  10   2       1043.21       1033.20       391.23 o
  -1  10   2       4276.57       4442.82       280.80 o
   0  10   2       1888.46       2196.32       283.76 o
   1  10   2       4956.48       5399.39       271.23 o
   2  10   2        361.05        175.75       235.48 o
   3  10   2        489.33        686.58       221.66 o
   4  10   2        142.03          7.45       231.61 o
   5  10   2        114.43       -158.09       222.32 o
   6  10   2      11871.99      10982.49       202.98 o
   7  10   2        163.98        264.65       222.36 o
   8  10   2      16496.56      17392.88       298.62 o
   9  10   2         72.38        305.14       182.64 o
  10  10   2       1122.25       1466.18       226.81 o
  11  10   2         57.65       -188.20       283.63 o
  12  10   2       3551.35       3507.62       197.77 o
  13  10   2        282.14        288.94       185.67 o
 -14  11   2        672.31        353.32       203.10 o
 -13  11   2         93.75         39.42       206.81 o
 -12  11   2        786.30        567.10       292.84 o
 -11  11   2       5647.35       5503.20       235.68 o
 -10  11   2       3481.04       3886.82       259.29 o
  -9  11   2        710.33        695.18       203.45 o
  -8  11   2       5672.23       5729.45       268.45 o
  -7  11   2       1953.57       2103.42       242.59 o
  -6  11   2      16176.62      16338.23       418.10 o
  -5  11   2      25902.33      25512.70       482.59 o
  -4  11   2      12055.69      11482.42       261.05 o
  -3  11   2      39321.61      39930.72       581.49 o
  -2  11   2      10192.87       9768.60       264.38 o
  -1  11   2       7635.24       7342.36       294.88 o
   0  11   2      36808.88      37822.86       309.61 o
   1  11   2      29791.61      30020.45       242.18 o
   2  11   2      22023.79      21807.86       295.27 o
   3  11   2      21243.40      20479.44       232.78 o
   4  11   2       3226.04       3650.90       220.24 o
   5  11   2       9079.07       9021.27       217.87 o
   6  11   2       9854.99      10030.00       254.74 o
   7  11   2       7970.84       7962.46       469.24 o
   8  11   2       9439.76      10515.74       483.12 o
   9  11   2       1392.78       1602.38       194.95 o
  10  11   2       1505.42       1650.79       256.27 o
  11  11   2       1156.05       1074.12       197.85 o
  12  11   2         60.95         -6.96       188.70 o
  13  11   2       1183.34        832.32       274.48 o
 -14  12   2         73.55        286.53       199.27 o
 -13  12   2       1483.62       1366.86       210.19 o
 -12  12   2       1120.32        965.06       284.13 o
 -11  12   2      17643.58      17802.91       435.35 o
 -10  12   2        190.47        -66.16       186.98 o
  -9  12   2      13633.99      14024.18       442.90 o
  -8  12   2        592.41        776.77       229.64 o
  -7  12   2       8024.03       8105.58       281.61 o
  -6  12   2        623.64        662.78       240.04 o
  -5  12   2       6066.46       6324.40       221.20 o
  -4  12   2       1854.49       1829.00       251.00 o
  -3  12   2       6016.31       6795.76       263.78 o
  -2  12   2        130.65        130.58       271.95 o
  -1  12   2      15923.98      16482.40       267.11 o
   0  12   2       1995.80       2414.66       265.72 o
   1  12   2       1684.52       1876.67       238.36 o
   2  12   2        126.67        345.51       206.13 o
   3  12   2       7540.02       7566.27       257.15 o
   4  12   2          1.65       -101.96       231.16 o
   5  12   2       2318.20       2218.13       214.83 o
   6  12   2         40.03       -203.18       203.18 o
   7  12   2       3208.36       3235.03       184.35 o
   8  12   2       1320.12       1219.94       179.20 o
   9  12   2       5303.79       5339.11       329.64 o
  10  12   2        733.08        453.75       235.57 o
  11  12   2       5555.41       5598.33       187.40 o
  12  12   2        106.49         31.77       233.14 o
  13  12   2       6125.99       5669.69       505.47 o
 -14  13   2         93.39        506.13       189.64 o
 -13  13   2        511.34        704.02       207.57 o
 -12  13   2        894.69       1114.29       255.30 o
 -11  13   2       3855.09       4205.33       216.03 o
 -10  13   2       5854.70       6466.63       275.85 o
  -9  13   2        179.11        206.51       213.69 o
  -8  13   2       4414.91       4388.08       205.40 o
  -7  13   2         40.84        278.25       205.02 o
  -6  13   2      12819.00      13421.43       251.71 o
  -5  13   2      13710.09      13513.92       311.30 o
  -4  13   2      32020.05      31849.06       257.13 o
  -3  13   2      26462.35      26829.56       309.50 o
  -2  13   2      15865.44      15721.52       222.95 o
  -1  13   2       7983.05       7952.47       238.17 o
   0  13   2      40822.81      40906.88       432.50 o
   1  13   2       3082.74       3596.26       204.06 o
   2  13   2      58406.55      58211.82       715.17 o
   3  13   2       5273.28       5298.55       199.69 o
   4  13   2      15642.01      15392.21       299.74 o
   5  13   2      12553.14      12880.17       300.63 o
   6  13   2      18283.80      18294.10       232.95 o
   7  13   2       6185.57       6102.70       221.03 o
   8  13   2      10599.94      10923.93       251.29 o
   9  13   2        538.31        569.37       303.06 o
  10  13   2       1178.30       1204.88       253.82 o
  11  13   2         69.68        295.54       181.03 o
  12  13   2       1192.61       1486.00       191.42 o
 -13  14   2       4478.64       4394.66       297.52 o
 -12  14   2       5583.08       5558.62       301.34 o
 -11  14   2       1866.09       1730.73       215.30 o
 -10  14   2       7993.05       8409.30       201.13 o
  -9  14   2         27.13       -203.85       203.85 o
  -8  14   2       6345.65       6526.11       209.67 o
  -7  14   2       3604.81       3424.11       272.26 o
  -6  14   2       6721.44       7055.70       214.25 o
  -5  14   2      15486.95      15393.59       433.66 o
  -4  14   2      10868.73      11041.71       242.40 o
  -3  14   2         24.84       -407.44       407.44 o
  -2  14   2        106.13        269.54       182.78 o
  -1  14   2       1861.60       2375.34       246.91 o
   0  14   2        572.91        705.59       220.22 o
   1  14   2        862.32       1063.48       213.00 o
   2  14   2        198.03         47.70       215.01 o
   3  14   2        165.02        224.70       191.53 o
   4  14   2       1180.21       1527.67       223.21 o
   5  14   2        330.35        128.99       270.43 o
   6  14   2       5134.60       5405.31       261.05 o
   7  14   2       3522.35       3779.40       207.59 o
   8  14   2       3432.44       3358.00       209.67 o
   9  14   2       1220.47       1205.50       182.96 o
  10  14   2       1458.24       1195.21       277.27 o
  11  14   2         22.43        346.49       247.25 o
  12  14   2       4224.40       4444.57       212.39 o
 -13  15   2        644.09       1410.58       304.29 o
 -12  15   2          4.92       -208.65       208.65 o
 -11  15   2       2570.19       2310.59       221.18 o
 -10  15   2        515.73        405.60       213.73 o
  -9  15   2       9900.44      10182.81       261.40 o
  -8  15   2        142.21         38.99       215.36 o
  -7  15   2      17747.11      18349.61       564.95 o
  -6  15   2        886.96        809.16       202.25 o
  -5  15   2      19321.30      18912.62       284.50 o
  -4  15   2         16.77        -15.22       207.77 o
  -3  15   2      27189.66      28711.14       783.49 o
  -2  15   2        654.59        849.58       186.23 o
  -1  15   2      31327.44      32008.07       223.27 o
   0  15   2       8142.67       8171.15       314.56 o
   1  15   2      43071.84      42904.36       490.00 o
   2  15   2        766.77        987.73       194.56 o
   3  15   2      18166.77      17948.76       246.41 o
   4  15   2         83.56         14.71       224.58 o
   5  15   2      11764.36      11986.89       320.82 o
   6  15   2         27.35        -42.18       177.49 o
   7  15   2      16153.00      16001.96       299.70 o
   8  15   2       2671.42       2967.37       355.38 o
   9  15   2       5925.11       6167.46       214.50 o
  10  15   2        578.86        293.48       232.93 o
  11  15   2       1729.06       1297.21       314.56 o
  12  15   2        428.18        255.88       288.08 o
 -13  16   2       2772.38       3052.59       244.65 o
 -12  16   2       3743.68       3860.37       203.72 o
 -11  16   2       5326.73       5782.39       209.56 o
 -10  16   2       6234.85       6721.26       349.07 o
  -9  16   2       7283.14       7443.72       185.20 o
  -8  16   2       5570.08       5724.95       197.12 o
  -7  16   2        627.96        985.16       194.83 o
  -6  16   2       1460.49       1542.48       180.04 o
  -5  16   2        797.49        832.38       213.13 o
  -4  16   2        283.43       -105.23       218.84 o
  -3  16   2       2156.53       2645.48       393.17 o
  -2  16   2       3317.08       3326.16       222.77 o
  -1  16   2         34.03        316.87       338.87 o
   0  16   2       3739.53       3315.09       213.86 o
   1  16   2         25.80        312.35       207.92 o
   2  16   2       2580.92       2689.33       201.24 o
   3  16   2        532.50        274.68       268.81 o
   4  16   2       1176.09        954.61       262.84 o
   5  16   2       8679.99       8548.17       196.85 o
   6  16   2         79.71         -2.27       293.37 o
   7  16   2       6198.57       6245.57       225.84 o
   8  16   2       3512.74       3559.43       230.55 o
   9  16   2        708.65        479.08       178.72 o
  10  16   2       4318.33       4194.00       295.75 o
  11  16   2       2353.27       1896.11       188.96 o
  12  16   2       1773.91       1991.60       353.77 o
 -12  17   2       2671.11       2919.40       217.53 o
 -11  17   2         75.88        246.58       204.68 o
 -10  17   2       5049.51       5331.29       280.34 o
  -9  17   2        704.29        969.66       211.87 o
  -8  17   2       2412.57       2828.70       212.85 o
  -7  17   2         32.10        182.93       213.38 o
  -6  17   2       6069.54       6338.40       203.06 o
  -5  17   2        459.50        319.08       177.05 o
  -4  17   2      36396.32      35917.80       268.92 o
  -3  17   2        240.45        130.52       232.15 o
  -2  17   2      35693.79      37100.89       653.19 o
  -1  17   2         88.28        -30.09       189.09 o
   0  17   2      14198.10      14881.25       231.49 o
   1  17   2        301.86        292.57       200.03 o
   2  17   2       6936.21       7122.63       188.90 o
   3  17   2         76.72          8.15       254.25 o
   4  17   2      24616.06      25298.34       477.24 o
   5  17   2        518.53        277.09       166.11 o
   6  17   2      25924.91      25596.28       679.61 o
   7  17   2        616.69        546.68       185.16 o
   8  17   2       3871.02       4171.25       200.91 o
   9  17   2         83.37        204.58       225.36 o
  10  17   2       1061.78        720.82       241.85 o
  11  17   2        115.05        -21.59       244.89 o
 -12  18   2         47.83        163.35       200.10 o
 -11  18   2       3177.30       3095.62       189.47 o
 -10  18   2       4554.22       4521.17       209.16 o
  -9  18   2       4690.87       4817.11       382.98 o
  -8  18   2       6778.67       7216.56       224.75 o
  -7  18   2       5254.42       5463.60       230.53 o
  -6  18   2         95.03        185.33       199.00 o
  -5  18   2       1387.88       1602.22       208.03 o
  -4  18   2        384.01        -17.17       214.22 o
  -3  18   2        320.72        152.86       190.57 o
  -2  18   2       4938.04       4779.00       224.80 o
  -1  18   2        885.84        798.59       215.63 o
   0  18   2        326.31        378.92       199.20 o
   1  18   2          3.03         25.94       210.17 o
   2  18   2       1222.17       1147.55       218.39 o
   3  18   2        685.31        356.21       208.50 o
   4  18   2       2054.05       2263.04       195.64 o
   5  18   2       3022.07       3142.41       206.71 o
   6  18   2       1135.80       1365.14       186.28 o
   7  18   2       3946.41       4295.88       200.03 o
   8  18   2         43.98         66.04       183.50 o
   9  18   2       3408.24       3112.93       318.70 o
  10  18   2       1277.79        620.32       307.98 o
  11  18   2       1878.67       2061.96       230.70 o
 -12  19   2         22.50        147.79       185.52 o
 -11  19   2       1360.23       1229.90       247.91 o
 -10  19   2        257.49         -3.26       191.79 o
  -9  19   2       4720.75       4755.15       278.73 o
  -8  19   2       2701.86       2643.48       203.23 o
  -7  19   2      11863.04      11662.99       217.84 o
  -6  19   2        979.95       1465.47       281.58 o
  -5  19   2       8421.37       9021.17       211.14 o
  -4  19   2        439.90         57.26       238.88 o
  -3  19   2      14190.21      14643.55       202.05 o
  -2  19   2       7819.66       8154.30       391.14 o
  -1  19   2      39354.33      40719.86       510.26 o
   0  19   2       2553.07       2893.78       168.79 o
   1  19   2      19075.96      19071.66       304.52 o
   2  19   2       2190.79       2477.03       300.44 o
   3  19   2      12931.28      13584.41       221.01 o
   4  19   2       1064.75       1429.68       180.12 o
   5  19   2      13177.39      13923.22       330.54 o
   6  19   2       1248.13       1278.86       190.22 o
   7  19   2       6464.88       6424.48       308.79 o
   8  19   2        485.34        715.38       186.02 o
   9  19   2       3940.11       3987.41       194.89 o
  10  19   2        413.17        476.35       181.26 o
 -11  20   2        182.73        398.41       192.43 o
 -10  20   2       3919.72       3845.51       206.30 o
  -9  20   2        394.59        266.57       232.76 o
  -8  20   2       8595.14       9159.53       206.72 o
  -7  20   2         13.66        171.76       300.52 o
  -6  20   2       3976.22       4027.42       202.14 o
  -5  20   2        342.27        322.47       198.24 o
  -4  20   2       2706.93       3214.25       270.41 o
  -3  20   2         21.99        -41.13       202.93 o
  -2  20   2       1467.09       1421.57       238.72 o
  -1  20   2        192.18         20.24       192.36 o
   0  20   2         41.87        -71.47       219.92 o
   1  20   2        312.03        -31.94       175.58 o
   2  20   2        609.88        310.57       357.08 o
   3  20   2       3429.57       2982.10       205.78 o
   4  20   2       4480.90       4845.25       294.42 o
   5  20   2        839.62       1326.10       322.45 o
   6  20   2       3228.94       2792.11       195.20 o
   7  20   2       1878.48       2448.30       397.88 o
   8  20   2       1182.07        906.29       233.25 o
   9  20   2          8.80         -1.58       361.61 o
  10  20   2       3201.72       3403.77       501.81 o
 -11  21   2       1422.73       1326.54       195.77 o
 -10  21   2        744.38        475.97       193.48 o
  -9  21   2       2250.62       2676.56       203.98 o
  -8  21   2       5964.30       5839.86       214.64 o
  -7  21   2         99.94       -168.20       168.20 o
  -6  21   2       3631.06       3422.06       176.92 o
  -5  21   2       1078.57       1620.20       197.01 o
  -4  21   2       4249.86       4347.57       240.40 o
  -3  21   2      18455.20      19666.13       222.19 o
  -2  21   2      20079.73      20978.70       559.28 o
  -1  21   2      11935.70      12129.71       295.09 o
   0  21   2       7821.42       7930.89       204.99 o
   1  21   2       1235.47       1508.06       190.32 o
   2  21   2       3279.14       3706.75       356.44 o
   3  21   2       6830.39       6723.25       314.42 o
   4  21   2      12921.99      12990.33       420.08 o
   5  21   2      14404.71      14471.66       202.84 o
   6  21   2       6441.57       6803.14       264.03 o
   7  21   2       1988.94       1990.93       162.00 o
   8  21   2       1776.40       1432.06       189.24 o
   9  21   2        103.19         28.33       388.67 o
  10  21   2       1329.19       1058.91       256.86 o
 -10  22   2        242.98         56.35       192.83 o
  -9  22   2       9856.18       9598.02       387.72 o
  -8  22   2          0.45        199.39       178.45 o
  -7  22   2       6386.06       6670.42       241.56 o
  -6  22   2        252.25        277.57       212.40 o
  -5  22   2         72.69        440.34       246.46 o
  -4  22   2         94.95       -158.53       173.79 o
  -3  22   2       3669.23       3755.87       370.48 o
  -2  22   2        243.77        -31.52       177.08 o
  -1  22   2       1877.61       1644.61       179.48 o
   0  22   2        181.06          0.92       181.26 o
   1  22   2        296.19        261.82       171.33 o
   2  22   2          3.19       -344.02       344.02 o
   3  22   2       4071.62       4426.75       489.52 o
   4  22   2          6.19       -163.24       165.76 o
   5  22   2       4967.46       5239.98       239.69 o
   6  22   2         20.64         60.97       187.15 o
   7  22   2        482.93        454.52       184.35 o
   8  22   2         48.44         55.29       188.02 o
   9  22   2       3400.59       3520.76       220.25 o
  -9  23   2       1807.40       1222.80       196.38 o
  -8  23   2       2858.56       3061.46       196.24 o
  -7  23   2        398.06        344.21       228.46 o
  -6  23   2       4972.09       5527.61       230.59 o
  -5  23   2       1838.08       1611.44       250.47 o
  -4  23   2       5239.07       5694.99       295.91 o
  -3  23   2       9480.06       9154.53       232.22 o
  -2  23   2      21129.12      20740.64       208.52 o
  -1  23   2       6920.45       7574.21       233.13 o
   0  23   2       9354.86       9569.08       177.97 o
   1  23   2        618.38        701.82       201.34 o
   2  23   2       2970.46       3037.66       176.26 o
   3  23   2       3449.18       3589.45       364.42 o
   4  23   2       6928.30       7038.97       169.49 o
   5  23   2       7262.62       7409.53       176.64 o
   6  23   2       3843.32       3673.25       183.23 o
   7  23   2       2093.87       1348.55       185.08 o
   8  23   2       3670.48       3703.00       179.71 o
  -9  24   2        789.99        582.45       211.40 o
  -8  24   2       3713.90       3498.45       214.82 o
  -7  24   2         90.58       -271.76       271.76 o
  -6  24   2       4422.11       4774.03       195.13 o
  -5  24   2         32.12       -217.16       253.98 o
  -4  24   2       1366.14       1877.57       395.82 o
  -3  24   2        603.87        846.08       160.91 o
  -2  24   2        193.03        316.34       283.41 o
  -1  24   2         68.85        822.66       226.23 o
   0  24   2          0.52       -193.51       323.20 o
   1  24   2        368.62        797.79       236.78 o
   2  24   2         42.42        142.84       178.69 o
   3  24   2          9.42       -163.23       163.23 o
   4  24   2        386.17        197.01       269.15 o
   5  24   2        468.96        233.09       248.26 o
   6  24   2       2465.92       2895.58       184.18 o
   7  24   2        368.75        299.61       274.80 o
   8  24   2       1445.89       1595.03       170.96 o
  -8  25   2       1040.95        950.24       191.96 o
  -7  25   2       5450.47       5472.44       404.68 o
  -6  25   2       1151.09       1073.17       229.85 o
  -5  25   2       4432.43       4390.71       209.74 o
  -4  25   2        263.03        460.08       187.13 o
  -3  25   2      12110.56      12593.81       282.74 o
  -2  25   2        911.75       1087.78       243.96 o
  -1  25   2      16324.10      16922.42       341.51 o
   0  25   2       2966.66       3116.92       185.49 o
   1  25   2       5115.65       4962.44       451.10 o
   2  25   2       2845.56       2867.60       503.18 o
   3  25   2       7110.49       6480.98       184.62 o
   4  25   2       1500.06       1379.33       240.21 o
   5  25   2      10748.07      10808.68       239.53 o
   6  25   2         18.60        241.07       172.00 o
   7  25   2       3652.23       3743.53       293.67 o
  -7  26   2       2781.82       2194.42       417.71 o
  -6  26   2         65.15        135.44       186.27 o
  -5  26   2       1073.38        849.35       227.44 o
  -4  26   2         18.23        275.77       208.51 o
  -3  26   2        616.71        457.48       187.99 o
  -2  26   2       1678.36       1453.07       158.06 o
  -1  26   2        999.42       1112.49       158.50 o
   0  26   2        339.56        713.28       217.80 o
   1  26   2         24.20        582.11       259.04 o
   2  26   2         56.78        201.19       218.85 o
   3  26   2        801.65        538.74       178.78 o
   4  26   2        472.75        882.18       222.88 o
   5  26   2        628.22        124.86       243.43 o
   6  26   2        655.49        198.51       181.51 o
  -6  27   2       2699.78       2182.52       310.03 o
  -5  27   2         10.33        128.24       182.35 o
  -4  27   2       8046.61       8081.32       252.56 o
  -3  27   2        348.01        198.80       229.47 o
  -2  27   2      12744.11      12010.07       221.68 o
  -1  27   2         36.52        218.58       169.54 o
   0  27   2       8049.06       8045.55       247.38 o
   1  27   2         18.93         17.51       189.67 o
   2  27   2       5770.00       5030.86       190.06 o
   3  27   2         28.54         -0.55       256.84 o
   4  27   2       6866.96       6517.77       195.00 o
   5  27   2          3.71         22.16       167.59 o
  -5  28   2       2091.10       2366.52       330.76 o
  -4  28   2         19.82        213.13       170.86 o
  -3  28   2        958.78       1258.58       166.33 o
  -2  28   2        125.73        493.95       169.17 o
  -1  28   2         40.44        109.85       280.00 o
   0  28   2        301.14        294.82       169.83 o
   1  28   2          6.32       -235.92       235.92 o
   2  28   2       2189.38       1549.11       265.40 o
   3  28   2        123.33         55.28       227.81 o
   4  28   2        619.79        765.53       259.92 o
  -3  29   2       3146.27       3247.52       263.64 o
  -2  29   2        523.90        338.76       235.74 o
  -1  29   2       6286.65       6099.65       175.40 o
   0  29   2        565.22        440.84       189.03 o
   1  29   2       9763.85       9078.51      1362.92 o
 -14   0   3       3241.23       3790.89       482.65 o
 -12   0   3        879.40       1025.96       318.78 o
 -10   0   3       6817.38       6901.27       373.59 o
  -8   0   3       4633.43       4752.93       401.69 o
  -6   0   3       1982.10       1976.75       655.89 o
  -4   0   3      18211.49      18747.98       724.62 o
  -2   0   3      24782.23      24052.25       790.12 o
   0   0   3       2171.32       3019.47       511.57 o
   2   0   3      48934.55      47922.58       718.39 o
   4   0   3      98521.70      94576.98       588.59 o
   6   0   3      10200.40      10544.84       315.24 o
   8   0   3       9069.53       8781.99       285.68 o
  10   0   3      21290.78      20312.04       276.52 o
  12   0   3       8870.50       9125.87       276.85 o
  14   0   3       2622.47       2480.36       402.64 o
 -15   1   3       4892.74       4503.18       262.54 o
 -14   1   3       1728.85       1584.30       257.66 o
 -13   1   3       7194.14       7791.34       237.82 o
 -12   1   3       1310.98       1381.16       239.14 o
 -11   1   3       5705.37       5600.42       227.81 o
 -10   1   3      17440.09      17178.54       282.73 o
  -9   1   3      14076.26      13808.71       278.51 o
  -8   1   3      12734.88      12636.97       307.62 o
  -7   1   3      25315.70      24702.77       373.79 o
  -6   1   3       5766.15       6430.73       316.76 o
  -5   1   3      62584.39      63792.45       803.99 o
  -4   1   3      11536.25      11005.73       499.09 o
  -3   1   3      66159.14      65460.40       578.32 o
  -2   1   3      80027.91      78659.97       797.82 o
  -1   1   3       4844.30       3844.19       403.73 o
   0   1   3        836.82        394.98       385.46 o
   1   1   3       3289.37       2877.33       304.88 o
   2   1   3      12393.67      11771.72       287.94 o
   3   1   3      11120.89      10291.52       292.62 o
   4   1   3       6814.68       6689.66       281.76 o
   5   1   3       1930.42       1711.49       222.09 o
   6   1   3       3180.82       3278.95       222.60 o
   7   1   3        298.74        394.41       237.00 o
   8   1   3        110.46        342.05       190.66 o
   9   1   3        382.11        438.72       181.21 o
  10   1   3       1276.33       1120.76       208.28 o
  11   1   3          6.03        -68.11       199.29 o
  12   1   3         80.44        308.94       190.86 o
  13   1   3        536.82        406.26       331.44 o
  14   1   3        118.37        -83.05       223.57 o
 -15   2   3       1762.38       1494.88       208.98 o
 -14   2   3         30.18        203.56       264.24 o
 -13   2   3       1816.51       1733.76       247.34 o
 -12   2   3       2344.73       1869.32       286.36 o
 -11   2   3       3349.89       3428.22       244.62 o
 -10   2   3       1460.29       1668.43       249.09 o
  -9   2   3        128.69        196.47       244.75 o
  -8   2   3       4867.14       4724.72       338.83 o
  -7   2   3       1703.15       1453.35       311.03 o
  -6   2   3        936.98        864.85       329.82 o
  -5   2   3       6068.55       5884.99       398.42 o
  -4   2   3       3536.13       2892.37       472.40 o
  -3   2   3       2123.05       2337.82       526.55 o
  -2   2   3       2869.86       2544.06       393.48 o
  -1   2   3       7661.52       8218.33       437.96 o
   0   2   3       3394.92       3433.33       377.11 o
   1   2   3       8086.38       8424.00       367.77 o
   2   2   3        707.84        876.80       315.17 o
   3   2   3      46468.99      46137.77       358.73 o
   4   2   3       2060.13       2145.22       277.93 o
   5   2   3       6210.78       6004.96       223.27 o
   6   2   3         40.36        171.39       216.14 o
   7   2   3       7250.66       6928.34       302.80 o
   8   2   3       3464.84       3632.37       235.06 o
   9   2   3      23821.18      23555.93       225.16 o
  10   2   3       2424.48       2221.10       346.07 o
  11   2   3       7511.27       7569.02       210.31 o
  12   2   3        277.77        242.50       235.72 o
  13   2   3       2913.80       3585.90       373.93 o
  14   2   3         96.10        387.69       373.26 o
 -15   3   3       1222.29       1048.92       220.61 o
 -14   3   3      10943.16      11348.00       391.32 o
 -13   3   3       1837.55       2007.04       263.25 o
 -12   3   3      13850.41      13850.64       474.14 o
 -11   3   3       1031.68        899.38       261.37 o
 -10   3   3      13309.08      13381.02       315.24 o
  -9   3   3       2099.32       1965.40       309.89 o
  -8   3   3      27011.64      26851.23       316.52 o
  -7   3   3       7773.16       7283.87       304.82 o
  -6   3   3      42668.65      43047.64       657.11 o
  -5   3   3      10047.27       9804.59       407.01 o
  -4   3   3      86243.98      86359.02       830.43 o
  -3   3   3        150.19        175.84       436.02 o
  -2   3   3      56818.48      55801.02       485.70 o
  -1   3   3       1091.70       1563.00       407.01 o
   0   3   3      31671.79      29475.87       330.43 o
   1   3   3       2790.59       2474.97       352.75 o
   2   3   3      60244.72      59418.32       519.05 o
   3   3   3       1735.06       1329.84       267.25 o
   4   3   3      22793.20      21179.69       372.32 o
   5   3   3       2097.22       2529.22       264.01 o
   6   3   3         39.87        297.24       215.99 o
   7   3   3       1152.71        958.86       235.32 o
   8   3   3        152.33        -58.09       327.92 o
   9   3   3         68.25        161.70       198.37 o
  10   3   3         41.87        105.25       203.53 o
  11   3   3       1632.74       1353.08       182.35 o
  12   3   3        284.44        682.91       428.25 o
  13   3   3        577.04        282.31       265.89 o
  14   3   3        648.05        478.57       190.93 o
 -15   4   3       1440.83       1596.10       227.79 o
 -14   4   3       1752.69       1460.02       221.91 o
 -13   4   3        310.12        291.92       217.43 o
 -12   4   3       1915.51       2189.43       252.08 o
 -11   4   3       1980.71       2202.77       237.10 o
 -10   4   3         15.85       -226.86       239.52 o
  -9   4   3       3339.82       3322.55       254.41 o
  -8   4   3        118.69         92.38       266.78 o
  -7   4   3        584.89        367.21       309.37 o
  -6   4   3        221.52        246.26       305.86 o
  -5   4   3         38.24        201.77       357.79 o
  -4   4   3      13335.54      13151.53       547.54 o
  -3   4   3       2182.67       2100.48       334.94 o
  -2   4   3       1192.61       1278.51       340.59 o
  -1   4   3       3127.89       3325.17       342.77 o
   0   4   3       9758.24      10220.80       352.70 o
   1   4   3       2790.46       2386.38       297.97 o
   2   4   3      48991.74      48396.24       284.29 o
   3   4   3      20955.09      19577.05       587.30 o
   4   4   3      39102.17      37868.48      1000.14 o
   5   4   3      27091.34      26789.23       259.75 o
   6   4   3      11497.70      11642.44       252.66 o
   7   4   3        642.45        343.65       210.00 o
   8   4   3      13026.10      12914.45       222.01 o
   9   4   3       2352.19       2187.27       215.78 o
  10   4   3      12563.63      12087.23       330.45 o
  11   4   3       4871.44       4646.54       209.17 o
  12   4   3       6672.60       6580.08       427.69 o
  13   4   3        610.76        655.46       331.33 o
 -15   5   3       3199.08       3260.77       222.51 o
 -14   5   3        317.91        520.46       230.52 o
 -13   5   3       3930.58       4139.58       228.29 o
 -12   5   3        795.35        723.50       224.86 o
 -11   5   3      18436.14      18684.29       259.23 o
 -10   5   3         61.67        297.23       234.58 o
  -9   5   3      29403.95      29907.35       434.93 o
  -8   5   3        730.37        710.91       257.35 o
  -7   5   3      21983.25      21513.53       321.01 o
  -6   5   3         72.19        171.74       285.72 o
  -5   5   3      33479.77      34434.43       561.88 o
  -4   5   3         66.90        213.24       334.89 o
  -3   5   3      54888.84      54427.80       639.03 o
  -2   5   3       3589.83       3614.97       295.57 o
  -1   5   3      32772.73      32489.39       419.11 o
   0   5   3       7688.11       8167.76       377.58 o
   1   5   3       9216.17       9220.18       282.88 o
   2   5   3       6743.89       6413.09       301.66 o
   3   5   3      20715.19      21282.85       334.25 o
   4   5   3       1707.00       1451.61       322.99 o
   5   5   3       6857.10       6294.31       235.54 o
   6   5   3       1754.53       1580.88       199.87 o
   7   5   3       1979.24       2217.69       204.05 o
   8   5   3        869.35       1158.21       290.32 o
   9   5   3        407.67        462.75       197.18 o
  10   5   3         34.52       -141.53       187.36 o
  11   5   3       2143.88       2606.19       337.80 o
  12   5   3        204.84        -99.74       180.14 o
  13   5   3        143.10        -93.71       241.48 o
 -15   6   3       1162.32       1093.37       213.29 o
 -14   6   3        283.88        190.56       231.81 o
 -13   6   3       1438.85       1431.43       213.86 o
 -12   6   3       3094.37       3454.98       226.24 o
 -11   6   3        335.22        322.97       236.17 o
 -10   6   3       2331.82       2187.23       248.47 o
  -9   6   3        483.18        766.84       253.28 o
  -8   6   3       4345.86       3949.06       267.44 o
  -7   6   3       6465.94       6027.01       290.58 o
  -6   6   3      14581.58      15201.07       554.80 o
  -5   6   3      14901.05      14564.08       389.46 o
  -4   6   3       1789.13       1760.84       289.25 o
  -3   6   3      19668.80      19149.58       311.09 o
  -2   6   3        979.17       1013.90       286.40 o
  -1   6   3       1284.07       1484.41       336.01 o
   0   6   3      29026.77      29960.37       509.62 o
   1   6   3      10210.73      10201.12       285.39 o
   2   6   3      22249.97      22096.26       301.49 o
   3   6   3      40956.93      42181.83       340.68 o
   4   6   3      27585.21      27043.16       492.51 o
   5   6   3      35797.05      35808.52       289.92 o
   6   6   3      14625.47      14208.92       225.09 o
   7   6   3       7975.06       8145.52       214.29 o
   8   6   3      13169.37      13256.70       403.20 o
   9   6   3       2314.66       2430.86       286.89 o
  10   6   3       7319.25       7171.50       347.65 o
  11   6   3       4454.52       4700.74       288.84 o
  12   6   3       2156.06       2377.95       296.66 o
  13   6   3       1564.65       1415.48       193.37 o
 -15   7   3        109.02        -22.43       219.48 o
 -14   7   3       7104.02       7408.52       234.13 o
 -13   7   3       3784.69       3854.41       228.06 o
 -12   7   3      17071.05      17891.11       355.69 o
 -11   7   3         31.88       -132.39       220.91 o
 -10   7   3       7006.06       7239.72       244.91 o
  -9   7   3        875.60        770.52       245.51 o
  -8   7   3      14363.74      14534.49       276.40 o
  -7   7   3       3217.93       3442.75       272.68 o
  -6   7   3      62031.57      62755.94      1670.93 o
  -5   7   3       8446.83       8204.84       266.49 o
  -4   7   3      36307.81      34549.18       576.44 o
  -3   7   3       3741.11       4087.30       286.77 o
  -2   7   3      20398.10      21068.78       336.42 o
  -1   7   3      13852.55      14099.43       277.56 o
   0   7   3      30887.43      30854.38       491.13 o
   1   7   3        183.84        464.37       264.76 o
   2   7   3      33565.85      33421.12       367.82 o
   3   7   3       8730.26       8407.22       249.53 o
   4   7   3       7699.60       7498.86       244.16 o
   5   7   3        217.63        544.96       201.26 o
   6   7   3         75.21       -237.85       237.85 o
   7   7   3         50.33        -86.00       225.83 o
   8   7   3        169.56       1050.48       207.26 o
   9   7   3          7.52        176.96       184.73 o
  10   7   3        539.86        553.24       173.02 o
  11   7   3         18.41       -124.65       244.12 o
  12   7   3        302.20        307.62       182.65 o
  13   7   3          1.74         21.59       182.32 o
 -15   8   3        688.05        744.02       221.17 o
 -14   8   3        647.40        531.65       209.83 o
 -13   8   3       1549.18       1726.43       211.15 o
 -12   8   3       1998.93       1712.05       218.71 o
 -11   8   3       2380.23       2082.37       230.36 o
 -10   8   3         72.71        291.74       230.99 o
  -9   8   3         59.60        271.34       201.30 o
  -8   8   3        195.60         12.27       258.17 o
  -7   8   3       3973.88       3462.19       265.86 o
  -6   8   3          5.18        276.40       273.27 o
  -5   8   3       1783.06       1910.98       229.73 o
  -4   8   3       2870.83       3136.81       324.55 o
  -3   8   3        780.99        700.32       263.27 o
  -2   8   3       1745.02       1650.07       305.57 o
  -1   8   3      18409.39      19518.49       378.36 o
   0   8   3       9647.40       8729.09       232.09 o
   1   8   3      39476.65      40455.52       372.04 o
   2   8   3       3953.63       3637.55       255.34 o
   3   8   3      10311.75       9821.41       305.38 o
   4   8   3       2304.65       2216.40       217.13 o
   5   8   3      12936.19      12789.90       292.36 o
   6   8   3       3666.39       3906.96       197.97 o
   7   8   3      18789.94      19332.80       322.57 o
   8   8   3       7078.69       7029.82       204.55 o
   9   8   3       9576.07       9645.25       260.86 o
  10   8   3       2060.00       2050.46       229.81 o
  11   8   3       7807.72       8385.77       255.90 o
  12   8   3        196.69        355.79       261.02 o
  13   8   3       5234.70       4991.07       262.86 o
 -15   9   3       1965.06       2544.28       317.96 o
 -14   9   3       1211.76       1518.56       214.32 o
 -13   9   3       6379.69       6645.35       225.87 o
 -12   9   3       2677.44       2576.17       227.04 o
 -11   9   3      12314.85      12024.80       267.69 o
 -10   9   3       4848.33       4745.05       213.66 o
  -9   9   3      14474.23      14462.40       374.49 o
  -8   9   3        790.52        570.18       254.76 o
  -7   9   3      37561.44      37252.11       872.84 o
  -6   9   3       3191.52       3149.12       240.48 o
  -5   9   3      28819.70      28748.04       300.44 o
  -4   9   3      23236.60      24433.00       667.14 o
  -3   9   3      22844.21      23655.51       315.38 o
  -2   9   3      25630.89      26342.51       292.08 o
  -1   9   3      33029.88      33147.62       492.70 o
   0   9   3       7282.62       7266.51       287.37 o
   1   9   3      25604.20      24827.05       336.85 o
   2   9   3         40.08       -306.51       306.51 o
   3   9   3       1905.49       2256.23       236.69 o
   4   9   3        278.60        598.22       252.72 o
   5   9   3       2783.49       2570.42       196.26 o
   6   9   3       2039.91       2159.72       207.84 o
   7   9   3       1559.11       1439.85       309.20 o
   8   9   3        601.98        589.33       228.05 o
   9   9   3          5.61         -4.61       206.70 o
  10   9   3        990.79       1135.93       192.15 o
  11   9   3         18.38       -137.07       251.67 o
  12   9   3          4.93        325.18       361.42 o
  13   9   3        834.14        652.60       184.95 o
 -14  10   3       1399.10       1300.89       229.51 o
 -13  10   3         11.69         85.52       211.50 o
 -12  10   3       1110.61       1147.90       218.03 o
 -11  10   3       3945.73       4131.99       315.47 o
 -10  10   3        926.48       1266.39       350.53 o
  -9  10   3        252.16        503.29       262.63 o
  -8  10   3       3463.19       3729.19       228.99 o
  -7  10   3        147.46         81.10       246.76 o
  -6  10   3        844.52        827.69       272.27 o
  -5  10   3          3.64       -210.18       227.96 o
  -4  10   3       7841.93       7348.06       240.69 o
  -3  10   3       1718.66       1405.48       244.92 o
  -2  10   3      15635.27      16590.45       273.82 o
  -1  10   3       2103.56       2378.86       267.08 o
   0  10   3      15934.62      16144.20       349.46 o
   1  10   3        150.03       -152.67       213.10 o
   2  10   3      16143.92      16072.14       288.67 o
   3  10   3        253.27         81.65       224.76 o
   4  10   3      27477.49      26569.88       670.44 o
   5  10   3       1550.18       1479.17       206.57 o
   6  10   3      28462.40      29196.48       383.47 o
   7  10   3        744.69        671.38       266.83 o
   8  10   3       7473.34       7985.00       213.23 o
   9  10   3         90.75       -171.44       171.44 o
  10  10   3       3588.76       3496.08       190.23 o
  11  10   3         84.08         -5.03       232.30 o
  12  10   3      10117.07      10959.44       253.85 o
  13  10   3        152.05       -152.83       177.25 o
 -14  11   3       1089.47       1484.53       254.81 o
 -13  11   3       5517.87       5742.38       316.02 o
 -12  11   3       4601.63       4977.16       256.80 o
 -11  11   3       7029.75       6883.20       211.44 o
 -10  11   3      10685.61      10988.95       241.53 o
  -9  11   3        658.47        476.31       231.24 o
  -8  11   3      17751.79      17748.93       388.60 o
  -7  11   3      21988.39      21954.67       614.10 o
  -6  11   3      11155.52      11422.50       263.09 o
  -5  11   3      53275.45      53176.22       415.36 o
  -4  11   3       4161.98       4694.18       299.74 o
  -3  11   3       9450.92       9891.41       244.05 o
  -2  11   3       8907.23       8634.17       276.36 o
  -1  11   3       3338.72       3476.82       252.65 o
   0  11   3      28368.00      28091.53       270.87 o
   1  11   3      16838.33      16822.04       289.44 o
   2  11   3       2808.93       2779.57       207.44 o
   3  11   3       9527.55       9144.78       293.85 o
   4  11   3        720.75        740.50       178.23 o
   5  11   3       1843.16       1986.77       199.08 o
   6  11   3       3509.02       3313.15       187.68 o
   7  11   3        108.14        115.94       192.03 o
   8  11   3        954.91       1171.45       279.52 o
   9  11   3         22.55        203.50       189.23 o
  10  11   3        579.84        780.80       294.19 o
  11  11   3         92.85        130.76       211.22 o
  12  11   3        909.25         27.91       194.99 o
  13  11   3        568.23        236.53       394.99 o
 -14  12   3          1.73        -72.78       212.91 o
 -13  12   3       3245.33       3113.75       219.42 o
 -12  12   3       1104.98        849.18       209.14 o
 -11  12   3       5463.66       5612.20       225.03 o
 -10  12   3        347.77        353.96       222.73 o
  -9  12   3        814.84       1193.30       217.62 o
  -8  12   3        756.77        984.09       212.69 o
  -7  12   3         41.13        251.54       207.92 o
  -6  12   3          2.75       -184.49       250.06 o
  -5  12   3        940.03        715.58       250.45 o
  -4  12   3          2.63         45.35       222.50 o
  -3  12   3        111.22        172.02       218.85 o
  -2  12   3       3018.65       3330.00       264.28 o
  -1  12   3      17589.34      18082.60       278.57 o
   0  12   3       2243.52       2070.13       259.25 o
   1  12   3      39447.78      39942.61       540.17 o
   2  12   3       4403.47       4390.25       187.08 o
   3  12   3       5225.76       5275.27       198.61 o
   4  12   3        150.59        218.06       194.67 o
   5  12   3      12807.82      12786.88       283.15 o
   6  12   3        119.00         55.73       195.37 o
   7  12   3      30825.52      31476.08       342.04 o
   8  12   3        833.58        566.97       229.17 o
   9  12   3      10652.39      11041.49       336.42 o
  10  12   3        238.31        -96.54       205.21 o
  11  12   3       4032.45       3829.88       230.44 o
  12  12   3        358.45        224.56       245.19 o
 -14  13   3       1890.68       1889.76       238.08 o
 -13  13   3       2393.88       2436.70       221.17 o
 -12  13   3       8983.66       9480.25       350.23 o
 -11  13   3        811.60        719.09       215.13 o
 -10  13   3      17344.27      17545.10       244.74 o
  -9  13   3       1673.12       1918.13       220.96 o
  -8  13   3       6957.20       7461.62       241.32 o
  -7  13   3      21957.65      21653.58       550.91 o
  -6  13   3      37128.73      37489.52       537.84 o
  -5  13   3      12507.95      12687.31       303.03 o
  -4  13   3      20807.57      20844.62       301.32 o
  -3  13   3        235.29        155.89       218.13 o
  -2  13   3      12508.41      12404.04       254.67 o
  -1  13   3       1689.80       2080.89       248.04 o
   0  13   3      22958.15      22774.57       328.71 o
   1  13   3      20030.14      19931.39       412.22 o
   2  13   3       7319.01       6652.13       450.36 o
   3  13   3       3549.09       3029.55       201.28 o
   4  13   3       2974.47       2817.83       385.08 o
   5  13   3        419.78        676.08       322.19 o
   6  13   3       3350.37       3792.05       220.03 o
   7  13   3        152.89        143.91       274.69 o
   8  13   3         92.46        187.40       177.62 o
   9  13   3       1647.18       1763.99       384.93 o
  10  13   3        168.50       -103.93       205.44 o
  11  13   3         26.87         34.84       291.12 o
  12  13   3        562.97        280.66       249.61 o
 -13  14   3        746.47        624.84       215.72 o
 -12  14   3        425.12        556.49       209.65 o
 -11  14   3          3.18       -216.12       216.12 o
 -10  14   3        627.00       1186.96       220.08 o
  -9  14   3        282.66        280.99       219.01 o
  -8  14   3       1120.50       1256.58       229.98 o
  -7  14   3       1480.66       1533.06       202.00 o
  -6  14   3         13.85        -10.76       210.03 o
  -5  14   3       2990.43       3357.82       241.93 o
  -4  14   3       6197.71       6409.10       243.00 o
  -3  14   3       4060.81       4220.90       219.09 o
  -2  14   3      14914.47      14474.06       207.80 o
  -1  14   3        298.71        332.39       303.85 o
   0  14   3       8998.83       9525.32       394.89 o
   1  14   3       1367.56       1390.58       215.97 o
   2  14   3       5956.19       5871.75       198.11 o
   3  14   3       5128.11       5030.65       213.06 o
   4  14   3       6680.66       6784.31       408.66 o
   5  14   3       4319.27       4260.65       163.03 o
   6  14   3      16096.11      16356.27       416.34 o
   7  14   3       2269.71       2151.79       256.57 o
   8  14   3       7987.01       7990.19       203.15 o
   9  14   3        205.23        379.71       181.35 o
  10  14   3       3104.52       2918.32       225.39 o
  11  14   3       2368.01       2330.79       487.20 o
  12  14   3       5367.87       5542.04       225.16 o
 -13  15   3       2354.44       2301.04       368.97 o
 -12  15   3         73.08        204.45       183.49 o
 -11  15   3      14369.21      13578.18       348.13 o
 -10  15   3       1635.14       1729.70       206.21 o
  -9  15   3      20089.44      20500.81       461.97 o
  -8  15   3        662.92        954.30       213.27 o
  -7  15   3      14403.01      15071.08       316.80 o
  -6  15   3        111.18         92.47       197.13 o
  -5  15   3      22167.84      22912.45       390.88 o
  -4  15   3       1531.23       1724.93       225.26 o
  -3  15   3      24309.46      24980.30       259.75 o
  -2  15   3       2872.76       3295.72       211.96 o
  -1  15   3      36866.95      36930.59       419.97 o
   0  15   3       4305.01       4552.16       210.86 o
   1  15   3      14863.11      15134.20       227.96 o
   2  15   3         22.87        291.23       189.44 o
   3  15   3       2378.35       2562.21       303.41 o
   4  15   3       3052.70       2704.20       260.35 o
   5  15   3       2080.52       1917.24       213.50 o
   6  15   3         45.26        -68.15       253.56 o
   7  15   3       3776.64       3467.54       286.59 o
   8  15   3       2290.96       2296.64       341.43 o
   9  15   3         59.33       -166.41       166.41 o
  10  15   3        103.92        112.35       203.13 o
  11  15   3        169.71        247.88       197.57 o
  12  15   3        704.87        -62.76       371.13 o
 -13  16   3         35.69         -6.95       209.45 o
 -12  16   3       3206.11       3077.57       197.94 o
 -11  16   3        566.24        706.16       210.94 o
 -10  16   3         10.21        247.06       211.63 o
  -9  16   3        358.89        636.44       174.10 o
  -8  16   3        234.40          2.35       207.51 o
  -7  16   3         10.22        244.92       244.77 o
  -6  16   3        344.93        447.61       217.46 o
  -5  16   3        500.73        595.50       243.05 o
  -4  16   3        833.26        888.47       251.93 o
  -3  16   3       5325.19       5477.54       228.89 o
  -2  16   3        104.73        163.75       208.77 o
  -1  16   3       8921.92       8765.79       255.47 o
   0  16   3      11151.23      11213.88       230.67 o
   1  16   3       8000.04       8500.26       194.86 o
   2  16   3       5383.59       5861.69       198.73 o
   3  16   3       9906.87       9943.27       340.68 o
   4  16   3       1310.02       1555.12       251.93 o
   5  16   3      17302.36      17302.57       197.43 o
   6  16   3       4018.68       4761.28       325.47 o
   7  16   3      10880.29      10493.36       549.21 o
   8  16   3       9920.38      10282.09       419.90 o
   9  16   3       2741.27       2527.61       199.76 o
  10  16   3       2346.51       1708.11       878.31 o
  11  16   3       2190.04       2173.84       226.91 o
 -12  17   3       5590.60       5932.96       215.00 o
 -11  17   3        812.71        992.12       258.55 o
 -10  17   3       6312.63       6490.06       302.88 o
  -9  17   3        167.93        251.09       222.38 o
  -8  17   3      17448.57      17762.79       473.72 o
  -7  17   3        434.15        365.19       219.24 o
  -6  17   3      24042.27      25794.87       809.20 o
  -5  17   3          7.34       -150.03       248.97 o
  -4  17   3      11402.99      12000.27       225.17 o
  -3  17   3        195.03        -25.39       190.07 o
  -2  17   3       9427.12       9763.82       236.07 o
  -1  17   3       1775.34       2049.44       206.49 o
   0  17   3      14330.07      14734.58       213.16 o
   1  17   3       1689.61       1915.98       181.45 o
   2  17   3      12769.87      12448.73       209.07 o
   3  17   3        159.51         54.58       210.88 o
   4  17   3       3469.57       3337.57       172.64 o
   5  17   3       3084.23       3969.68       214.54 o
   6  17   3        116.43        663.51       177.54 o
   7  17   3         96.35        132.82       319.79 o
   8  17   3        119.40        376.34       215.87 o
   9  17   3        273.51        124.32       207.88 o
  10  17   3        120.75       -169.24       169.24 o
  11  17   3        234.76        426.83       181.07 o
 -12  18   3        109.06        144.01       352.80 o
 -11  18   3        111.43       -112.60       195.18 o
 -10  18   3        423.24        426.39       200.50 o
  -9  18   3        167.83        112.81       211.64 o
  -8  18   3       1903.34       2124.88       190.99 o
  -7  18   3        221.21         21.31       207.18 o
  -6  18   3        632.79        412.78       209.37 o
  -5  18   3       3206.26       2827.57       211.97 o
  -4  18   3        121.31        224.44       196.90 o
  -3  18   3       4428.36       4221.23       181.83 o
  -2  18   3       4471.77       4300.82       196.90 o
  -1  18   3       4600.09       4791.50       198.08 o
   0  18   3       9107.62       9217.20       245.04 o
   1  18   3       2209.73       2301.55       177.13 o
   2  18   3        899.38        818.59       211.28 o
   3  18   3      12651.26      12925.02       181.80 o
   4  18   3       1821.87       2349.86       210.39 o
   5  18   3      12054.07      11400.40       301.05 o
   6  18   3       2267.84       2572.27       177.01 o
   7  18   3       7066.93       7286.25       327.88 o
   8  18   3       5356.80       5489.07       201.92 o
   9  18   3       4876.93       4686.45       692.01 o
  10  18   3       1224.08       1339.74       174.58 o
 -12  19   3        149.30       -185.48       185.48 o
 -11  19   3       6049.75       5652.28       220.09 o
 -10  19   3       2221.44       2318.40       214.63 o
  -9  19   3      21661.74      21613.03       213.59 o
  -8  19   3       1796.44       2085.83       206.05 o
  -7  19   3      10754.56      11197.01       221.76 o
  -6  19   3        198.74         78.01       201.80 o
  -5  19   3       2323.07       2583.02       210.62 o
  -4  19   3       3599.57       3506.72       245.75 o
  -3  19   3      17468.63      17929.68       236.04 o
  -2  19   3      13177.49      13406.58       258.78 o
  -1  19   3      27001.05      27119.64       352.33 o
   0  19   3       1299.22       1232.61       196.92 o
   1  19   3       6698.31       6466.88       404.21 o
   2  19   3         45.13       -240.10       288.13 o
   3  19   3       3152.22       2856.12       387.75 o
   4  19   3        420.78        651.00       233.15 o
   5  19   3       1211.54       1200.22       289.62 o
   6  19   3        933.54       1857.39       351.76 o
   7  19   3       1201.38       1164.89       323.39 o
   8  19   3          1.77       -231.58       323.84 o
   9  19   3         90.54       -198.55       198.55 o
  10  19   3         77.53         59.70       172.91 o
 -11  20   3        171.90        -79.39       183.07 o
 -10  20   3        114.50        -28.09       212.28 o
  -9  20   3        253.16        144.13       186.30 o
  -8  20   3        509.25        504.14       234.56 o
  -7  20   3          8.02        110.99       351.49 o
  -6  20   3        100.76        168.06       202.13 o
  -5  20   3        103.81        298.46       180.67 o
  -4  20   3       1326.95       1510.35       262.82 o
  -3  20   3        511.34        134.42       302.14 o
  -2  20   3      11631.11      12200.17       190.90 o
  -1  20   3        153.48         66.82       179.78 o
   0  20   3       6673.21       6630.26       212.55 o
   1  20   3        680.29        555.10       185.14 o
   2  20   3       9920.99       9651.38       363.63 o
   3  20   3       1090.18       1216.06       243.06 o
   4  20   3      15995.21      16187.02       197.26 o
   5  20   3       3841.84       4104.09       236.09 o
   6  20   3       7954.46       7904.79       183.45 o
   7  20   3        338.54        419.23       201.91 o
   8  20   3       6412.80       6363.08       183.16 o
   9  20   3         52.13        310.26       195.52 o
  10  20   3       6202.86       5818.04       373.51 o
 -11  21   3       1735.68       1325.42       219.21 o
 -10  21   3       4585.12       4339.47       969.89 o
  -9  21   3       3662.60       3837.56       349.54 o
  -8  21   3      13007.36      12876.33       220.16 o
  -7  21   3       4401.70       4273.50       305.90 o
  -6  21   3       2519.61       2552.38       189.75 o
  -5  21   3       3881.28       4460.16       200.32 o
  -4  21   3       8816.62       9053.56       211.27 o
  -3  21   3       4558.53       4548.22       239.03 o
  -2  21   3       9986.27      10104.06       225.50 o
  -1  21   3       2905.26       2950.19       208.41 o
   0  21   3       3825.64       4171.00       406.57 o
   1  21   3       4277.62       4291.65       185.52 o
   2  21   3       4967.82       5214.79       209.20 o
   3  21   3       4328.94       4760.93       187.06 o
   4  21   3       1100.66       1201.68       191.67 o
   5  21   3        303.82        431.87       242.46 o
   6  21   3        107.01         68.90       256.68 o
   7  21   3        468.57        394.68       222.29 o
   8  21   3        246.94         86.28       277.91 o
   9  21   3        102.60        314.51       188.04 o
 -10  22   3        389.88        362.10       298.97 o
  -9  22   3        154.62        278.63       209.92 o
  -8  22   3        126.33        599.37       196.18 o
  -7  22   3        237.44        156.87       203.24 o
  -6  22   3        290.24        486.94       195.68 o
  -5  22   3         21.31        241.40       203.13 o
  -4  22   3        226.51        454.12       196.99 o
  -3  22   3       3204.54       3401.55       205.31 o
  -2  22   3         31.69        400.87       198.06 o
  -1  22   3       8965.41       8223.84       433.63 o
   0  22   3        174.75        601.82       241.97 o
   1  22   3       8293.28       8124.42       204.90 o
   2  22   3         13.89        -39.04       220.52 o
   3  22   3      10168.79      10010.53       197.37 o
   4  22   3        165.67        201.12       180.61 o
   5  22   3       7564.02       8348.42       204.65 o
   6  22   3        147.45        240.48       187.66 o
   7  22   3       6679.39       6751.01       187.45 o
   8  22   3          1.58         41.97       221.77 o
 -10  23   3       6872.89       5709.55       458.53 o
  -9  23   3       2887.36       2936.20       324.77 o
  -8  23   3      10236.32      10601.84       480.35 o
  -7  23   3       4580.45       4801.02       183.65 o
  -6  23   3       3673.18       3933.41       203.23 o
  -5  23   3       5052.61       4674.38       181.55 o
  -4  23   3       5277.93       6010.77       193.80 o
  -3  23   3       5707.30       6272.63       202.44 o
  -2  23   3      17375.36      17546.74       312.44 o
  -1  23   3       1942.01       1678.14       195.83 o
   0  23   3       3858.57       4424.56       263.65 o
   1  23   3       1626.31       1554.03       302.28 o
   2  23   3        910.75       1581.19       198.80 o
   3  23   3       1734.36       1733.15       183.68 o
   4  23   3       1123.16       1204.68       181.87 o
   5  23   3        639.32        839.32       378.70 o
   6  23   3        984.03        724.34       350.98 o
   7  23   3          2.24        165.46       195.27 o
   8  23   3        680.98       1043.07       420.78 o
  -9  24   3          7.60        -51.97       194.16 o
  -8  24   3       1075.01        954.22       196.75 o
  -7  24   3          3.61        172.45       185.59 o
  -6  24   3         11.04        274.79       306.28 o
  -5  24   3          2.39        352.35       167.66 o
  -4  24   3       4830.97       4896.57       172.71 o
  -3  24   3        623.23        420.42       170.91 o
  -2  24   3       5764.28       5834.23       513.65 o
  -1  24   3       2275.08       2108.65       214.57 o
   0  24   3        686.35        459.38       318.64 o
   1  24   3         13.45        336.79       354.19 o
   2  24   3       3772.48       3604.85       161.73 o
   3  24   3        896.05        834.66       227.63 o
   4  24   3       7146.46       7142.00       185.99 o
   5  24   3        948.45        550.64       193.79 o
   6  24   3       5366.21       4766.24       186.95 o
   7  24   3        495.09        697.66       300.93 o
  -8  25   3       1137.85       1195.46       256.83 o
  -7  25   3       6838.75       6808.05       185.28 o
  -6  25   3        266.79        572.37       169.53 o
  -5  25   3       4688.99       4736.87       178.22 o
  -4  25   3        537.65        942.39       179.31 o
  -3  25   3      11266.72      11480.87       222.62 o
  -2  25   3       3519.13       3485.99       278.28 o
  -1  25   3       8141.81       8530.29       385.27 o
   0  25   3        802.57       1190.65       320.39 o
   1  25   3       4715.09       4662.97       369.18 o
   2  25   3         59.33          2.61       187.94 o
   3  25   3       1435.04       1158.18       198.06 o
   4  25   3        656.55        364.36       351.32 o
   5  25   3        739.05        720.10       249.65 o
   6  25   3        300.98        261.65       283.34 o
  -7  26   3         15.78         25.40       190.02 o
  -6  26   3         45.12       -166.74       166.74 o
  -5  26   3        159.01       -109.30       173.11 o
  -4  26   3        101.92         34.92       242.12 o
  -3  26   3       1223.95        654.35       179.87 o
  -2  26   3       1431.26       1716.75       169.61 o
  -1  26   3       2411.94       2316.96       349.92 o
   0  26   3       3079.91       3347.56       213.49 o
   1  26   3       4108.48       4210.36       178.11 o
   2  26   3        393.69         77.13       184.50 o
   3  26   3       4114.56       3840.73       217.41 o
   4  26   3        561.79        415.75       181.59 o
   5  26   3       2282.70       1727.54       194.64 o
  -6  27   3       5902.17       5457.81       218.23 o
  -5  27   3        436.40        508.96       240.85 o
  -4  27   3       6642.62       6400.12       248.15 o
  -3  27   3         41.80        129.90       152.78 o
  -2  27   3       3965.64       3619.30       254.59 o
  -1  27   3        176.55        272.59       196.57 o
   0  27   3       5295.48       4728.23       236.07 o
   1  27   3        112.92        -49.16       265.70 o
   2  27   3       3746.99       3400.20       229.96 o
   3  27   3        155.11       -116.09       258.93 o
   4  27   3       1530.65        948.98       172.23 o
  -5  28   3        164.47       -100.89       332.48 o
  -4  28   3        807.05        498.96       197.61 o
  -3  28   3       1238.83       1020.43       241.41 o
  -2  28   3        134.27         85.15       188.20 o
  -1  28   3       1449.71       1500.95       266.64 o
   0  28   3       1988.12       1119.08       279.30 o
   1  28   3       1042.76       1219.96       189.00 o
   2  28   3       5107.84       4243.56       377.18 o
   3  28   3       1936.84        577.82       492.51 o
  -2  29   3        247.99        283.68       245.01 o
  -1  29   3       6970.12       6778.26       338.91 o
   0  29   3        248.31       -170.63       170.63 o
 -14   0   4       3284.01       3403.68       354.92 o
 -12   0   4        158.62        251.65       328.31 o
 -10   0   4       2153.31       2079.39       397.40 o
  -8   0   4      15108.72      14166.24       461.02 o
  -6   0   4      35501.64      32023.49       554.81 o
  -4   0   4     136487.48     134925.31      2957.61 o
  -2   0   4      15091.98      14124.79       531.62 o
   0   0   4       9251.24       8322.90       417.71 o
   2   0   4     113038.23     104769.39      1648.68 o
   4   0   4      41619.02      39806.73       377.30 o
   6   0   4       4251.77       4205.15       775.19 o
   8   0   4      11172.35      11648.00       270.11 o
  10   0   4       9648.83       9971.42       258.65 o
  12   0   4       1587.50       1404.49       241.78 o
 -15   1   4       5549.19       5263.00       246.52 o
 -14   1   4       1850.46       2071.46       249.88 o
 -13   1   4       2728.26       2794.43       247.25 o
 -12   1   4       5161.99       5286.13       267.91 o
 -11   1   4      14513.98      14271.21       284.99 o
 -10   1   4       5854.35       5866.15       274.78 o
  -9   1   4      22275.99      21256.92       321.86 o
  -8   1   4        545.20        446.33       293.35 o
  -7   1   4       6578.43       6702.94       340.32 o
  -6   1   4        866.85       1004.81       356.37 o
  -5   1   4      13393.72      13934.55       412.21 o
  -4   1   4       8578.24       8001.50       435.11 o
  -3   1   4      14539.85      14496.44       398.79 o
  -2   1   4       3577.88       3364.43       362.89 o
  -1   1   4       1682.18       2003.54       297.07 o
   0   1   4       2608.32       2034.96       299.26 o
   1   1   4        135.00       -166.27       295.29 o
   2   1   4        362.00        364.35       350.30 o
   3   1   4       4031.76       4353.83       325.64 o
   4   1   4       1946.54       2047.32       280.06 o
   5   1   4        676.86        137.67       201.56 o
   6   1   4        488.98        920.00       213.97 o
   7   1   4        373.69        236.68       192.22 o
   8   1   4       6890.64       6580.99       186.48 o
   9   1   4       4499.23       4654.64       323.58 o
  10   1   4       1726.42       2405.92       291.89 o
  11   1   4       3834.21       4167.87       210.49 o
  12   1   4        112.62       -136.76       280.69 o
  13   1   4       2111.78       1541.07       194.63 o
 -15   2   4          0.91        -21.70       246.23 o
 -14   2   4          0.10       -234.85       234.85 o
 -13   2   4       1123.63        781.58       231.26 o
 -12   2   4         16.35        -43.84       270.01 o
 -11   2   4       4443.82       4639.09       315.89 o
 -10   2   4        341.03        543.60       292.22 o
  -9   2   4       7949.02       7796.56       297.91 o
  -8   2   4       1368.16       1286.20       301.31 o
  -7   2   4       3452.36       3361.16       344.15 o
  -6   2   4        178.33         50.00       455.21 o
  -5   2   4      40617.13      41006.38      1560.24 o
  -4   2   4      15083.36      15221.29       527.96 o
  -3   2   4     105347.43     102910.72       568.61 o
  -2   2   4      15722.69      15122.35       405.23 o
  -1   2   4      27319.39      26891.36       383.08 o
   0   2   4         78.85        114.97       315.36 o
   1   2   4      30271.54      28406.29       318.66 o
   2   2   4        246.95        142.60       261.96 o
   3   2   4      59619.43      56342.99       361.55 o
   4   2   4       3325.25       2683.08       252.83 o
   5   2   4      34548.62      33303.89       269.60 o
   6   2   4       3524.14       3134.42       194.21 o
   7   2   4      10371.62      10550.54       237.81 o
   8   2   4        476.74        307.90       254.21 o
   9   2   4       4320.61       4621.57       215.21 o
  10   2   4        246.73        153.77       197.35 o
  11   2   4       2278.03       2438.56       206.04 o
  12   2   4        280.95        111.08       181.50 o
  13   2   4       2259.72       1808.04       179.44 o
 -15   3   4       1769.05       1591.76       256.26 o
 -14   3   4       6036.56       5920.70       259.82 o
 -13   3   4         35.86       -146.05       271.72 o
 -12   3   4       8242.28       8168.50       330.48 o
 -11   3   4        527.83        568.02       271.18 o
 -10   3   4      29792.52      29725.00       572.27 o
  -9   3   4       9661.54      10142.84       333.59 o
  -8   3   4      14472.08      13758.77       328.93 o
  -7   3   4       7220.60       7276.94       422.74 o
  -6   3   4       7352.32       7566.69       415.73 o
  -5   3   4       1391.41       1294.60       420.36 o
  -4   3   4      16455.46      17065.74       441.96 o
  -3   3   4         51.93         70.25       343.94 o
  -2   3   4        631.84        656.07       342.32 o
  -1   3   4       3767.40       3433.27       338.25 o
   0   3   4       1349.82       1097.86       308.90 o
   1   3   4        982.42        942.64       337.32 o
   2   3   4       3225.45       2637.41       292.21 o
   3   3   4       6725.04       6352.84       260.88 o
   4   3   4      12830.82      12600.43       340.20 o
   5   3   4        236.02        141.13       199.90 o
   6   3   4       3089.11       3364.11       247.33 o
   7   3   4       2236.44       2453.43       226.47 o
   8   3   4       3448.13       3128.11       296.70 o
   9   3   4        122.54        346.74       172.50 o
  10   3   4       8137.09       8221.02       249.93 o
  11   3   4       1654.55       1433.07       245.56 o
  12   3   4       3284.18       3581.95       199.69 o
  13   3   4       1256.28        740.85       280.98 o
 -15   4   4        763.27        873.55       235.69 o
 -14   4   4        115.19        206.09       231.30 o
 -13   4   4       1631.88       1873.52       269.31 o
 -12   4   4       3691.46       3669.72       311.01 o
 -11   4   4        226.95        420.65       248.95 o
 -10   4   4       7352.43       7336.45       272.82 o
  -9   4   4       2442.49       2446.07       302.33 o
  -8   4   4       5513.92       5265.74       317.44 o
  -7   4   4      10181.14       9114.97       395.29 o
  -6   4   4      22356.01      22129.55       402.44 o
  -5   4   4       8922.98       7401.02       584.83 o
  -4   4   4      62311.49      64016.13       677.42 o
  -3   4   4      10134.61       9929.39       354.80 o
  -2   4   4      37281.01      36113.31       446.70 o
  -1   4   4        933.00        723.50       287.20 o
   0   4   4      26150.38      24799.37       324.38 o
   1   4   4      24284.96      22288.94       318.22 o
   2   4   4      53315.86      51909.63       706.19 o
   3   4   4      47562.20      46015.46       533.65 o
   4   4   4      26354.59      25129.98       602.76 o
   5   4   4       1038.87        832.92       200.55 o
   6   4   4      12806.71      12406.57       223.96 o
   7   4   4       1297.89       1167.92       224.76 o
   8   4   4       5832.23       5928.52       198.18 o
   9   4   4       3134.85       2948.96       215.93 o
  10   4   4       5714.93       6072.73       215.49 o
  11   4   4        406.16        222.55       204.58 o
  12   4   4       1010.39        946.18       214.64 o
  13   4   4        255.80        399.24       206.98 o
 -15   5   4       4138.03       4097.96       247.55 o
 -14   5   4        173.23         62.70       248.94 o
 -13   5   4      13282.23      13255.11       297.92 o
 -12   5   4        276.90        222.47       234.01 o
 -11   5   4      20882.80      20450.50       319.95 o
 -10   5   4        470.65        300.09       274.99 o
  -9   5   4       7283.91       6955.89       293.85 o
  -8   5   4        872.28        866.29       336.15 o
  -7   5   4       1647.97       1975.18       379.78 o
  -6   5   4         34.42        173.96       368.13 o
  -5   5   4      21695.91      21041.95       598.06 o
  -4   5   4         51.51        193.25       344.04 o
  -3   5   4      12533.36      11820.13       319.39 o
  -2   5   4        256.99        -16.92       318.31 o
  -1   5   4         32.09         36.65       291.95 o
   0   5   4        339.10        -21.41       327.31 o
   1   5   4       2819.98       2917.00       270.70 o
   2   5   4        118.19         98.53       256.82 o
   3   5   4       2795.67       2948.97       220.37 o
   4   5   4       2380.45       2213.48       244.89 o
   5   5   4       2913.47       3669.93       290.93 o
   6   5   4       1057.81        810.55       237.44 o
   7   5   4       5999.11       6061.41       191.01 o
   8   5   4       1082.92        943.38       198.56 o
   9   5   4      11584.80      11064.54       260.24 o
  10   5   4       1283.24       1339.17       203.48 o
  11   5   4       3600.81       3775.99       245.34 o
  12   5   4         54.34        832.84       495.42 o
  13   5   4       2673.20       3139.96       532.17 o
 -15   6   4         15.41        377.41       250.01 o
 -14   6   4        472.54        587.84       262.05 o
 -13   6   4        269.88         90.47       256.48 o
 -12   6   4       1328.42       1307.01       250.19 o
 -11   6   4       3495.20       3554.85       262.95 o
 -10   6   4       4623.31       4401.36       268.62 o
  -9   6   4        259.61         -0.40       297.62 o
  -8   6   4      12794.43      13413.66       338.91 o
  -7   6   4      14966.42      15417.68       381.43 o
  -6   6   4      10565.30      10474.66       374.36 o
  -5   6   4      26923.26      26636.58      1045.85 o
  -4   6   4      27690.17      26608.28       325.90 o
  -3   6   4       9564.67       9654.50       315.75 o
  -2   6   4      47808.50      46625.33       710.00 o
  -1   6   4      16158.25      15453.55       301.43 o
   0   6   4      41588.37      41205.59       510.11 o
   1   6   4      44234.12      44428.37       471.94 o
   2   6   4      12857.59      12389.94       261.51 o
   3   6   4      67472.98      69367.49       331.89 o
   4   6   4      57738.39      56548.35       921.80 o
   5   6   4       6826.09       6857.76       215.06 o
   6   6   4      15838.69      15499.20       251.93 o
   7   6   4       1323.62       1342.44       213.95 o
   8   6   4       3596.66       3758.33       195.15 o
   9   6   4       5383.85       5635.05       312.23 o
  10   6   4        134.37        227.66       271.36 o
  11   6   4       1476.19       1298.17       302.73 o
  12   6   4       3064.07       3117.61       201.39 o
  13   6   4         31.53         11.83       251.18 o
 -15   7   4         95.25         33.69       254.10 o
 -14   7   4       9023.61       8673.79       284.84 o
 -13   7   4         50.20        209.37       233.31 o
 -12   7   4       8474.08       8832.28       338.68 o
 -11   7   4        973.69        882.86       254.84 o
 -10   7   4       7044.80       7785.84       404.01 o
  -9   7   4        700.16        303.90       277.68 o
  -8   7   4      22615.42      22577.65       595.53 o
  -7   7   4         60.57        191.42       299.00 o
  -6   7   4       8556.64       8557.07       318.23 o
  -5   7   4       1488.33       1419.96       372.61 o
  -4   7   4        235.76        511.05       298.02 o
  -3   7   4        120.43        202.33       252.79 o
  -2   7   4      15197.81      15822.81       310.18 o
  -1   7   4         23.88       -116.87       250.63 o
   0   7   4       7144.93       6688.99       290.27 o
   1   7   4        897.21        748.51       255.76 o
   2   7   4       1972.69       2117.77       238.93 o
   3   7   4       2211.20       1724.19       196.83 o
   4   7   4      13232.19      13414.95       276.82 o
   5   7   4        165.00        466.27       231.60 o
   6   7   4       8086.87       8511.12       213.46 o
   7   7   4       1710.54       1529.49       169.95 o
   8   7   4       1726.03       1269.82       184.10 o
   9   7   4        242.59         73.57       189.33 o
  10   7   4       3494.89       3613.17       177.40 o
  11   7   4       1327.53       1292.36       202.03 o
  12   7   4       5530.98       5217.70       566.71 o
  13   7   4        110.86        171.18       166.52 o
 -15   8   4        224.80        812.69       293.94 o
 -14   8   4       1529.51       1717.49       264.56 o
 -13   8   4       3134.09       3155.94       247.40 o
 -12   8   4       1212.44       1566.91       248.75 o
 -11   8   4       1455.70       1567.44       250.02 o
 -10   8   4       4416.15       4690.93       255.41 o
  -9   8   4       6922.06       7107.03       277.89 o
  -8   8   4        267.61        532.76       280.61 o
  -7   8   4      11678.98      11007.85       264.34 o
  -6   8   4       1788.71       2236.44       287.91 o
  -5   8   4      22266.67      21978.31       298.69 o
  -4   8   4       3472.90       3655.90       278.55 o
  -3   8   4      17119.01      16610.59       278.30 o
  -2   8   4      12045.52      10481.67       425.06 o
  -1   8   4      63132.39      62910.21       724.68 o
   0   8   4      12851.43      12637.00       255.28 o
   1   8   4      29210.35      28500.91       588.38 o
   2   8   4       2181.55       2019.32       248.24 o
   3   8   4      12186.58      11156.85       236.92 o
   4   8   4       8198.22       7914.38       311.26 o
   5   8   4      42387.48      42231.42       335.82 o
   6   8   4       5956.10       5973.02       298.50 o
   7   8   4      13306.93      13458.58       284.95 o
   8   8   4        650.45        515.17       228.34 o
   9   8   4       2048.20       2268.65       186.63 o
  10   8   4        409.45        504.48       185.99 o
  11   8   4       2662.14       2683.95       180.74 o
  12   8   4        142.01         14.65       191.74 o
  13   8   4       1398.06       1477.82       195.79 o
 -15   9   4       4047.10       3768.89       437.52 o
 -14   9   4       1622.24       1417.77       261.84 o
 -13   9   4      10118.22      10149.88       431.70 o
 -12   9   4       6744.18       6930.52       254.18 o
 -11   9   4       5647.55       5363.38       242.28 o
 -10   9   4       5108.44       5187.91       255.06 o
  -9   9   4       7999.25       8062.98       269.60 o
  -8   9   4       3255.74       3172.60       275.46 o
  -7   9   4      19859.70      20096.29       619.68 o
  -6   9   4       6318.73       6438.49       278.38 o
  -5   9   4       4444.53       4288.10       248.50 o
  -4   9   4      16854.63      16479.97       251.09 o
  -3   9   4        163.80        171.50       240.94 o
  -2   9   4       1878.76       1802.01       277.13 o
  -1   9   4       1338.34       1474.82       253.83 o
   0   9   4       1936.95       1709.14       235.96 o
   1   9   4        562.87        161.88       270.20 o
   2   9   4       1181.66       1328.72       235.95 o
   3   9   4         16.42       -103.34       216.00 o
   4   9   4        475.81        128.80       213.72 o
   5   9   4       3145.77       3445.48       216.17 o
   6   9   4        969.77        727.17       204.40 o
   7   9   4       8800.04       8770.32       250.09 o
   8   9   4       2388.48       2453.28       405.48 o
   9   9   4       1740.16       1760.17       204.25 o
  10   9   4       1989.09       2641.50       408.44 o
  11   9   4       3124.13       3155.35       166.86 o
  12   9   4        534.13        495.79       193.41 o
 -14  10   4       1119.67        941.08       275.36 o
 -13  10   4         67.91        135.37       227.35 o
 -12  10   4       1109.39       1418.62       228.93 o
 -11  10   4         71.29        -18.16       242.99 o
 -10  10   4        414.37        598.90       243.31 o
  -9  10   4          5.41         70.27       251.05 o
  -8  10   4      12254.63      12296.56       271.38 o
  -7  10   4       1408.76       1209.33       287.06 o
  -6  10   4      58521.85      56384.08       765.82 o
  -5  10   4        439.15        648.98       273.29 o
  -4  10   4      24527.12      23564.93       336.23 o
  -3  10   4       1239.47       1169.33       263.85 o
  -2  10   4      25039.68      25361.48       289.64 o
  -1  10   4        939.51        942.12       378.61 o
   0  10   4      60197.13      57697.68       718.05 o
   1  10   4       5070.16       5228.62       266.81 o
   2  10   4      37700.84      36749.73       269.82 o
   3  10   4        177.23        351.95       214.12 o
   4  10   4      23973.07      23483.51       750.30 o
   5  10   4         96.25       -231.29       231.29 o
   6  10   4      17881.11      17870.38       288.84 o
   7  10   4        117.38        341.52       218.62 o
   8  10   4       7776.03       8376.79       476.01 o
   9  10   4        861.01        766.70       196.38 o
  10  10   4       5167.25       5793.64       362.67 o
  11  10   4        402.22         84.09       241.90 o
  12  10   4       1828.65       2129.27       299.85 o
 -14  11   4       4569.14       4266.55       310.44 o
 -13  11   4       3710.19       3984.55       235.41 o
 -12  11   4       5083.38       5085.33       253.74 o
 -11  11   4       5514.75       5869.84       249.10 o
 -10  11   4       2035.09       2256.77       259.84 o
  -9  11   4       6921.13       7183.14       291.35 o
  -8  11   4       3513.18       3949.55       273.66 o
  -7  11   4       9196.40       9293.17       263.43 o
  -6  11   4      15844.53      16111.91       339.30 o
  -5  11   4        485.12        416.03       297.76 o
  -4  11   4       1645.60       1469.33       217.94 o
  -3  11   4         89.04        197.68       229.22 o
  -2  11   4        541.74        619.68       258.14 o
  -1  11   4       2584.64       2478.11       257.36 o
   0  11   4         41.06         41.04       213.54 o
   1  11   4          7.08         70.75       232.11 o
   2  11   4        549.50        290.29       276.07 o
   3  11   4       3039.88       3117.10       249.94 o
   4  11   4        501.34        948.01       221.53 o
   5  11   4       3445.07       3567.69       232.01 o
   6  11   4       3173.07       3486.79       240.06 o
   7  11   4        183.51         53.92       174.75 o
   8  11   4       2012.44       1594.30       183.88 o
   9  11   4        915.38       1102.55       179.82 o
  10  11   4        869.90        526.28       185.90 o
  11  11   4       4053.79       4264.27       170.14 o
  12  11   4       2417.93       2121.93       535.90 o
 -14  12   4         28.47       -213.79       587.94 o
 -13  12   4         59.80        293.32       235.65 o
 -12  12   4        304.06        230.14       238.38 o
 -11  12   4       4412.90       4433.33       231.57 o
 -10  12   4        423.02        344.58       237.65 o
  -9  12   4       9063.20       8948.60       231.65 o
  -8  12   4        127.80        120.37       271.92 o
  -7  12   4      10568.28      11176.82       447.99 o
  -6  12   4       1044.84       1103.75       225.72 o
  -5  12   4      15300.66      15258.45       457.56 o
  -4  12   4       2245.71       1933.15       222.06 o
  -3  12   4      24611.11      23782.90       333.65 o
  -2  12   4       4178.58       4419.64       224.82 o
  -1  12   4      80528.34      82487.16       448.60 o
   0  12   4       1163.24       1203.92       293.78 o
   1  12   4      24419.02      24731.56       256.35 o
   2  12   4         78.79       -197.79       235.02 o
   3  12   4       4791.50       4524.66       228.79 o
   4  12   4       3741.98       3705.80       196.30 o
   5  12   4      28614.12      28288.33       304.69 o
   6  12   4       1657.44       2060.53       202.07 o
   7  12   4      11237.42      11399.06       216.24 o
   8  12   4         20.53        347.16       166.52 o
   9  12   4       1341.46       1012.88       206.15 o
  10  12   4          4.14        -30.78       329.87 o
  11  12   4       1602.28       2141.00       512.34 o
  12  12   4        276.11         29.86       228.71 o
 -14  13   4       5016.18       4349.80      1262.38 o
 -13  13   4       1299.25       1713.60       305.67 o
 -12  13   4      11023.93      11016.16       250.27 o
 -11  13   4        359.17        253.21       230.97 o
 -10  13   4       9021.91       8796.46       270.65 o
  -9  13   4       5128.48       5361.86       348.36 o
  -8  13   4      13651.82      13412.54       750.75 o
  -7  13   4      16123.12      16441.23       343.98 o
  -6  13   4      18830.70      18073.90       222.99 o
  -5  13   4        276.68        312.14       282.92 o
  -4  13   4       4747.68       5086.61       230.20 o
  -3  13   4       2355.29       2528.74       251.44 o
  -2  13   4        777.19        895.40       217.40 o
  -1  13   4        586.69        775.33       234.71 o
   0  13   4          5.11       -300.32       300.32 o
   1  13   4       6094.94       5545.20       274.67 o
   2  13   4       1533.53       1518.01       285.73 o
   3  13   4       2266.14       2571.12       201.62 o
   4  13   4        421.72        513.98       218.20 o
   5  13   4       9547.79       9472.35       322.49 o
   6  13   4       3059.90       3318.86       225.58 o
   7  13   4         15.69       -145.94       179.11 o
   8  13   4       2308.92       2143.56       170.10 o
   9  13   4         32.55         16.13       199.69 o
  10  13   4       3159.85       3469.48       452.48 o
  11  13   4       1125.59       1298.18       195.61 o
  12  13   4       3396.64       3793.84       253.65 o
 -14  14   4        206.43         -0.26       198.14 o
 -13  14   4        390.94        568.32       243.34 o
 -12  14   4        220.54        297.51       233.15 o
 -11  14   4        147.56        -66.18       220.27 o
 -10  14   4        520.10        471.40       200.69 o
  -9  14   4         19.72        299.96       220.97 o
  -8  14   4       8952.08       8632.49       342.89 o
  -7  14   4       3268.86       3090.84       227.06 o
  -6  14   4      17275.75      17188.44       246.06 o
  -5  14   4       7335.61       7008.83       264.60 o
  -4  14   4      11970.21      11382.92       208.92 o
  -3  14   4        555.15        402.87       187.98 o
  -2  14   4      27454.74      27970.84       238.22 o
  -1  14   4        991.22        839.61       227.26 o
   0  14   4      30417.97      31051.31       262.15 o
   1  14   4       6691.23       6630.85       265.18 o
   2  14   4      19471.50      19437.12       561.89 o
   3  14   4       5968.84       6263.23       270.05 o
   4  14   4       5987.35       6219.09       325.15 o
   5  14   4       2271.49       2594.29       257.96 o
   6  14   4       8914.05       9039.92       186.73 o
   7  14   4        132.41        304.97       196.64 o
   8  14   4       7473.40       7378.12       198.92 o
   9  14   4       1285.15       1256.16       262.19 o
  10  14   4       2818.52       2946.78       238.71 o
  11  14   4       1162.43        706.55       179.38 o
 -13  15   4       8486.47       8047.05       251.35 o
 -12  15   4        446.32        297.78       208.56 o
 -11  15   4       7372.78       7505.84       259.02 o
 -10  15   4         39.57        633.52       245.72 o
  -9  15   4       4072.53       4436.40       410.72 o
  -8  15   4        415.72        267.29       187.84 o
  -7  15   4       7904.29       7699.77       196.61 o
  -6  15   4       4700.19       4872.40       233.83 o
  -5  15   4      10099.16      10989.48       278.66 o
  -4  15   4       2920.49       2896.38       222.35 o
  -3  15   4       4105.16       4554.63       284.05 o
  -2  15   4       5228.33       5086.86       231.21 o
  -1  15   4        102.89         87.28       234.12 o
   0  15   4          2.41         86.71       186.86 o
   1  15   4          5.34        -65.03       222.39 o
   2  15   4        504.97         95.18       195.20 o
   3  15   4        326.47        622.16       271.23 o
   4  15   4       2058.04       1757.59       176.24 o
   5  15   4        965.24       1094.82       190.66 o
   6  15   4        689.52        524.14       202.87 o
   7  15   4       4631.31       4912.11       388.50 o
   8  15   4        232.06        489.66       299.84 o
   9  15   4       3233.90       3334.88       190.84 o
  10  15   4        332.47       -118.21       244.89 o
  11  15   4       2139.11       1524.28       251.52 o
 -13  16   4        582.84        571.81       220.70 o
 -12  16   4       1117.93       1102.51       227.61 o
 -11  16   4        139.25         37.78       239.79 o
 -10  16   4       4852.90       4763.34       252.45 o
  -9  16   4       7788.37       8128.36       279.88 o
  -8  16   4       1010.14       1023.86       201.78 o
  -7  16   4       7877.21       8149.34       211.43 o
  -6  16   4       2558.66       2462.80       227.68 o
  -5  16   4       5336.11       5324.32       217.75 o
  -4  16   4       7708.49       7848.71       221.82 o
  -3  16   4      16856.79      17567.73       231.74 o
  -2  16   4      15675.18      15586.96       234.55 o
  -1  16   4      14200.69      14680.43       242.91 o
   0  16   4      19940.86      19212.00       241.15 o
   1  16   4      25224.41      25014.64       700.35 o
   2  16   4       1403.29       1352.83       192.67 o
   3  16   4      11308.88      10600.92       187.46 o
   4  16   4       8782.85       8973.91       202.97 o
   5  16   4       4690.04       4410.62       349.97 o
   6  16   4       8485.17       8723.04       197.05 o
   7  16   4       7723.07       8270.34       237.18 o
   8  16   4       1215.65        922.02       196.71 o
   9  16   4       3215.05       3731.90       216.22 o
  10  16   4        725.65       1030.13       222.88 o
  11  16   4        382.35        237.76       252.56 o
 -12  17   4       2934.15       3281.12       216.36 o
 -11  17   4        260.44        525.44       210.89 o
 -10  17   4       5211.57       5052.81       273.10 o
  -9  17   4        286.16         51.12       208.03 o
  -8  17   4      13363.99      13920.52       303.70 o
  -7  17   4         24.98        141.17       217.49 o
  -6  17   4       4434.52       4727.74       196.08 o
  -5  17   4        175.76        349.07       190.83 o
  -4  17   4        404.56        490.48       271.88 o
  -3  17   4       3211.57       2950.05       221.61 o
  -2  17   4       1396.64       1403.43       183.06 o
  -1  17   4       4093.46       4781.00       225.67 o
   0  17   4       5240.33       5312.62       186.54 o
   1  17   4       8750.67       8279.44       223.70 o
   2  17   4          7.45       -187.49       187.49 o
   3  17   4        375.29        307.23       203.12 o
   4  17   4       6095.75       5997.10       294.72 o
   5  17   4          4.25       -199.43       375.76 o
   6  17   4       4180.58       3576.14       243.15 o
   7  17   4        907.42       1095.61       228.41 o
   8  17   4       1605.03       1439.77       224.94 o
   9  17   4          2.38        642.59       366.18 o
  10  17   4       2531.30       2760.96       204.51 o
 -12  18   4         96.53       -173.01       216.65 o
 -11  18   4       2486.06       2156.86       214.56 o
 -10  18   4       2406.73       2343.86       287.87 o
  -9  18   4       2650.77       2564.29       218.08 o
  -8  18   4       4376.16       4551.22       292.30 o
  -7  18   4       9635.41       9674.42       257.23 o
  -6  18   4        493.49        526.18       227.68 o
  -5  18   4      12301.86      12246.30       217.26 o
  -4  18   4       1654.06       2103.43       275.85 o
  -3  18   4       7480.25       7537.51       189.34 o
  -2  18   4      11698.51      12526.36       262.78 o
  -1  18   4      13637.31      13950.78       245.79 o
   0  18   4       5870.65       5872.04       181.82 o
   1  18   4      20222.81      20664.50       211.08 o
   2  18   4       3523.83       3627.79       189.30 o
   3  18   4      16200.51      16407.98       332.95 o
   4  18   4       2406.07       2670.80       226.06 o
   5  18   4       7969.89       7871.27       191.40 o
   6  18   4       5599.96       5911.59       201.02 o
   7  18   4       4630.24       4830.75       224.68 o
   8  18   4       2830.92       3203.51       352.05 o
   9  18   4       4128.49       3912.82       266.90 o
  10  18   4         15.13        202.99       246.39 o
 -12  19   4        652.92        100.38       221.91 o
 -11  19   4       6805.72       6983.31       267.31 o
 -10  19   4       1020.91        810.33       209.91 o
  -9  19   4       5146.13       5278.32       205.40 o
  -8  19   4        554.24        547.01       209.82 o
  -7  19   4       2836.61       2852.10       264.67 o
  -6  19   4        508.36        337.45       192.32 o
  -5  19   4       5317.58       5335.67       228.53 o
  -4  19   4        731.92        697.50       246.71 o
  -3  19   4       1673.79       1789.83       185.41 o
  -2  19   4       1393.85       1192.20       379.61 o
  -1  19   4          5.06         43.09       205.43 o
   0  19   4       2055.76       2484.39       310.39 o
   1  19   4          2.98        812.08       233.21 o
   2  19   4        141.67         75.31       287.87 o
   3  19   4        196.86        -47.43       190.83 o
   4  19   4       1094.32       1574.47       183.94 o
   5  19   4       1551.37       1863.12       162.55 o
   6  19   4        168.01        205.63       200.63 o
   7  19   4       3784.52       3898.05       174.48 o
   8  19   4       1330.59       1500.73       295.20 o
   9  19   4       4862.46       5091.77       257.20 o
  10  19   4        316.73        516.36       330.15 o
 -11  20   4          4.81        -84.52       236.76 o
 -10  20   4       4060.42       4214.75       399.59 o
  -9  20   4         11.51       -130.71       222.62 o
  -8  20   4       6344.64       6254.09       319.27 o
  -7  20   4       2465.90       2765.30       306.88 o
  -6  20   4       3980.13       3745.18       274.50 o
  -5  20   4        138.71        -99.93       205.79 o
  -4  20   4      16120.26      16261.54       256.62 o
  -3  20   4         21.82          7.84       201.30 o
  -2  20   4      13859.55      14189.95       193.48 o
  -1  20   4         31.29        -11.41       189.00 o
   0  20   4      14877.45      14298.26       369.58 o
   1  20   4       4650.35       4184.57       236.43 o
   2  20   4      21169.05      20792.14       214.91 o
   3  20   4       1994.93       1498.18       256.23 o
   4  20   4       7939.45       7475.39       190.92 o
   5  20   4         15.87        181.84       185.61 o
   6  20   4       3739.81       4224.01       245.42 o
   7  20   4        286.14         59.16       165.87 o
   8  20   4       7656.56       7084.37       238.23 o
   9  20   4        356.59        680.69       296.59 o
 -11  21   4       1347.46        884.43       202.01 o
 -10  21   4       3195.49       3015.00       285.17 o
  -9  21   4       6548.90       6555.96       267.13 o
  -8  21   4       3603.58       3738.43       205.22 o
  -7  21   4       3650.18       3573.93       192.31 o
  -6  21   4       2323.75       2521.16       179.64 o
  -5  21   4        165.21         61.85       183.76 o
  -4  21   4       2613.85       2723.74       237.03 o
  -3  21   4         81.99       -108.67       201.07 o
  -2  21   4        114.50         88.49       225.65 o
  -1  21   4       1140.75       1208.41       282.47 o
   0  21   4        480.52        406.47       195.02 o
   1  21   4        532.17       1175.02       213.26 o
   2  21   4          8.13         73.79       219.77 o
   3  21   4        924.29        804.13       325.83 o
   4  21   4       1129.08        858.39       195.34 o
   5  21   4       1045.23       1267.74       205.02 o
   6  21   4        743.36        437.12       309.01 o
   7  21   4        437.33        392.32       233.35 o
   8  21   4       2031.00       1772.99       177.29 o
 -10  22   4         20.20         -4.77       248.11 o
  -9  22   4       7296.27       7491.53       202.27 o
  -8  22   4         13.96        -75.84       204.74 o
  -7  22   4       2739.70       3024.06       264.62 o
  -6  22   4         20.01        414.24       183.93 o
  -5  22   4       7451.39       7768.69       291.56 o
  -4  22   4         22.90       -174.34       174.34 o
  -3  22   4      25230.57      25468.61       669.31 o
  -2  22   4        225.98        618.72       412.29 o
  -1  22   4      20658.61      21672.63       311.71 o
   0  22   4        150.24        240.34       219.45 o
   1  22   4      11726.93      11908.92       365.84 o
   2  22   4        160.70        339.56       319.01 o
   3  22   4      14407.25      14203.73       284.94 o
   4  22   4          5.32        402.08       175.59 o
   5  22   4       5604.64       5521.70       248.48 o
   6  22   4         92.06         12.11       237.13 o
   7  22   4       5312.06       5381.55       190.84 o
   8  22   4        113.19        740.75       189.04 o
  -9  23   4       3644.95       3047.21       198.44 o
  -8  23   4       2006.48       2088.78       443.70 o
  -7  23   4       2511.17       2079.97       181.71 o
  -6  23   4       2784.42       2513.40       190.13 o
  -5  23   4        344.42        209.41       188.31 o
  -4  23   4       3619.99       3555.66       193.28 o
  -3  23   4        651.36        465.50       306.07 o
  -2  23   4        239.11        436.52       331.19 o
  -1  23   4        199.15        335.69       241.06 o
   0  23   4        547.14        157.09       347.67 o
   1  23   4          6.84       -117.48       180.38 o
   2  23   4         41.35       -240.47       240.47 o
   3  23   4       1669.73       1585.28       175.04 o
   4  23   4        582.68        530.37       162.71 o
   5  23   4        252.58        169.31       170.00 o
   6  23   4        853.62        431.53       170.91 o
   7  23   4        225.19        391.56       176.81 o
  -9  24   4       1357.47       1154.35       213.78 o
  -8  24   4       3027.98       2136.77       315.12 o
  -7  24   4        593.42        530.29       337.02 o
  -6  24   4       7157.79       6912.98       185.66 o
  -5  24   4        256.48        236.38       189.48 o
  -4  24   4       8981.87       8997.58       199.62 o
  -3  24   4       1237.35       2032.95       413.34 o
  -2  24   4       5976.92       6113.81       210.58 o
  -1  24   4        803.56        994.57       380.66 o
   0  24   4       7433.24       7551.10       232.34 o
   1  24   4       3296.10       3279.60       184.55 o
   2  24   4      14027.90      13400.47       214.36 o
   3  24   4       1633.79       1890.29       164.24 o
   4  24   4       4063.77       3782.38       311.00 o
   5  24   4         54.49        398.33       184.94 o
   6  24   4        893.86        387.12       173.06 o
  -8  25   4        433.13        363.66       183.57 o
  -7  25   4       2694.94       2375.64       487.69 o
  -6  25   4        100.90         26.10       169.71 o
  -5  25   4       4533.95       4659.94       292.84 o
  -4  25   4        866.08        879.29       186.78 o
  -3  25   4        971.88        327.91       170.32 o
  -2  25   4        720.46        573.78       209.02 o
  -1  25   4        202.23       -131.95       185.71 o
   0  25   4       1435.92       1303.48       179.72 o
   1  25   4         92.21       -151.24       171.78 o
   2  25   4         10.07       -171.97       171.97 o
   3  25   4        230.05        148.77       268.51 o
   4  25   4        266.84         88.64       446.40 o
   5  25   4        700.27        975.75       184.01 o
   6  25   4        287.58        113.68       204.64 o
  -7  26   4       1485.70       1243.42       399.07 o
  -6  26   4         52.82       -160.15       160.15 o
  -5  26   4       4263.93       4349.70       296.59 o
  -4  26   4       2203.60       2037.33       168.90 o
  -3  26   4       7443.17       7589.97       227.30 o
  -2  26   4       5368.26       5343.61       369.83 o
  -1  26   4       5290.36       5490.97       501.21 o
   0  26   4       2886.05       2760.21       233.92 o
   1  26   4       4312.68       3918.62       180.17 o
   2  26   4       1022.25        574.19       170.99 o
   3  26   4       4793.91       4472.74       186.88 o
   4  26   4        448.92        359.11       226.70 o
   5  26   4       2225.10       2281.10       178.11 o
  -6  27   4       1951.16       1694.25       354.96 o
  -5  27   4        466.98        673.77       170.01 o
  -4  27   4        542.85        365.13       166.16 o
  -3  27   4         64.92        -15.07       210.93 o
  -2  27   4        355.94        206.36       412.09 o
  -1  27   4         75.50        398.89       298.35 o
   0  27   4        682.15        676.04       254.55 o
   1  27   4        851.99        634.99       322.35 o
   2  27   4        142.23        363.84       181.19 o
   3  27   4          3.04         38.01       172.46 o
  -4  28   4       2843.88       2264.20       161.34 o
  -3  28   4       2026.84       2157.93       169.72 o
  -2  28   4       2718.76       2469.13       190.95 o
  -1  28   4       4384.65       2705.55       675.42 o
   0  28   4       3177.83       2858.30       346.76 o
   1  28   4       7288.33       6412.95       836.63 o
   2  28   4       2169.29       1879.15       176.81 o
 -14   0   5       2064.52       2021.39       367.98 o
 -12   0   5      12324.08      12652.47       440.67 o
 -10   0   5      51334.47      51061.61      1271.84 o
  -8   0   5      25387.89      23799.34       550.78 o
  -6   0   5      24824.42      24488.12       614.45 o
  -4   0   5      67990.39      64991.93      1624.43 o
  -2   0   5      47980.53      46422.67       505.41 o
   0   0   5      44840.84      41584.65       402.53 o
   2   0   5       8409.75       8083.69       436.81 o
   4   0   5        168.36        705.18       261.50 o
   6   0   5       9408.63       9885.87       410.68 o
   8   0   5       1627.12       1874.61       287.96 o
  10   0   5       1408.22       1214.10       667.56 o
  12   0   5        671.43         89.48       240.82 o
 -15   1   5       1265.56        905.23       286.29 o
 -14   1   5       1307.58       1206.82       269.76 o
 -13   1   5        229.29        255.97       267.08 o
 -12   1   5         88.33        199.10       280.55 o
 -11   1   5       3827.26       3737.99       307.43 o
 -10   1   5       1354.69       1238.89       321.15 o
  -9   1   5       2358.98       2366.46       333.41 o
  -8   1   5       1618.50       1531.09       352.18 o
  -7   1   5        312.33        268.91       444.07 o
  -6   1   5         35.69        151.41       439.65 o
  -5   1   5        508.15        197.08       403.89 o
  -4   1   5       8190.34       8023.33       343.99 o
  -3   1   5       2312.85       2121.41       312.17 o
  -2   1   5      10367.85      10001.36       308.84 o
  -1   1   5        137.57         56.54       283.33 o
   0   1   5       1038.55       1025.99       272.53 o
   1   1   5      18357.17      17925.91       248.13 o
   2   1   5       1650.15       1537.31       270.95 o
   3   1   5      22947.14      21699.88       266.48 o
   4   1   5      11236.96      10695.99       209.59 o
   5   1   5       6811.09       6948.54       245.50 o
   6   1   5       9525.59       9388.02       455.94 o
   7   1   5      12342.72      12446.04       246.61 o
   8   1   5       4300.78       4466.69       188.88 o
   9   1   5       6561.57       6952.42       428.79 o
  10   1   5        752.68       1229.96       194.75 o
  11   1   5       1637.07       2093.56       177.06 o
  12   1   5       2101.08       2351.36       160.48 o
  13   1   5       2785.59       2748.85       170.10 o
 -15   2   5       2113.45       2177.36       301.13 o
 -14   2   5        985.28        765.25       284.24 o
 -13   2   5       8873.15       8883.56       295.03 o
 -12   2   5       1594.78       1987.82       289.78 o
 -11   2   5      15243.90      15558.06       339.68 o
 -10   2   5       2187.82       2311.87       334.66 o
  -9   2   5      11470.36      11565.21       423.14 o
  -8   2   5         32.16        -32.84       417.60 o
  -7   2   5       6894.35       7241.55       453.70 o
  -6   2   5        977.96        638.97       453.11 o
  -5   2   5      80694.05      78264.23      1400.48 o
  -4   2   5      13677.82      12720.84       343.65 o
  -3   2   5      75054.77      71879.91       412.97 o
  -2   2   5        147.73        325.10       298.08 o
  -1   2   5       9786.85       8816.13       283.82 o
   0   2   5       2075.62       1815.25       291.49 o
   1   2   5      14876.38      13781.23       271.80 o
   2   2   5        631.57        899.20       243.96 o
   3   2   5      21241.28      20018.07       277.46 o
   4   2   5       3112.49       3048.47       231.02 o
   5   2   5       2742.90       2750.50       236.62 o
   6   2   5        232.29        496.15       219.35 o
   7   2   5        164.43        618.00       366.92 o
   8   2   5        632.70        573.46       186.91 o
   9   2   5         80.84        393.47       187.84 o
  10   2   5         22.78          6.66       183.72 o
  11   2   5         30.39       -102.19       335.41 o
  12   2   5         17.23         85.43       289.70 o
  13   2   5        190.59         46.28       222.62 o
 -15   3   5        101.19        187.61       330.41 o
 -14   3   5        526.21        439.25       338.13 o
 -13   3   5         63.73        186.20       265.52 o
 -12   3   5       3007.43       3301.73       312.81 o
 -11   3   5       1769.15       2094.28       363.97 o
 -10   3   5       6870.65       6803.46       383.71 o
  -9   3   5       3893.46       3537.26       405.59 o
  -8   3   5        736.56        752.54       336.83 o
  -7   3   5       4005.62       3847.81       381.33 o
  -6   3   5       1552.76       1480.43       404.23 o
  -5   3   5       2614.75       2498.57       383.90 o
  -4   3   5      13558.49      13804.68       353.01 o
  -3   3   5       2416.21       2120.08       320.37 o
  -2   3   5       4888.45       5501.51       316.31 o
  -1   3   5       2766.39       2605.20       319.15 o
   0   3   5       3046.47       3200.38       291.28 o
   1   3   5      19245.27      18015.79       421.39 o
   2   3   5      37948.79      38201.18       318.84 o
   3   3   5        122.34        298.52       224.56 o
   4   3   5      20325.65      20411.81       289.74 o
   5   3   5        271.10        353.75       220.52 o
   6   3   5      13172.56      13481.51       213.78 o
   7   3   5       4286.13       4465.64       267.43 o
   8   3   5      13145.94      12325.86       225.48 o
   9   3   5       4694.17       4531.71       288.50 o
  10   3   5       4689.61       4952.50       328.89 o
  11   3   5        892.15        839.14       196.56 o
  12   3   5       3386.53       3522.01       168.38 o
 -15   4   5       1496.93       1946.54       315.68 o
 -14   4   5       3632.37       3323.45       297.54 o
 -13   4   5        219.63         70.54       345.13 o
 -12   4   5      12130.06      12256.23       378.83 o
 -11   4   5       9971.84      10060.08       346.98 o
 -10   4   5      23743.30      23826.77       585.61 o
  -9   4   5      13209.93      12982.61       354.39 o
  -8   4   5      21289.09      21222.81       382.72 o
  -7   4   5       3006.15       3027.81       404.26 o
  -6   4   5      23592.11      23206.09       419.58 o
  -5   4   5       4304.72       4291.15       375.38 o
  -4   4   5      63186.30      63841.47       887.67 o
  -3   4   5      20855.75      20297.45       446.66 o
  -2   4   5      12481.07      10970.11       291.40 o
  -1   4   5      45213.13      43697.81       349.47 o
   0   4   5      14480.18      14726.38       326.38 o
   1   4   5       7470.52       7180.00       304.03 o
   2   4   5      11003.80      10004.53       291.99 o
   3   4   5      17747.17      17595.00       258.96 o
   4   4   5      14900.87      14136.14       348.40 o
   5   4   5        912.64       1485.47       198.69 o
   6   4   5       1275.99       1940.97       267.35 o
   7   4   5       4327.53       4295.47       314.74 o
   8   4   5        153.15         51.41       241.93 o
   9   4   5        389.17        393.31       204.20 o
  10   4   5         75.76        293.14       204.51 o
  11   4   5        596.69         51.26       194.10 o
  12   4   5        581.77        231.77       319.86 o
 -15   5   5       4127.49       4200.23       341.80 o
 -14   5   5        751.89        985.94       362.83 o
 -13   5   5       2096.67       2589.34       377.48 o
 -12   5   5        604.36        557.85       321.29 o
 -11   5   5        429.45        814.66       325.74 o
 -10   5   5         53.82       -195.08       524.40 o
  -9   5   5        468.50        631.55       313.03 o
  -8   5   5        133.43        101.85       335.41 o
  -7   5   5       3021.98       2968.80       369.52 o
  -6   5   5        519.50        637.05       390.05 o
  -5   5   5       3191.51       3495.44       369.79 o
  -4   5   5        786.88       1112.75       355.15 o
  -3   5   5      39481.57      39346.20       860.30 o
  -2   5   5          2.48         82.20       243.40 o
  -1   5   5       6334.84       6214.82       275.94 o
   0   5   5       4073.24       3807.74       251.97 o
   1   5   5       3463.71       3693.87       292.44 o
   2   5   5         24.23        -65.29       245.83 o
   3   5   5      14691.14      14174.83       625.63 o
   4   5   5        616.78        899.45       193.68 o
   5   5   5      30602.08      30247.70       275.87 o
   6   5   5        905.95       1049.88       220.12 o
   7   5   5      10964.92      11672.13       226.17 o
   8   5   5        128.67        139.29       189.83 o
   9   5   5       4004.45       3692.79       206.31 o
  10   5   5          2.13        219.44       308.30 o
  11   5   5       5916.04       6001.79       288.11 o
  12   5   5          3.91       -313.43       313.43 o
 -15   6   5       1193.75        710.27       460.47 o
 -14   6   5       3973.47       4022.59       538.54 o
 -13   6   5       3537.96       3240.99       328.95 o
 -12   6   5      11601.11      11605.39       375.28 o
 -11   6   5       9244.26       9177.59       356.78 o
 -10   6   5      12595.65      12096.31       338.22 o
  -9   6   5      12337.19      12258.60       345.85 o
  -8   6   5      12091.81      12424.50       372.06 o
  -7   6   5      23715.05      23721.93       386.12 o
  -6   6   5      19818.31      19843.22       482.65 o
  -5   6   5       8962.20       8919.72       370.03 o
  -4   6   5      23899.61      22413.76       449.62 o
  -3   6   5      16537.63      15646.95       307.11 o
  -2   6   5      26375.69      26204.88       311.13 o
  -1   6   5      22510.19      21407.47       368.16 o
   0   6   5      12865.83      12998.17       269.68 o
   1   6   5      11223.12      11434.89       235.58 o
   2   6   5      12245.19      12112.62       234.97 o
   3   6   5       4849.45       4778.70       196.29 o
   4   6   5       8576.85       8075.53       228.53 o
   5   6   5        205.24        136.67       193.31 o
   6   6   5       3866.23       3941.25       175.55 o
   7   6   5        227.70        312.19       186.72 o
   8   6   5          6.83        -12.09       208.17 o
   9   6   5        667.91        214.62       360.03 o
  10   6   5        188.17        313.90       209.14 o
  11   6   5        143.44         35.31       156.23 o
  12   6   5         11.31       -122.81       180.01 o
 -15   7   5        373.63        438.39       448.15 o
 -14   7   5       2274.45       2641.30       309.97 o
 -13   7   5         21.54        164.83       287.23 o
 -12   7   5       1691.93       1338.05       293.14 o
 -11   7   5       1656.84       1772.05       304.79 o
 -10   7   5        793.87        704.83       317.51 o
  -9   7   5       2104.72       2279.34       376.05 o
  -8   7   5         56.67        146.85       311.92 o
  -7   7   5         84.52       -218.08       330.18 o
  -6   7   5       9683.82      10242.95       532.96 o
  -5   7   5        289.24        250.29       300.01 o
  -4   7   5         53.35        337.48       249.59 o
  -3   7   5       2038.10       1598.89       247.45 o
  -2   7   5        329.51        338.36       249.26 o
  -1   7   5         94.87         45.01       285.78 o
   0   7   5      25784.51      25594.73       287.62 o
   1   7   5        723.65        624.95       239.65 o
   2   7   5      28783.68      28930.49       262.88 o
   3   7   5       5967.26       5450.14       227.75 o
   4   7   5      19260.50      18326.97       213.10 o
   5   7   5        664.88        519.50       233.10 o
   6   7   5      23005.98      23805.87       221.47 o
   7   7   5        565.36        519.16       238.99 o
   8   7   5       9467.29       9074.44       314.06 o
   9   7   5        628.99         82.20       202.46 o
  10   7   5       8915.24       9310.41       206.86 o
  11   7   5        418.52        528.00       195.82 o
  12   7   5       3063.10       2905.31       279.03 o
 -15   8   5       3102.63       3029.85       293.17 o
 -14   8   5       2602.56       2557.52       542.30 o
 -13   8   5       9474.44       9734.61       302.04 o
 -12   8   5       4725.36       4811.27       705.04 o
 -11   8   5       7873.08       7878.11       315.69 o
 -10   8   5         56.76       -225.77       311.01 o
  -9   8   5      17219.65      17554.72       342.19 o
  -8   8   5        397.44        591.69       327.43 o
  -7   8   5      22886.88      24463.39       400.56 o
  -6   8   5      13856.98      12714.25       396.66 o
  -5   8   5      16687.75      16623.09       279.38 o
  -4   8   5      10356.30      10139.82       292.08 o
  -3   8   5      47925.64      48666.64       367.50 o
  -2   8   5       2010.44       1691.58       234.69 o
  -1   8   5      48934.46      49185.32       573.83 o
   0   8   5         77.97       -243.38       243.38 o
   1   8   5      12333.08      11888.48       303.66 o
   2   8   5      13248.35      12839.14       270.23 o
   3   8   5       5676.85       5678.06       219.26 o
   4   8   5       9232.03       9136.48       224.20 o
   5   8   5      12966.96      12994.64       217.91 o
   6   8   5       5125.09       5026.12       173.71 o
   7   8   5       1128.00       1100.06       197.30 o
   8   8   5        259.45         41.31       171.42 o
   9   8   5         31.22         20.96       323.84 o
  10   8   5       1129.28       1086.53       449.88 o
  11   8   5        304.16        468.40       179.03 o
  12   8   5        226.91        342.43       195.05 o
 -15   9   5       3644.91       3286.78       297.82 o
 -14   9   5       1172.62        865.11       289.11 o
 -13   9   5       3073.56       3234.74       505.47 o
 -12   9   5        115.88        411.35       565.12 o
 -11   9   5        163.28        325.25       308.01 o
 -10   9   5         15.88        -65.81       293.00 o
  -9   9   5       2077.06       2340.83       310.55 o
  -8   9   5        235.25        507.03       308.67 o
  -7   9   5         11.62         48.10       326.25 o
  -6   9   5        482.90        320.93       344.13 o
  -5   9   5        728.46        416.82       278.51 o
  -4   9   5      13665.09      13669.46       292.69 o
  -3   9   5       1931.96       1799.72       235.90 o
  -2   9   5       8539.18       7912.90       259.61 o
  -1   9   5       9713.51       9284.64       247.71 o
   0   9   5       3623.47       3043.07       235.71 o
   1   9   5       6204.72       6562.96       232.75 o
   2   9   5         67.69        515.30       239.24 o
   3   9   5       6227.56       5879.20       237.55 o
   4   9   5      13615.48      13043.28       271.88 o
   5   9   5      27702.06      27310.87       273.90 o
   6   9   5      10295.74      10138.14       197.87 o
   7   9   5      10033.84      10329.23       219.99 o
   8   9   5        570.60        851.36       197.75 o
   9   9   5       3380.89       3287.78       185.39 o
  10   9   5       1312.93       1991.40       299.81 o
  11   9   5       5672.30       5730.55       331.06 o
  12   9   5       1939.89       1849.21       191.36 o
 -14  10   5       4473.56       4550.03       290.36 o
 -13  10   5         10.12        182.61       293.52 o
 -12  10   5       6652.94       6862.61       393.95 o
 -11  10   5         40.41         51.52       617.90 o
 -10  10   5      10728.56      11062.24       316.27 o
  -9  10   5         69.78        436.45       308.10 o
  -8  10   5      55974.11      57256.28       378.24 o
  -7  10   5       4559.51       4503.47       250.38 o
  -6  10   5      22261.08      22446.22       566.34 o
  -5  10   5         88.33        303.07       252.79 o
  -4  10   5       7092.72       7188.43       245.58 o
  -3  10   5        301.57          2.22       260.87 o
  -2  10   5      52143.02      51699.35       342.05 o
  -1  10   5        328.71        439.01       221.64 o
   0  10   5      30964.82      29496.72       573.22 o
   1  10   5       1532.05       1782.39       230.07 o
   2  10   5       2188.17       2102.81       180.26 o
   3  10   5        952.98       1336.20       212.70 o
   4  10   5       3072.91       3152.19       189.13 o
   5  10   5        120.49       -206.71       206.71 o
   6  10   5       6002.15       6250.86       193.89 o
   7  10   5        179.94        213.72       264.36 o
   8  10   5        686.51       1150.88       243.66 o
   9  10   5         76.19        499.23       186.98 o
  10  10   5        222.23        304.40       275.96 o
  11  10   5         22.81         40.71       175.26 o
  12  10   5        251.50         28.18       190.17 o
 -14  11   5       3226.34       3095.97       279.59 o
 -13  11   5       1521.31       1805.64       848.59 o
 -12  11   5        386.47        267.61       286.38 o
 -11  11   5       2375.00       2520.05       297.54 o
 -10  11   5        327.60        156.47       284.32 o
  -9  11   5       1688.64       2029.42       571.86 o
  -8  11   5       1555.90       2089.36       236.12 o
  -7  11   5        441.18        740.75       265.77 o
  -6  11   5       3860.45       3776.43       305.23 o
  -5  11   5       1422.30       1131.79       251.24 o
  -4  11   5        236.59        140.46       257.82 o
  -3  11   5         27.85       -225.44       225.44 o
  -2  11   5      16563.26      16959.50       266.83 o
  -1  11   5       6694.75       6927.68       247.72 o
   0  11   5       9317.65       9045.83       205.71 o
   1  11   5       9296.87       9516.85       243.59 o
   2  11   5       1193.66       1303.45       196.01 o
   3  11   5      10177.79       9913.10       248.41 o
   4  11   5       6267.74       6463.12       219.73 o
   5  11   5       6028.88       6476.13       205.36 o
   6  11   5       5382.05       5430.71       407.55 o
   7  11   5       1972.35       1841.58       186.17 o
   8  11   5       1245.03       1393.73       190.95 o
   9  11   5       4288.58       3686.65       226.92 o
  10  11   5       3711.96       3736.86       341.43 o
  11  11   5       3883.58       3795.64       471.24 o
 -14  12   5        103.71        141.84       256.18 o
 -13  12   5      12098.59      13095.29       303.66 o
 -12  12   5        942.49       1838.94       659.13 o
 -11  12   5       5098.40       5310.46       286.12 o
 -10  12   5        919.78       1063.06       298.95 o
  -9  12   5      12858.70      12934.19       353.67 o
  -8  12   5         47.85        171.59       250.48 o
  -7  12   5      34166.64      34535.41       763.87 o
  -6  12   5        299.05        230.47       255.30 o
  -5  12   5      37371.56      38210.73       289.48 o
  -4  12   5       1807.89       1576.93       238.92 o
  -3  12   5      30184.16      29904.85       352.46 o
  -2  12   5       2855.99       2924.50       248.45 o
  -1  12   5      20137.53      19517.99       480.28 o
   0  12   5        102.80        -18.88       210.67 o
   1  12   5       6683.59       6772.32       211.05 o
   2  12   5         19.08       -276.19       276.19 o
   3  12   5      10976.72      11219.19       292.96 o
   4  12   5       1188.45       1187.03       366.89 o
   5  12   5       2701.17       2894.15       193.02 o
   6  12   5        249.09        660.03       202.48 o
   7  12   5        568.19        424.19       216.77 o
   8  12   5        129.69        261.22       165.68 o
   9  12   5        127.19        319.04       180.14 o
  10  12   5          0.13       -113.53       182.18 o
  11  12   5          0.41       -217.94       217.94 o
 -14  13   5       2053.52       2125.94       402.64 o
 -13  13   5       2598.77       2629.06       287.62 o
 -12  13   5        870.44        638.88       278.33 o
 -11  13   5        846.14        990.59       293.71 o
 -10  13   5       2195.51       1912.57       289.04 o
  -9  13   5        352.23        -18.41       252.95 o
  -8  13   5        430.59        216.52       208.65 o
  -7  13   5        444.03        689.52       245.60 o
  -6  13   5         53.37        271.22       228.61 o
  -5  13   5        593.18        363.28       243.35 o
  -4  13   5       3167.32       3169.97       213.08 o
  -3  13   5         16.69       -244.90       309.86 o
  -2  13   5       8592.63       8727.95       241.51 o
  -1  13   5       6789.27       7174.76       245.02 o
   0  13   5      12814.33      12857.62       246.84 o
   1  13   5       2478.04       2285.08       338.80 o
   2  13   5       5846.15       5865.42       212.12 o
   3  13   5       6405.32       6573.46       198.20 o
   4  13   5       9312.63       9214.84       201.84 o
   5  13   5        948.01       1286.09       212.41 o
   6  13   5      10535.69      10354.18       286.18 o
   7  13   5       2014.75       2028.37       209.52 o
   8  13   5       2565.24       2774.83       187.77 o
   9  13   5       4303.38       4646.55       218.05 o
  10  13   5       5980.36       5231.72       322.23 o
  11  13   5       1500.96        760.14       190.68 o
 -13  14   5        410.28        -15.05       273.03 o
 -12  14   5       2652.62       3127.08       349.99 o
 -11  14   5       1370.84       1732.89       559.28 o
 -10  14   5       6346.78       6242.96       252.75 o
  -9  14   5       6284.83       6444.56       283.19 o
  -8  14   5      22271.03      22625.83       519.58 o
  -7  14   5       4619.98       4859.10       235.16 o
  -6  14   5      23850.61      24714.58       639.03 o
  -5  14   5        494.97        696.76       202.37 o
  -4  14   5       8365.08       8885.46       226.85 o
  -3  14   5       4952.26       5031.14       231.94 o
  -2  14   5      11123.42      11762.47       236.97 o
  -1  14   5      12230.22      12194.21       374.49 o
   0  14   5      14003.63      13758.25       239.38 o
   1  14   5        887.26        720.58       246.76 o
   2  14   5       6743.33       6782.44       225.13 o
   3  14   5         81.06       -137.78       267.88 o
   4  14   5       1489.85       1568.68       298.35 o
   5  14   5        166.50        107.01       172.02 o
   6  14   5       1742.22       1784.30       200.22 o
   7  14   5        311.18        380.11       180.86 o
   8  14   5        549.12        385.41       265.18 o
   9  14   5         48.10       -371.86       371.86 o
  10  14   5         24.10       -206.67       206.67 o
  11  14   5        180.19        127.49       188.97 o
 -13  15   5       3497.04       3952.90       750.68 o
 -12  15   5        539.25        575.83       277.51 o
 -11  15   5        532.76        277.83       228.76 o
 -10  15   5       1639.54       1695.71       210.58 o
  -9  15   5         44.02        -16.00       227.78 o
  -8  15   5        652.19        518.44       219.62 o
  -7  15   5          0.86        145.48       228.73 o
  -6  15   5       7975.29       7952.04       273.09 o
  -5  15   5         29.87        -70.51       196.09 o
  -4  15   5       1331.61       1659.02       230.55 o
  -3  15   5       9363.13       8880.75       225.40 o
  -2  15   5       6840.68       6479.73       391.86 o
  -1  15   5       7116.49       7256.55       271.77 o
   0  15   5        540.10        376.02       206.96 o
   1  15   5       6601.21       6622.85       221.69 o
   2  15   5         17.30        -23.49       294.65 o
   3  15   5       7614.12       8351.81       417.16 o
   4  15   5       1430.41       1638.53       188.97 o
   5  15   5      17342.32      17530.82       463.32 o
   6  15   5        366.95        433.28       186.26 o
   7  15   5       8582.09       8110.57       306.03 o
   8  15   5         51.83       -158.10       158.10 o
   9  15   5       5537.45       5175.12       200.42 o
  10  15   5         16.73         52.33       277.25 o
 -13  16   5       1872.36       2137.64       268.47 o
 -12  16   5       5569.83       5684.84       275.18 o
 -11  16   5       4247.65       4042.06       240.14 o
 -10  16   5       1779.41       2122.69       248.01 o
  -9  16   5      13234.30      13528.99       508.94 o
  -8  16   5       3827.07       3675.73       221.47 o
  -7  16   5      15089.63      14951.89       197.23 o
  -6  16   5       6061.53       6772.91       241.92 o
  -5  16   5      20742.02      21089.86       258.78 o
  -4  16   5      14156.49      14766.96       211.42 o
  -3  16   5       2845.10       3213.29       218.53 o
  -2  16   5       9989.47       9968.49       221.46 o
  -1  16   5       8508.75       8256.02       208.99 o
   0  16   5       2550.42       2780.28       371.57 o
   1  16   5      15988.38      15878.58       505.58 o
   2  16   5       3431.60       3662.52       215.88 o
   3  16   5       1628.76       1731.79       272.25 o
   4  16   5       7609.38       7502.25       237.67 o
   5  16   5        901.23       1431.54       327.71 o
   6  16   5        312.66        336.30       300.02 o
   7  16   5        851.96        915.71       159.41 o
   8  16   5          3.89       -213.37       213.37 o
   9  16   5        212.30       -214.61       266.68 o
  10  16   5        123.14        220.92       172.55 o
 -12  17   5       1831.66       1932.42       377.74 o
 -11  17   5         91.05       -215.10       215.10 o
 -10  17   5        380.36        417.22       224.71 o
  -9  17   5       1950.17       1804.77       326.80 o
  -8  17   5        338.59         80.40       210.06 o
  -7  17   5         35.20       -210.66       210.66 o
  -6  17   5        362.40        663.68       196.71 o
  -5  17   5        229.18        236.82       189.37 o
  -4  17   5        568.38        595.82       215.47 o
  -3  17   5       5185.15       5377.30       286.78 o
  -2  17   5        273.09        149.26       194.57 o
  -1  17   5         99.76        344.89       195.62 o
   0  17   5      11295.02      11711.79       208.17 o
   1  17   5       1464.97       1590.71       179.83 o
   2  17   5      16986.65      16783.23       194.44 o
   3  17   5         67.79       -202.42       214.36 o
   4  17   5       6863.81       6979.24       279.53 o
   5  17   5        545.72        648.03       200.07 o
   6  17   5       3922.26       3926.50       220.92 o
   7  17   5         85.24        204.28       187.14 o
   8  17   5       9968.06       9270.21       259.71 o
   9  17   5         36.71        246.76       376.62 o
  10  17   5       5451.93       5443.91       177.83 o
 -12  18   5       1573.39       1315.44       289.26 o
 -11  18   5       4978.56       4511.78       230.77 o
 -10  18   5       1310.52       1482.03       230.21 o
  -9  18   5       8842.63       9244.06       277.98 o
  -8  18   5       1606.30       1600.34       191.33 o
  -7  18   5      14403.46      14717.26       308.42 o
  -6  18   5       6696.88       6686.70       228.93 o
  -5  18   5       6340.73       6919.50       259.56 o
  -4  18   5       7360.32       7791.14       271.71 o
  -3  18   5      10576.76      11217.18       187.85 o
  -2  18   5       1157.84        912.42       191.38 o
  -1  18   5      11874.63      12565.78       221.94 o
   0  18   5       2578.24       2608.77       230.37 o
   1  18   5       9985.65       9753.34       238.42 o
   2  18   5       6667.81       6562.57       187.13 o
   3  18   5       7601.24       7021.62       379.84 o
   4  18   5       1767.60       1072.54       335.67 o
   5  18   5       1197.14       1328.94       241.59 o
   6  18   5         46.37        173.25       370.99 o
   7  18   5        111.34        -72.67       230.57 o
   8  18   5          9.00        638.24       192.48 o
   9  18   5        315.01        122.26       375.79 o
 -11  19   5        292.81          9.80       213.36 o
 -10  19   5        120.23         79.32       210.17 o
  -9  19   5        264.50        152.74       206.05 o
  -8  19   5        250.67         86.44       223.43 o
  -7  19   5         64.93          1.37       215.10 o
  -6  19   5        554.48        309.60       217.03 o
  -5  19   5        166.73       -216.04       216.04 o
  -4  19   5        359.23        932.61       323.58 o
  -3  19   5       5026.27       5206.70       206.99 o
  -2  19   5       1017.98       1312.74       199.07 o
  -1  19   5       8399.82       8370.22       266.75 o
   0  19   5       1157.94        707.68       236.09 o
   1  19   5       6156.45       6227.49       171.57 o
   2  19   5        154.93        202.95       225.39 o
   3  19   5       8656.89       9370.92       303.40 o
   4  19   5        360.00        543.83       269.52 o
   5  19   5       7169.61       6926.80       275.85 o
   6  19   5       2131.87       2483.64       195.15 o
   7  19   5       8117.96       7669.99       452.30 o
   8  19   5        709.50        293.07       275.33 o
   9  19   5       6508.90       6076.14       196.59 o
 -11  20   5        168.46         40.93       266.92 o
 -10  20   5      11027.19      10858.87       229.42 o
  -9  20   5       1413.94       1368.01       217.34 o
  -8  20   5       9897.05      10038.01       217.17 o
  -7  20   5       1373.04       1539.70       277.08 o
  -6  20   5      16911.91      17356.84       341.87 o
  -5  20   5         17.50        502.04       233.95 o
  -4  20   5      16744.64      17332.41       456.08 o
  -3  20   5        293.56         42.87       253.24 o
  -2  20   5       4882.23       4579.91       185.13 o
  -1  20   5       3194.28       3345.49       183.76 o
   0  20   5      12263.31      13055.95       301.34 o
   1  20   5       1890.05       2113.89       183.78 o
   2  20   5       7956.53       8291.16       297.67 o
   3  20   5         31.44        127.93       180.82 o
   4  20   5        934.06       1136.44       232.09 o
   5  20   5         45.17        241.73       194.66 o
   6  20   5        667.86        -86.44       191.10 o
   7  20   5        470.94        357.28       168.35 o
   8  20   5        357.33        340.64       169.30 o
 -11  21   5       1278.75        916.80       491.98 o
 -10  21   5        133.93        290.04       200.06 o
  -9  21   5         84.08        448.16       238.27 o
  -8  21   5          0.45        133.35       166.85 o
  -7  21   5       1315.62       1486.43       232.68 o
  -6  21   5          6.97        216.17       194.28 o
  -5  21   5        485.61        433.22       242.72 o
  -4  21   5        588.58        610.95       180.38 o
  -3  21   5         97.85        290.50       175.97 o
  -2  21   5       1963.92       1922.37       361.80 o
  -1  21   5       1387.90       1738.33       279.11 o
   0  21   5       3186.03       3487.76       512.06 o
   1  21   5      10332.11      10098.37       203.65 o
   2  21   5       6083.08       6457.24       326.68 o
   3  21   5       2002.88       1926.59       159.26 o
   4  21   5       2562.39       2639.76       195.20 o
   5  21   5         79.59         49.39       182.15 o
   6  21   5       2121.81       2314.20       257.13 o
   7  21   5       3622.07       3253.04       322.87 o
   8  21   5       4316.88       3547.71       381.19 o
 -10  22   5         81.36        202.68       231.38 o
  -9  22   5       5870.01       5661.48       250.63 o
  -8  22   5         80.56        -91.76       186.76 o
  -7  22   5       9682.23      10405.18       395.41 o
  -6  22   5         13.14        103.44       199.11 o
  -5  22   5      26390.89      27861.37       218.47 o
  -4  22   5          4.09       -344.97       344.97 o
  -3  22   5       9323.91       9380.11       284.16 o
  -2  22   5        130.09        604.74       199.39 o
  -1  22   5       1215.77       1403.03       172.75 o
   0  22   5        265.74         61.02       161.41 o
   1  22   5      10360.00      10418.92       252.98 o
   2  22   5         92.90         98.63       199.62 o
   3  22   5       9763.46      10077.52       187.61 o
   4  22   5         11.27       -162.14       162.14 o
   5  22   5        316.62        443.79       188.74 o
   6  22   5         13.24        306.95       239.95 o
   7  22   5          6.19        178.57       216.63 o
  -9  23   5         27.78       -117.13       194.55 o
  -8  23   5         25.79         40.53       188.20 o
  -7  23   5        485.05         94.02       202.31 o
  -6  23   5        395.53        894.30       207.41 o
  -5  23   5        396.05        512.65       196.85 o
  -4  23   5        516.38       1146.62       245.63 o
  -3  23   5        151.98        168.42       363.90 o
  -2  23   5       3054.33       2974.44       328.26 o
  -1  23   5        582.47        241.71       370.78 o
   0  23   5       2908.61       3236.00       208.36 o
   1  23   5       5393.98       5257.09       233.21 o
   2  23   5       4765.10       5086.38       231.25 o
   3  23   5       1604.29       1612.24       252.83 o
   4  23   5       2394.60       2616.65       200.42 o
   5  23   5        286.00        -35.21       201.84 o
   6  23   5       2513.56       2373.76       390.70 o
  -8  24   5       5595.90       5248.10       357.64 o
  -7  24   5        992.81        869.69       220.11 o
  -6  24   5       8620.85       8336.06       203.70 o
  -5  24   5        832.58        528.10       198.77 o
  -4  24   5       7721.85       8437.61       231.68 o
  -3  24   5         79.06       -167.98       167.98 o
  -2  24   5       6823.91       6274.34       417.20 o
  -1  24   5        509.57        339.49       388.86 o
   0  24   5       5230.21       5243.22       177.35 o
   1  24   5       2958.58       2666.80       195.20 o
   2  24   5       4195.91       4238.17       238.79 o
   3  24   5         45.38        258.36       160.77 o
   4  24   5        172.88        134.75       183.93 o
   5  24   5        349.41         -9.02       210.75 o
   6  24   5        534.53        351.47       325.75 o
  -8  25   5        940.71        534.09       437.26 o
  -7  25   5         16.29        231.66       172.31 o
  -6  25   5         80.45        666.25       176.84 o
  -5  25   5         50.58        327.51       192.69 o
  -4  25   5        683.59        332.89       189.97 o
  -3  25   5       1516.33        916.56       303.62 o
  -2  25   5        631.14        413.73       225.58 o
  -1  25   5       1594.37       1465.11       168.38 o
   0  25   5        933.22       1318.40       219.89 o
   1  25   5       3723.18       4032.36       445.50 o
   2  25   5        236.65       -181.06       181.06 o
   3  25   5       5083.78       5342.71       183.50 o
   4  25   5       1231.29       1349.14       344.50 o
   5  25   5       2056.56       1587.45       161.82 o
  -6  26   5       3518.96       3620.49       166.46 o
  -5  26   5       6720.06       6494.00       177.56 o
  -4  26   5       5769.92       5241.34       176.59 o
  -3  26   5       6002.99       6629.59       221.45 o
  -2  26   5        168.69        247.17       182.95 o
  -1  26   5       2221.22       1997.06       309.28 o
   0  26   5       2075.90       1581.47       247.25 o
   1  26   5       2143.95       2012.76       226.59 o
   2  26   5       2382.37       2065.61       238.65 o
   3  26   5       1826.17       1464.19       194.17 o
   4  26   5        321.41        354.25       183.83 o
  -5  27   5        917.93       1277.40       276.75 o
  -4  27   5         22.98       -112.78       168.29 o
  -3  27   5        508.81        963.00       165.86 o
  -2  27   5        855.19        871.30       170.31 o
  -1  27   5         22.09       -169.36       169.36 o
   0  27   5       5480.75       5625.29       226.86 o
   1  27   5         86.83       -140.13       160.31 o
   2  27   5       5768.96       5861.30       181.18 o
  -2  28   5       2413.32       2224.74       188.20 o
  -1  28   5       4552.81       4006.79       879.47 o
   0  28   5        815.43       -247.68       247.68 o
 -12   0   6      21461.69      20619.44       644.11 o
 -10   0   6      23362.71      22239.67       723.35 o
  -8   0   6       7751.72       7749.70       658.26 o
  -6   0   6      12570.26      11748.01       539.75 o
  -4   0   6      20702.17      20451.40       498.70 o
  -2   0   6       9589.74       9448.72       407.10 o
   0   0   6       1274.70       1190.71       322.40 o
   2   0   6       4382.04       4491.87       312.19 o
   4   0   6         61.62        201.61       328.07 o
   6   0   6       1418.06       1223.41       248.02 o
   8   0   6      13175.94      12831.32       626.33 o
  10   0   6       2533.52       1981.24       245.28 o
  12   0   6       3539.61       3286.41       288.92 o
 -15   1   6        235.08        166.80       496.79 o
 -14   1   6        523.99        466.51       441.01 o
 -13   1   6         24.14         57.57       441.72 o
 -12   1   6       2121.76       2442.61       428.07 o
 -11   1   6       3690.83       3659.13       458.77 o
 -10   1   6         71.06        152.84       494.59 o
  -9   1   6       5832.48       5672.74       465.82 o
  -8   1   6         79.86         19.75       473.41 o
  -7   1   6       4011.40       3692.42       468.60 o
  -6   1   6      19679.96      18433.96       504.89 o
  -5   1   6      15035.94      13918.71       351.48 o
  -4   1   6      25511.49      24359.97       329.39 o
  -3   1   6      25783.43      24498.92       313.08 o
  -2   1   6       2690.92       2937.03       265.62 o
  -1   1   6      21945.13      20967.88       282.65 o
   0   1   6      14625.13      13925.82       268.46 o
   1   1   6      21578.22      20736.00       336.64 o
   2   1   6      29363.54      27968.02       426.48 o
   3   1   6       3893.67       3598.49       223.92 o
   4   1   6       8295.15       7775.34       184.26 o
   5   1   6      10306.66      10360.03       251.97 o
   6   1   6       5252.88       4936.66       310.33 o
   7   1   6      17311.74      18061.15       290.19 o
   8   1   6       3655.86       3531.85       178.85 o
   9   1   6        598.74        629.85       237.41 o
  10   1   6        998.26        843.36       248.32 o
  11   1   6        308.69        665.84       192.66 o
  12   1   6        924.02       1081.85       220.33 o
 -15   2   6       5841.87       5576.05       433.42 o
 -14   2   6        723.29        606.35       399.94 o
 -13   2   6       5937.87       5650.84       403.36 o
 -12   2   6        207.41        127.87       379.56 o
 -11   2   6      11700.87      11730.15       423.51 o
 -10   2   6        174.37         98.18       409.14 o
  -9   2   6      16116.23      15450.58       445.81 o
  -8   2   6       2536.19       2471.94       410.32 o
  -7   2   6      24587.12      23594.35       469.51 o
  -6   2   6       3116.57       2775.55       408.59 o
  -5   2   6       8540.60       8103.40       334.78 o
  -4   2   6       5912.13       6127.42       293.82 o
  -3   2   6        220.83        154.94       290.27 o
  -2   2   6        612.23        817.35       291.72 o
  -1   2   6        267.64        127.56       284.56 o
   0   2   6      10107.10       9526.71       240.05 o
   1   2   6       3220.19       3069.47       225.12 o
   2   2   6        168.51        146.27       234.98 o
   3   2   6       3657.95       3857.29       270.31 o
   4   2   6       2145.53       1910.69       209.33 o
   5   2   6       5692.78       5966.36       371.79 o
   6   2   6        510.20        579.94       339.20 o
   7   2   6       3271.02       3762.96       259.80 o
   8   2   6         28.36        119.31       193.79 o
   9   2   6        512.53        240.43       353.34 o
  10   2   6        139.87       -135.44       199.42 o
  11   2   6       2276.42       2418.08       269.34 o
  12   2   6        578.63        513.00       295.50 o
 -15   3   6         50.25        210.00       378.14 o
 -14   3   6          9.08        117.54       371.05 o
 -13   3   6        156.68         12.60       341.98 o
 -12   3   6       2768.01       2839.32       366.16 o
 -11   3   6        147.52       -128.70       391.56 o
 -10   3   6      10207.98      10229.21       390.41 o
  -9   3   6       5838.05       5508.41       411.61 o
  -8   3   6       6378.02       6334.79       369.20 o
  -7   3   6       6526.01       6287.02       393.13 o
  -6   3   6      14137.99      14381.79       481.39 o
  -5   3   6        626.86        753.20       321.30 o
  -4   3   6      28755.56      27223.46       322.20 o
  -3   3   6       8350.65       9397.50       310.43 o
  -2   3   6      47856.51      46902.26       578.24 o
  -1   3   6      25749.72      25283.86       306.21 o
   0   3   6      42481.20      38648.50       520.59 o
   1   3   6       3017.18       2486.36       268.09 o
   2   3   6      33261.15      32331.32       340.57 o
   3   3   6        487.74        334.03       216.94 o
   4   3   6      13166.86      13610.89       232.00 o
   5   3   6       2900.06       2912.05       192.53 o
   6   3   6      26774.77      27054.01       321.36 o
   7   3   6       5444.53       5812.67       226.17 o
   8   3   6       6805.86       7198.72       188.55 o
   9   3   6        591.48        591.77       186.79 o
  10   3   6        609.05        654.70       320.91 o
  11   3   6          6.73        -38.95       175.75 o
  12   3   6       1183.74       1347.61       177.86 o
 -15   4   6        351.66       -173.51       352.69 o
 -14   4   6       5696.99       5544.02       358.80 o
 -13   4   6       2880.76       3225.77       347.79 o
 -12   4   6      10356.15      10475.38       342.62 o
 -11   4   6       7905.65       8128.44       383.87 o
 -10   4   6      15186.81      15132.69       668.86 o
  -9   4   6       1770.12       1817.74       370.73 o
  -8   4   6       4758.63       4449.01       341.07 o
  -7   4   6       3016.96       3376.29       416.00 o
  -6   4   6       6682.46       6795.27       388.10 o
  -5   4   6       2546.23       2525.19       412.97 o
  -4   4   6       7807.57       7559.80       295.47 o
  -3   4   6       7418.87       7394.57       294.02 o
  -2   4   6         65.26        115.75       275.34 o
  -1   4   6       6546.04       6693.18       251.61 o
   0   4   6       2119.62       2409.72       248.18 o
   1   4   6       6867.13       7220.24       246.88 o
   2   4   6       3746.19       3685.77       234.46 o
   3   4   6       4601.62       5002.03       240.66 o
   4   4   6        479.20        528.85       233.47 o
   5   4   6        208.43        223.08       295.61 o
   6   4   6       4119.68       3988.47       196.79 o
   7   4   6       1095.50       1118.95       210.14 o
   8   4   6       1526.02       1725.86       185.06 o
   9   4   6       2822.55       3159.23       190.60 o
  10   4   6       1315.99       1900.43       257.28 o
  11   4   6        166.89         93.08       289.14 o
  12   4   6       2533.94       2500.64       506.74 o
 -15   5   6          2.97       -338.32       338.32 o
 -14   5   6        204.87        185.87       307.81 o
 -13   5   6       2732.11       2704.20       324.24 o
 -12   5   6         16.42         64.41       338.79 o
 -11   5   6       8362.14       8242.14       336.65 o
 -10   5   6       2840.56       2308.53       321.63 o
  -9   5   6        978.90        930.93       331.74 o
  -8   5   6        364.29        415.37       357.56 o
  -7   5   6      11588.54      11651.12       396.48 o
  -6   5   6       6576.73       6369.90       386.76 o
  -5   5   6      44867.75      43415.67       667.82 o
  -4   5   6        889.20        703.46       288.40 o
  -3   5   6      34325.12      34028.26       741.75 o
  -2   5   6        377.58        526.44       279.80 o
  -1   5   6      18581.09      17697.46       279.40 o
   0   5   6        767.33        998.78       236.76 o
   1   5   6      46641.34      44284.25      1006.63 o
   2   5   6        613.09        732.32       251.85 o
   3   5   6      33261.05      31422.01       256.46 o
   4   5   6         30.05        162.26       233.93 o
   5   5   6      14436.39      13953.40       218.17 o
   6   5   6        657.12        722.11       192.73 o
   7   5   6       7240.71       7099.59       181.09 o
   8   5   6        217.97        510.61       169.14 o
   9   5   6       4397.25       5081.79       245.00 o
  10   5   6        325.01        168.59       166.69 o
  11   5   6       2373.19       2501.20       199.03 o
  12   5   6         54.82        184.58       507.90 o
 -15   6   6       1507.28       1880.83       329.64 o
 -14   6   6       4653.53       4280.25       336.40 o
 -13   6   6       6896.19       6785.90       355.02 o
 -12   6   6       4496.10       4042.06       309.55 o
 -11   6   6       9489.58       9507.03       322.21 o
 -10   6   6       5526.49       5792.33       319.35 o
  -9   6   6       5983.33       5945.58       499.50 o
  -8   6   6      28637.84      29517.18       777.14 o
  -7   6   6       1972.02       1958.28       329.45 o
  -6   6   6       4910.80       4700.66       361.09 o
  -5   6   6      10281.77      10580.79       329.94 o
  -4   6   6        951.72        815.98       284.00 o
  -3   6   6      19521.16      18662.14       278.81 o
  -2   6   6       4734.31       5157.16       275.28 o
  -1   6   6       6904.44       7137.91       244.42 o
   0   6   6      17474.40      17064.14       277.44 o
   1   6   6       1981.46       1886.64       232.48 o
   2   6   6       1150.31       1398.09       217.59 o
   3   6   6        770.70       1060.65       193.12 o
   4   6   6       4210.74       4014.48       234.58 o
   5   6   6       1938.86       2324.25       371.93 o
   6   6   6       1468.01       1266.05       191.00 o
   7   6   6        989.33        951.68       180.39 o
   8   6   6       1469.43       1500.11       308.09 o
   9   6   6       1491.49       1553.78       282.55 o
  10   6   6       1725.35       1656.48       178.51 o
  11   6   6        884.92        459.87       308.79 o
  12   6   6       1459.67       1331.31       166.15 o
 -15   7   6          4.36         -5.05       335.47 o
 -14   7   6        100.24        528.98       312.84 o
 -13   7   6        843.98        986.22       336.15 o
 -12   7   6       1324.25       1565.59       298.64 o
 -11   7   6        285.95        527.76       326.31 o
 -10   7   6       9147.87       9022.88       325.60 o
  -9   7   6       2516.84       2509.55       320.65 o
  -8   7   6      14845.30      14819.64       352.55 o
  -7   7   6        370.60        716.36       329.00 o
  -6   7   6       7873.83       7378.46       364.37 o
  -5   7   6         12.83       -175.15       294.22 o
  -4   7   6      16586.88      16384.85       448.20 o
  -3   7   6       5474.32       5264.54       267.63 o
  -2   7   6      77397.59      77060.38       953.55 o
  -1   7   6       5188.13       5241.48       237.81 o
   0   7   6      34146.53      33550.59       281.25 o
   1   7   6        141.17        154.36       218.11 o
   2   7   6       8252.80       8155.61       201.16 o
   3   7   6         76.08         32.87       210.77 o
   4   7   6      25778.95      25701.35       203.60 o
   5   7   6       2851.89       2714.15       214.76 o
   6   7   6      14991.51      15514.56       208.22 o
   7   7   6       1110.02       1456.43       269.63 o
   8   7   6       7547.32       7884.93       215.35 o
   9   7   6        100.96       -180.72       180.72 o
  10   7   6       2127.57       2374.06       255.86 o
  11   7   6        174.01        -60.13       205.33 o
 -15   8   6       6633.71       5910.05       321.69 o
 -14   8   6       4450.49       4319.84       505.73 o
 -13   8   6       4955.47       5622.57       364.12 o
 -12   8   6        293.44        179.92       280.67 o
 -11   8   6       5428.57       5386.17       315.20 o
 -10   8   6         49.82        207.66       338.89 o
  -9   8   6      21503.89      22030.59       382.02 o
  -8   8   6       3424.06       3535.66       322.33 o
  -7   8   6      15966.02      16012.73       347.60 o
  -6   8   6       2655.99       2565.61       736.42 o
  -5   8   6       4350.30       4443.73       275.01 o
  -4   8   6       2855.60       2679.58       254.32 o
  -3   8   6       2583.30       2669.81       237.03 o
  -2   8   6        929.84       1180.12       335.44 o
  -1   8   6       7222.28       7181.69       252.22 o
   0   8   6         73.59        440.76       201.42 o
   1   8   6          3.06        156.37       200.28 o
   2   8   6       2560.75       2645.93       296.62 o
   3   8   6       2157.55       2251.78       200.67 o
   4   8   6        766.45        973.23       221.58 o
   5   8   6         45.71         23.90       175.76 o
   6   8   6       2938.51       2725.92       177.81 o
   7   8   6        889.21        555.07       282.25 o
   8   8   6        303.06        -21.54       201.22 o
   9   8   6       1478.23       1308.65       190.31 o
  10   8   6        356.41        653.81       232.16 o
  11   8   6       3002.19       2736.84       175.87 o
 -14   9   6         51.40        -58.06       619.45 o
 -13   9   6        688.74        839.35       600.26 o
 -12   9   6        722.50       1051.69       398.23 o
 -11   9   6        600.63        435.27       290.75 o
 -10   9   6       1048.06       1043.37       361.66 o
  -9   9   6       5683.04       5365.09       317.25 o
  -8   9   6       2465.72       2736.92       449.45 o
  -7   9   6      16571.98      16181.54       332.23 o
  -6   9   6       8933.06       8744.00       284.89 o
  -5   9   6      15759.39      15764.92       314.12 o
  -4   9   6      21229.07      21245.21       290.66 o
  -3   9   6      24433.97      24000.07       554.88 o
  -2   9   6       3470.63       3286.48       261.05 o
  -1   9   6      26678.80      26874.67       322.68 o
   0   9   6       3158.64       2983.19       201.83 o
   1   9   6      17809.00      17780.10       248.15 o
   2   9   6      10946.18      11181.28       209.67 o
   3   9   6      27922.66      27673.75       462.15 o
   4   9   6       7013.32       7037.05       272.03 o
   5   9   6      22950.92      22909.62       568.85 o
   6   9   6       6380.54       6386.15       419.37 o
   7   9   6       1936.34       1855.27       319.65 o
   8   9   6        700.08        742.59       178.37 o
   9   9   6       3607.50       4362.81       346.56 o
  10   9   6       1442.36       1007.91       275.74 o
  11   9   6       1679.37       2132.66       399.77 o
 -14  10   6       7615.94       7415.87       316.01 o
 -13  10   6        790.06       1131.87       473.05 o
 -12  10   6       9017.28       9572.08       300.01 o
 -11  10   6        611.12        576.84       281.77 o
 -10  10   6      16093.67      16539.62       374.76 o
  -9  10   6        626.52        597.50       295.65 o
  -8  10   6      17459.65      18160.94       335.86 o
  -7  10   6        766.73        484.16       322.16 o
  -6  10   6       4153.52       4387.80       278.69 o
  -5  10   6       1631.30       1733.07       257.51 o
  -4  10   6      10188.70       9920.93       228.87 o
  -3  10   6       3008.76       3247.50       262.07 o
  -2  10   6       7420.46       7272.27       227.30 o
  -1  10   6        202.96        -50.58       237.35 o
   0  10   6        864.90        225.01       198.65 o
   1  10   6        896.60        872.20       230.86 o
   2  10   6        993.41       1312.44       233.17 o
   3  10   6        940.12       1072.61       217.86 o
   4  10   6        693.87        807.28       165.61 o
   5  10   6        480.16        419.10       322.94 o
   6  10   6       1442.02       1250.43       173.55 o
   7  10   6       2926.63       3315.50       185.94 o
   8  10   6       5059.90       5299.04       187.25 o
   9  10   6        542.18        609.36       178.83 o
  10  10   6       4330.77       4537.63       343.63 o
  11  10   6          2.77        192.36       181.55 o
 -14  11   6        383.90        132.48       417.81 o
 -13  11   6         17.49       -104.38       356.60 o
 -12  11   6        503.20        523.77       265.39 o
 -11  11   6       2062.90       2239.74       293.97 o
 -10  11   6         56.16       -139.55       281.56 o
  -9  11   6       4992.55       5001.05       308.60 o
  -8  11   6       1301.80       1645.25       300.15 o
  -7  11   6       7393.69       7293.98       284.27 o
  -6  11   6       3839.87       4285.58       248.92 o
  -5  11   6        848.90        697.74       253.53 o
  -4  11   6      11536.05      11647.43       254.44 o
  -3  11   6      28016.86      27904.73       610.28 o
  -2  11   6      10442.35      10783.34       245.01 o
  -1  11   6      32914.88      31673.70       325.19 o
   0  11   6      13965.08      13551.16       316.99 o
   1  11   6       1236.88       1713.89       401.51 o
   2  11   6      13772.10      13518.41       280.09 o
   3  11   6       8334.51       8651.46       223.19 o
   4  11   6       9906.52      10061.32       185.94 o
   5  11   6       6991.80       7314.40       209.82 o
   6  11   6       1603.48       1252.31       169.29 o
   7  11   6       6711.37       6505.54       271.96 o
   8  11   6        540.49        799.59       178.30 o
   9  11   6       3113.81       3135.21       295.01 o
  10  11   6       2683.24       2828.37       362.71 o
  11  11   6        544.59        531.93       186.58 o
 -14  12   6        125.24        471.49       282.83 o
 -13  12   6       8054.22       7766.48       278.65 o
 -12  12   6         22.81        -80.50       269.05 o
 -11  12   6       1950.32       1398.09       289.29 o
 -10  12   6        523.54        671.93       303.59 o
  -9  12   6      15053.81      16111.70       324.90 o
  -8  12   6       2514.79       2542.97       297.38 o
  -7  12   6      14679.10      15537.70       547.62 o
  -6  12   6        742.98        747.06       247.45 o
  -5  12   6       4999.28       5437.98       244.64 o
  -4  12   6          2.35        279.72       214.58 o
  -3  12   6        683.13        663.24       234.27 o
  -2  12   6         76.79        301.90       206.72 o
  -1  12   6        944.99       1294.67       212.73 o
   0  12   6       1046.12       1049.75       227.41 o
   1  12   6       1285.74       1318.00       233.24 o
   2  12   6        259.99        208.57       203.42 o
   3  12   6        860.06        818.78       179.15 o
   4  12   6       1251.33       1149.72       175.94 o
   5  12   6       5026.67       5184.31       191.19 o
   6  12   6         80.22        564.74       201.77 o
   7  12   6       1095.47        929.59       196.79 o
   8  12   6        119.53        470.88       218.80 o
   9  12   6       2319.65       2181.70       319.12 o
  10  12   6        165.93        241.91       187.92 o
  11  12   6       3201.42       2507.15       217.61 o
 -14  13   6        300.48        680.79       405.10 o
 -13  13   6        695.86        449.44       869.21 o
 -12  13   6        965.22       1260.22       251.65 o
 -11  13   6        524.98        414.56       340.52 o
 -10  13   6       1520.32       1818.38       275.98 o
  -9  13   6       6193.75       6695.81       317.59 o
  -8  13   6       8776.25       9152.14       411.28 o
  -7  13   6       3513.27       3697.08       227.35 o
  -6  13   6       6225.32       6137.78       249.49 o
  -5  13   6        193.27        427.17       241.69 o
  -4  13   6      11218.91      11490.77       242.91 o
  -3  13   6       5982.97       6137.03       323.22 o
  -2  13   6      31731.82      31451.74       329.98 o
  -1  13   6       8382.80       8688.93       237.86 o
   0  13   6       9626.05       9672.99       239.76 o
   1  13   6        555.94        522.68       199.42 o
   2  13   6      17057.90      17534.85       215.31 o
   3  13   6       4491.55       4549.29       307.70 o
   4  13   6      16130.34      15425.04       595.57 o
   5  13   6       4562.80       4524.45       238.34 o
   6  13   6       2333.91       2279.63       198.77 o
   7  13   6       2271.07       2841.11       361.00 o
   8  13   6       2299.98       2398.07       573.75 o
   9  13   6        706.04        727.29       540.45 o
  10  13   6       2996.16       2809.22       170.24 o
 -13  14   6        603.89        -82.70       549.95 o
 -12  14   6       8261.04       7760.87       282.69 o
 -11  14   6       2803.22       2739.85       294.83 o
 -10  14   6       5209.13       5088.58       301.65 o
  -9  14   6       4100.97       3943.45       248.71 o
  -8  14   6       6507.06       6038.83       247.78 o
  -7  14   6         50.41        109.28       229.98 o
  -6  14   6       3600.33       3980.26       249.36 o
  -5  14   6        116.60       -196.85       207.09 o
  -4  14   6       4456.65       4534.15       203.78 o
  -3  14   6       8940.11       8463.27       231.17 o
  -2  14   6       1135.64        480.79       266.85 o
  -1  14   6          3.29        -72.67       333.46 o
   0  14   6        490.99        118.46       196.60 o
   1  14   6          2.95        193.01       170.43 o
   2  14   6          4.87       -212.45       212.45 o
   3  14   6        266.34        298.73       164.73 o
   4  14   6        297.99        975.99       213.24 o
   5  14   6        542.36        656.50       266.64 o
   6  14   6        169.13       -201.07       201.07 o
   7  14   6       1414.13       1917.80       191.93 o
   8  14   6       3049.85       3286.62       448.16 o
   9  14   6        543.07        485.13       303.54 o
  10  14   6       3149.41       2839.13       195.63 o
 -13  15   6        521.74        -93.20       276.83 o
 -12  15   6         79.73         10.66       274.32 o
 -11  15   6        652.96        739.10       264.02 o
 -10  15   6        394.87         93.59       270.86 o
  -9  15   6       3327.29       3162.04       255.33 o
  -8  15   6        452.68        207.09       230.81 o
  -7  15   6      11422.53      12222.99       244.70 o
  -6  15   6       1167.49       1228.71       231.22 o
  -5  15   6      14357.84      14558.89       269.48 o
  -4  15   6      10814.11      10713.26       250.36 o
  -3  15   6      14080.24      13908.38       205.48 o
  -2  15   6         13.68        -58.67       194.46 o
  -1  15   6      10818.61      11285.76       204.40 o
   0  15   6        115.24       -113.75       249.49 o
   1  15   6      19288.71      19584.67       214.04 o
   2  15   6       1920.05       2159.54       212.63 o
   3  15   6      28473.13      29006.28       634.43 o
   4  15   6        801.41        556.85       207.50 o
   5  15   6       9653.25       9293.78       179.67 o
   6  15   6         41.45        613.12       162.57 o
   7  15   6       3570.89       3518.93       153.38 o
   8  15   6         18.49        508.54       182.04 o
   9  15   6       3825.47       3946.82       347.38 o
  10  15   6        648.11        181.68       171.71 o
 -13  16   6       4575.54       3926.85       494.32 o
 -12  16   6       1269.61       1413.20       260.68 o
 -11  16   6       5608.14       5803.52       283.20 o
 -10  16   6       2075.64       1806.30       288.06 o
  -9  16   6       2533.49       2615.86       235.42 o
  -8  16   6       6079.83       6266.84       248.48 o
  -7  16   6       6054.52       6148.68       331.23 o
  -6  16   6       3123.07       3426.38       287.15 o
  -5  16   6       6565.02       7279.29       267.99 o
  -4  16   6       3500.43       3794.03       195.42 o
  -3  16   6       1575.70       1889.88       221.51 o
  -2  16   6        421.53        134.14       365.76 o
  -1  16   6        467.44         30.46       217.64 o
   0  16   6        305.69        479.72       215.27 o
   1  16   6        109.66       -186.87       186.87 o
   2  16   6         95.78       -126.37       205.54 o
   3  16   6        605.44        817.17       209.07 o
   4  16   6       1965.24       2524.80       297.78 o
   5  16   6        161.07        -82.95       221.86 o
   6  16   6       2581.16       2193.50       196.05 o
   7  16   6       2029.56       2108.85       493.22 o
   8  16   6         63.62         28.92       216.44 o
   9  16   6       2504.81       1901.95       313.58 o
 -12  17   6         36.19          7.16       270.58 o
 -11  17   6         11.68       -219.21       362.44 o
 -10  17   6       3881.42       3802.22       526.22 o
  -9  17   6        250.24       -223.44       229.38 o
  -8  17   6       8641.52       8849.44       290.67 o
  -7  17   6       1970.92       2085.43       278.85 o
  -6  17   6       7945.33       7392.73       235.63 o
  -5  17   6         54.27        171.89       213.83 o
  -4  17   6       7931.32       8202.96       183.29 o
  -3  17   6          6.42       -208.22       208.22 o
  -2  17   6      26670.29      27827.95       386.17 o
  -1  17   6       1210.47       1366.68       192.11 o
   0  17   6      23643.89      23389.75       583.27 o
   1  17   6        561.56        600.53       210.27 o
   2  17   6      12935.81      13058.88       245.24 o
   3  17   6         69.93         15.54       162.27 o
   4  17   6       6843.56       6553.86       208.81 o
   5  17   6         13.31       -139.86       179.66 o
   6  17   6       7847.32       8242.12       196.26 o
   7  17   6         34.77        -19.60       251.70 o
   8  17   6       4523.35       4478.77       229.53 o
   9  17   6         98.55       -161.04       161.04 o
 -12  18   6       2056.42       2670.68       869.46 o
 -11  18   6       7093.52       7156.50       250.43 o
 -10  18   6        360.66         91.15       201.82 o
  -9  18   6       3549.18       3105.54       228.19 o
  -8  18   6       2477.55       2511.79       198.24 o
  -7  18   6       3358.61       3834.54       193.51 o
  -6  18   6       6236.21       6459.30       301.25 o
  -5  18   6       4912.92       4971.32       234.56 o
  -4  18   6         28.29        308.71       186.66 o
  -3  18   6       5236.66       5195.75       209.83 o
  -2  18   6          7.08         70.03       183.51 o
  -1  18   6         14.46       -140.17       256.79 o
   0  18   6        874.00       1036.16       430.75 o
   1  18   6         66.08        266.10       315.19 o
   2  18   6          7.26         83.33       189.45 o
   3  18   6        302.19        319.16       204.12 o
   4  18   6        503.23        273.09       233.04 o
   5  18   6        808.56        853.43       238.27 o
   6  18   6        195.47        353.64       243.69 o
   7  18   6       1531.63       1307.48       186.64 o
   8  18   6        664.99        965.92       252.98 o
 -11  19   6        824.56        603.94       268.35 o
 -10  19   6        116.95         -8.04       228.76 o
  -9  19   6       1505.12       1547.30       249.23 o
  -8  19   6        475.90        358.29       211.36 o
  -7  19   6       7354.07       7777.60       295.39 o
  -6  19   6       5239.46       5275.95       197.91 o
  -5  19   6      16175.77      16583.86       486.34 o
  -4  19   6       1530.50       1082.70       207.26 o
  -3  19   6       7705.16       7797.47       237.82 o
  -2  19   6         41.26        -90.45       245.19 o
  -1  19   6       8261.73       8023.81       203.89 o
   0  19   6       2154.02       2468.32       305.05 o
   1  19   6      24958.59      24723.05       502.83 o
   2  19   6       4604.79       4729.97       183.82 o
   3  19   6      11413.85      11616.31       240.10 o
   4  19   6        887.18        880.20       227.44 o
   5  19   6       5016.19       5502.06       463.72 o
   6  19   6        351.02       -187.01       187.01 o
   7  19   6       3325.57       3246.46       424.43 o
   8  19   6        803.72        486.35       232.80 o
 -11  20   6       1191.44        698.76       266.74 o
 -10  20   6       6654.36       6719.31       264.77 o
  -9  20   6         78.28         84.74       208.51 o
  -8  20   6       1556.89       1261.76       224.74 o
  -7  20   6         10.99        -95.05       191.25 o
  -6  20   6       7727.70       8032.80       375.05 o
  -5  20   6        866.02        593.01       205.84 o
  -4  20   6       5923.73       6290.86       265.51 o
  -3  20   6       1395.16       1585.11       250.17 o
  -2  20   6       1133.35       1433.21       180.36 o
  -1  20   6        504.50        282.70       236.88 o
   0  20   6         24.84        153.94       370.44 o
   1  20   6        736.25        931.55       315.42 o
   2  20   6        282.12        319.51       365.02 o
   3  20   6          4.29        164.81       175.57 o
   4  20   6        192.32       -226.32       226.32 o
   5  20   6        221.60       -232.73       387.75 o
   6  20   6       1310.93       1444.51       284.83 o
   7  20   6        555.08        929.44       184.27 o
   8  20   6       2276.20       2220.80       385.39 o
 -10  21   6       1313.17       1135.51       213.40 o
  -9  21   6       3068.31       3383.74       274.84 o
  -8  21   6       1308.75       1409.55       194.29 o
  -7  21   6       3172.68       3428.29       260.12 o
  -6  21   6       7084.42       6536.84       203.68 o
  -5  21   6       3293.87       3231.51       389.26 o
  -4  21   6       7915.78       8105.22       209.29 o
  -3  21   6       3678.94       3727.41       219.42 o
  -2  21   6       1695.10       1795.72       283.75 o
  -1  21   6       6649.10       7299.99       361.95 o
   0  21   6      10920.36      10813.37       175.88 o
   1  21   6       6275.07       6106.49       312.16 o
   2  21   6       9744.13       9064.00       185.30 o
   3  21   6       1045.50       2311.79       404.31 o
   4  21   6       2834.75       2736.90       356.86 o
   5  21   6       1497.79       1673.51       165.55 o
   6  21   6       2760.61       2429.13       416.21 o
   7  21   6       3692.80       3275.22       435.20 o
 -10  22   6          2.19        145.21       191.49 o
  -9  22   6       3161.65       2798.38       187.48 o
  -8  22   6         17.98        271.34       272.40 o
  -7  22   6       6842.04       6351.96       206.86 o
  -6  22   6          2.67       -132.15       201.59 o
  -5  22   6       5314.00       5172.70       296.84 o
  -4  22   6        520.52        320.56       304.78 o
  -3  22   6         41.96       -179.68       179.68 o
  -2  22   6          0.68         62.60       199.37 o
  -1  22   6        191.86        182.11       194.94 o
   0  22   6         16.16       -186.82       210.91 o
   1  22   6        588.43        134.14       188.51 o
   2  22   6        365.52        514.90       155.87 o
   3  22   6         47.75        229.76       187.57 o
   4  22   6         26.64        -67.20       257.46 o
   5  22   6       1109.12        632.18       213.52 o
   6  22   6        262.62         70.70       158.38 o
  -9  23   6       2477.47       1936.17       259.79 o
  -8  23   6       1777.86       1751.17       327.28 o
  -7  23   6        969.68       1090.22       173.28 o
  -6  23   6       7873.14       8474.59       185.58 o
  -5  23   6       1512.40       1504.11       225.77 o
  -4  23   6       6584.50       6317.75       214.20 o
  -3  23   6       1287.58       1506.27       236.99 o
  -2  23   6       2082.16       2080.73       170.23 o
  -1  23   6       4213.06       4458.00       187.31 o
   0  23   6       7457.79       7736.85       174.97 o
   1  23   6       2772.22       2256.69       199.86 o
   2  23   6       9041.11       8464.88       174.12 o
   3  23   6        955.74        883.95       161.92 o
   4  23   6       2554.43       2355.02       179.12 o
   5  23   6       1898.92       1763.90       170.49 o
   6  23   6       1559.10       1748.54       384.75 o
  -8  24   6        612.13        377.74       196.42 o
  -7  24   6        247.13        -34.55       322.79 o
  -6  24   6       3368.00       3599.11       373.25 o
  -5  24   6        778.79        907.98       215.09 o
  -4  24   6       5162.37       4801.95       948.83 o
  -3  24   6        229.85        111.89       190.73 o
  -2  24   6        405.27        512.88       328.37 o
  -1  24   6         54.98        168.40       229.52 o
   0  24   6        416.96        374.85       169.07 o
   1  24   6          6.18       -280.60       280.60 o
   2  24   6         24.03         76.23       448.90 o
   3  24   6          3.71        184.54       246.99 o
   4  24   6         10.83         47.64       147.45 o
   5  24   6        124.05        121.33       212.82 o
  -7  25   6       4438.40       4397.20       300.85 o
  -6  25   6       2373.85       2683.69       248.10 o
  -5  25   6       8460.14       8499.02      1140.23 o
  -4  25   6       1446.74       1198.60       477.44 o
  -3  25   6       3622.18       2565.03       388.49 o
  -2  25   6        153.52        289.11       183.88 o
  -1  25   6       4469.29       4658.70       205.62 o
   0  25   6        999.22       1107.89       185.06 o
   1  25   6      13152.59      12463.46       244.18 o
   2  25   6        983.24       1625.52       215.88 o
   3  25   6       5907.05       4983.59       426.71 o
   4  25   6        901.22        937.51       314.64 o
  -6  26   6       3071.07       3134.21       435.58 o
  -5  26   6       2599.66       1943.33       453.56 o
  -4  26   6        230.74       -353.21       389.45 o
  -3  26   6        952.34       1376.06       250.06 o
  -2  26   6         59.53        -56.90       253.09 o
  -1  26   6        125.02        172.91       180.82 o
   0  26   6       1016.60       1324.09       186.86 o
   1  26   6          5.51         47.66       215.09 o
   2  26   6        238.79          8.59       182.87 o
  -4  27   6       2834.23       2139.15       358.75 o
  -3  27   6          1.20        -31.87       239.39 o
  -2  27   6       7339.29       6999.96       178.10 o
  -1  27   6        358.20         13.86       179.64 o
   0  27   6       8103.10       7806.45       268.15 o
   1  27   6          2.42        151.13       242.81 o
  -6   0   7       1456.12       1285.24       414.81 o
  -4   0   7       4619.84       4904.85       460.61 o
  -2   0   7      40965.84      41270.31       495.61 o
   0   0   7      23384.32      23783.86       395.50 o
   2   0   7        395.95        894.24       282.72 o
   4   0   7      12409.92      13385.28       464.75 o
   6   0   7      38092.57      39420.08       356.69 o
   8   0   7      11011.31      10325.55       303.05 o
  10   0   7       1087.41       1121.46       381.50 o
 -10   1   7       1557.03       1655.13       668.54 o
  -9   1   7      10823.59      10687.09       603.42 o
  -8   1   7      27949.01      26943.61       585.74 o
  -7   1   7      17704.37      16869.15       482.80 o
  -6   1   7      20418.15      19182.39       435.28 o
  -5   1   7      20314.96      19134.52       343.26 o
  -4   1   7        160.63         30.77       290.06 o
  -3   1   7       9530.68       9055.52       277.11 o
  -2   1   7       9118.49       8724.34       277.61 o
  -1   1   7      26350.98      25229.59       343.69 o
   0   1   7      21214.87      19282.09       236.09 o
   1   1   7      15144.27      14723.87       241.95 o
   2   1   7       4304.35       4207.74       224.32 o
   3   1   7       2488.29       2850.39       313.39 o
   4   1   7         71.97       -145.80       204.78 o
   5   1   7       3686.88       3681.32       345.10 o
   6   1   7       1311.51       1893.36       175.79 o
   7   1   7       1028.29        786.26       287.19 o
   8   1   7       1752.09       2343.50       190.05 o
   9   1   7          3.46        153.73       251.11 o
  10   1   7         83.60        208.96       432.70 o
  11   1   7         26.11        187.87       232.40 o
 -13   2   7       2839.46       2426.98       549.05 o
 -12   2   7          6.18        -61.93       493.82 o
 -11   2   7       2543.98       2493.07       473.96 o
 -10   2   7         28.18         38.99       446.08 o
  -9   2   7       4467.67       4081.91       434.35 o
  -8   2   7       1371.46       1357.21       452.95 o
  -7   2   7          2.35        -42.00       395.77 o
  -6   2   7       1027.03       1010.23       344.16 o
  -5   2   7       1405.64       1248.85       307.73 o
  -4   2   7       3867.20       3924.72       277.19 o
  -3   2   7       1849.96       1890.40       272.17 o
  -2   2   7       2456.56       2444.85       255.67 o
  -1   2   7       8192.68       8487.11       246.11 o
   0   2   7        462.43        381.32       251.80 o
   1   2   7       8002.44       7903.46       303.14 o
   2   2   7       8428.19       8065.60       212.25 o
   3   2   7       6941.30       6801.42       258.41 o
   4   2   7       1307.84       1382.47       192.12 o
   5   2   7      14297.29      14481.22       231.60 o
   6   2   7        601.32        290.64       170.00 o
   7   2   7       9219.59       9651.66       311.19 o
   8   2   7        588.11        707.80       180.81 o
   9   2   7       4349.89       4308.84       173.83 o
  10   2   7        724.59       1027.67       175.72 o
  11   2   7       3423.39       2990.34       258.07 o
 -15   3   7         58.79        186.66       524.96 o
 -14   3   7       2332.00       2131.52       444.60 o
 -13   3   7       3499.07       3408.71       414.87 o
 -12   3   7      13869.48      13740.65       460.84 o
 -11   3   7       3213.80       3005.47       421.18 o
 -10   3   7      21330.29      21812.93       646.55 o
  -9   3   7       1317.97       1047.13       408.44 o
  -8   3   7      12460.89      12417.25       801.77 o
  -7   3   7       1032.59       1241.50       570.57 o
  -6   3   7      32267.65      31633.59       809.69 o
  -5   3   7      15415.52      15047.36       328.06 o
  -4   3   7      27469.66      26903.02       320.32 o
  -3   3   7      16893.74      16389.74       283.40 o
  -2   3   7      25432.69      24169.31       320.36 o
  -1   3   7        177.74        358.16       256.37 o
   0   3   7      31035.54      29166.16       597.78 o
   1   3   7        975.09       1228.39       223.80 o
   2   3   7       4859.68       5112.10       314.59 o
   3   3   7       3012.13       2785.95       199.61 o
   4   3   7       2432.47       2445.51       189.41 o
   5   3   7        198.65        146.89       292.17 o
   6   3   7       1271.75       1307.35       193.26 o
   7   3   7        250.02        396.96       181.16 o
   8   3   7         43.33        225.92       212.00 o
   9   3   7        137.20        361.52       232.06 o
  10   3   7         29.77        199.93       259.04 o
  11   3   7         96.28        -99.20       227.18 o
 -15   4   7       3069.76       2408.16       426.83 o
 -14   4   7       1673.01       1651.72       384.36 o
 -13   4   7       3095.18       2979.53       384.60 o
 -12   4   7       2406.11       2268.74       352.73 o
 -11   4   7       2104.51       2166.29       361.22 o
 -10   4   7        592.91        736.55       362.36 o
  -9   4   7       1433.69       1185.20       376.21 o
  -8   4   7        279.78        496.02       347.43 o
  -7   4   7      14299.31      14562.39       597.02 o
  -6   4   7        360.11        432.82       377.72 o
  -5   4   7        825.98        848.14       295.91 o
  -4   4   7        913.28        719.89       275.82 o
  -3   4   7       4146.83       4222.16       280.56 o
  -2   4   7       8249.71       8028.20       260.81 o
  -1   4   7       2865.01       3150.50       251.95 o
   0   4   7       5455.52       4931.05       248.93 o
   1   4   7        623.67        833.08       201.96 o
   2   4   7       4172.98       4217.40       202.26 o
   3   4   7        428.51        144.49       224.34 o
   4   4   7       6828.81       6250.43       238.38 o
   5   4   7       4827.71       4538.65       210.74 o
   6   4   7       9642.32       9784.42       216.22 o
   7   4   7       8638.48       8607.09       390.40 o
   8   4   7       4855.30       4580.19       300.33 o
   9   4   7        457.63        626.87       167.85 o
  10   4   7       2452.49       2466.81       182.19 o
  11   4   7        371.61        573.58       273.46 o
 -15   5   7       5508.19       5561.06       708.54 o
 -14   5   7        574.32        341.24       364.04 o
 -13   5   7       5810.45       6017.59       618.16 o
 -12   5   7          3.51       -276.68       354.74 o
 -11   5   7      10802.52      11298.10       460.08 o
 -10   5   7         75.99       -182.54       308.98 o
  -9   5   7      20760.99      21699.17       469.29 o
  -8   5   7       2279.93       2312.30       385.22 o
  -7   5   7      32539.46      32215.44       556.82 o
  -6   5   7        347.83        134.17       712.95 o
  -5   5   7      12203.24      11878.23       303.21 o
  -4   5   7       1810.25       1780.99       283.82 o
  -3   5   7      13902.85      13404.00       283.38 o
  -2   5   7        637.57        646.12       232.54 o
  -1   5   7      56202.99      54760.49       453.13 o
   0   5   7         14.01        296.23       257.02 o
   1   5   7      35450.29      33612.32       362.88 o
   2   5   7        945.35        729.00       212.86 o
   3   5   7       2697.15       2913.79       194.10 o
   4   5   7         13.29         59.83       282.01 o
   5   5   7       2120.79       2363.96       213.45 o
   6   5   7        141.56       -175.04       183.90 o
   7   5   7       2741.47       2902.70       196.15 o
   8   5   7        997.20        939.56       418.02 o
   9   5   7        883.49       1150.57       226.99 o
  10   5   7        117.20          5.63       223.16 o
  11   5   7         37.02       -195.30       195.30 o
 -15   6   7        958.13       1203.56       342.89 o
 -14   6   7       1589.43       1082.89       335.11 o
 -13   6   7       1707.22       1576.87       343.08 o
 -12   6   7        420.16        179.10       345.78 o
 -11   6   7       1382.96       1793.03       337.02 o
 -10   6   7       1028.67       1245.95       304.87 o
  -9   6   7        328.50        398.83       369.61 o
  -8   6   7       8173.66       8013.66       428.31 o
  -7   6   7       1043.21       1280.66       464.49 o
  -6   6   7        856.03        841.24       338.58 o
  -5   6   7       2655.80       2517.61       307.39 o
  -4   6   7       6738.15       6142.48       268.79 o
  -3   6   7       4767.93       4553.30       239.95 o
  -2   6   7        905.35       1004.40       255.21 o
  -1   6   7      16436.93      16505.54       258.69 o
   0   6   7       4419.41       4208.48       251.03 o
   1   6   7        300.18        510.74       213.59 o
   2   6   7      10234.41       9891.23       231.20 o
   3   6   7       2909.59       2612.02       168.40 o
   4   6   7       7224.04       7142.42       187.30 o
   5   6   7       6544.94       6949.51       216.00 o
   6   6   7       5292.24       5030.12       203.68 o
   7   6   7       3673.63       3545.25       299.06 o
   8   6   7       5159.09       5191.32       167.08 o
   9   6   7       1799.83       1435.82       169.47 o
  10   6   7       2666.07       2338.88       191.79 o
  11   6   7        944.90        489.25       257.32 o
 -15   7   7          5.56         40.77       336.55 o
 -14   7   7       3963.98       3882.01       339.61 o
 -13   7   7         13.74       -104.38       326.67 o
 -12   7   7      10501.25      10877.17       344.59 o
 -11   7   7       4155.28       3947.49       343.00 o
 -10   7   7      21502.20      22109.59       555.65 o
  -9   7   7       1834.73       1450.56       331.93 o
  -8   7   7      13466.13      13604.93       336.05 o
  -7   7   7       1177.20       1308.16       325.66 o
  -6   7   7      37683.59      38528.52       390.34 o
  -5   7   7        656.71        746.87       270.27 o
  -4   7   7      59054.29      58202.54       960.99 o
  -3   7   7       3081.57       3025.80       236.47 o
  -2   7   7      42556.67      43152.00       458.90 o
  -1   7   7       6276.19       6033.11       253.63 o
   0   7   7       3756.49       3849.22       234.60 o
   1   7   7         17.68         30.97       194.24 o
   2   7   7      13209.58      13629.67       274.16 o
   3   7   7        111.22       -145.06       302.73 o
   4   7   7       4896.68       4962.74       247.47 o
   5   7   7         19.64        101.08       218.20 o
   6   7   7       2012.26       2395.39       204.12 o
   7   7   7        141.03        222.96       282.85 o
   8   7   7        228.36        707.79       177.43 o
   9   7   7          4.89        -59.10       161.85 o
  10   7   7          2.07         27.52       239.98 o
  11   7   7        388.81        430.92       206.97 o
 -14   8   7         58.52        -87.15       316.81 o
 -13   8   7       1106.45       1320.20       414.83 o
 -12   8   7        643.66        428.51       285.05 o
 -11   8   7        946.16        905.37       327.61 o
 -10   8   7       3673.24       3902.39       318.91 o
  -9   8   7       1940.10       1697.89       307.54 o
  -8   8   7       3189.86       3187.54       328.23 o
  -7   8   7       1497.43       1319.82       318.82 o
  -6   8   7       1733.53       1783.20       331.82 o
  -5   8   7        859.81       1146.81       266.57 o
  -4   8   7       1792.91       2006.28       229.76 o
  -3   8   7       4033.88       3996.61       254.20 o
  -2   8   7         35.35        -36.44       243.92 o
  -1   8   7       5384.24       5359.18       323.28 o
   0   8   7       1237.22       1442.66       212.59 o
   1   8   7       9393.32       9741.53       202.31 o
   2   8   7       6831.07       6991.98       210.25 o
   3   8   7      10521.98      10711.38       449.93 o
   4   8   7       2601.10       2704.53       216.78 o
   5   8   7       4268.20       4340.27       193.61 o
   6   8   7        133.46        322.95       242.74 o
   7   8   7       4641.62       4852.34       313.97 o
   8   8   7        303.76        603.54       184.87 o
   9   8   7       4182.04       4536.97       204.48 o
  10   8   7       1610.63       1872.50       263.35 o
  11   8   7       2320.04       2973.99       410.14 o
 -14   9   7        234.25        549.60       331.19 o
 -13   9   7       3895.61       4061.43       290.57 o
 -12   9   7         44.92         14.11       279.93 o
 -11   9   7       8269.37       8347.29       301.41 o
 -10   9   7       6163.77       6422.47       319.29 o
  -9   9   7      19985.49      21268.59       355.38 o
  -8   9   7      23704.39      24303.65       810.85 o
  -7   9   7      17498.07      18345.74       338.73 o
  -6   9   7       4051.39       3902.48       282.89 o
  -5   9   7      15292.04      15127.56       437.91 o
  -4   9   7       1158.78       1378.56       360.14 o
  -3   9   7      26798.41      26619.08       436.07 o
  -2   9   7      11476.10      10519.13       225.09 o
  -1   9   7      11933.66      12112.88       250.89 o
   0   9   7      13942.25      13916.43       204.91 o
   1   9   7       8533.97       8251.84       214.54 o
   2   9   7       1455.80       1568.70       191.62 o
   3   9   7       9930.68      10281.68       293.52 o
   4   9   7        625.72        519.81       254.96 o
   5   9   7        573.59        268.33       175.54 o
   6   9   7       1035.43        933.60       196.67 o
   7   9   7        100.57       -179.10       179.10 o
   8   9   7       1132.43        917.84       349.97 o
   9   9   7         30.57        -10.55       193.34 o
  10   9   7        303.46        773.04       198.38 o
 -14  10   7       5393.82       5244.29       314.03 o
 -13  10   7        348.73        211.40       288.41 o
 -12  10   7       1858.82       1987.88       287.23 o
 -11  10   7        541.61        496.38       315.19 o
 -10  10   7        208.08        171.16       304.25 o
  -9  10   7       1149.02       1200.74       319.15 o
  -8  10   7       1223.54       1447.00       296.03 o
  -7  10   7        605.12        649.40       305.43 o
  -6  10   7        111.21        263.70       263.94 o
  -5  10   7       1053.42        852.99       224.94 o
  -4  10   7       2491.81       2527.70       237.38 o
  -3  10   7         64.45         52.09       209.77 o
  -2  10   7       8502.87       8042.57       254.72 o
  -1  10   7       2266.73       2242.96       234.99 o
   0  10   7       3970.02       3804.26       170.28 o
   1  10   7        718.83        622.09       207.90 o
   2  10   7       4968.02       5477.52       274.11 o
   3  10   7        133.32        267.90       209.92 o
   4  10   7      16421.61      16754.12       306.47 o
   5  10   7       1365.63       1825.51       310.33 o
   6  10   7       7113.56       7301.22       397.47 o
   7  10   7        788.57       1200.15       511.12 o
   8  10   7       9938.15      10023.78       188.64 o
   9  10   7         80.24       -190.67       347.91 o
  10  10   7       3411.68       3050.39       320.69 o
 -14  11   7       3587.83       3975.76       290.39 o
 -13  11   7       2111.16       2044.31       281.59 o
 -12  11   7       2177.95       2161.91       405.62 o
 -11  11   7       7773.42       8702.81       298.08 o
 -10  11   7       4802.38       4648.19       287.00 o
  -9  11   7      11061.25      11985.71       597.28 o
  -8  11   7       8462.42       8378.14       452.43 o
  -7  11   7       5041.13       5340.50       455.16 o
  -6  11   7       3205.02       3509.73       253.86 o
  -5  11   7       7267.02       7776.79       353.15 o
  -4  11   7      11790.92      11461.60       251.04 o
  -3  11   7      20767.39      20762.08       265.08 o
  -2  11   7      14672.50      14520.67       281.39 o
  -1  11   7       1871.55       2029.73       211.32 o
   0  11   7       3770.14       3940.88       233.20 o
   1  11   7       1688.32       1545.04       228.76 o
   2  11   7       3877.47       3964.03       174.40 o
   3  11   7      10212.22      10702.48       217.49 o
   4  11   7       4267.77       4380.15       213.53 o
   5  11   7        482.49        838.07       192.47 o
   6  11   7        613.97        550.38       526.28 o
   7  11   7        529.69        551.33       393.73 o
   8  11   7          9.27       -232.73       232.73 o
   9  11   7          1.34        523.53       171.01 o
  10  11   7          4.56        -73.97       263.12 o
 -14  12   7          2.79       -274.13       274.13 o
 -13  12   7        678.24        686.19       282.79 o
 -12  12   7          5.81        -64.59       284.74 o
 -11  12   7       3269.46       3636.35       284.67 o
 -10  12   7        306.55        678.65       316.79 o
  -9  12   7       2826.13       3234.06       287.69 o
  -8  12   7         80.69       -337.89       637.09 o
  -7  12   7       2256.00       2260.44       332.78 o
  -6  12   7        122.10       -116.11       221.88 o
  -5  12   7       4009.04       4103.15       245.11 o
  -4  12   7        127.35       -206.56       206.56 o
  -3  12   7       2173.43       2244.95       210.39 o
  -2  12   7        909.51        676.70       226.47 o
  -1  12   7       2352.01       2130.29       204.22 o
   0  12   7        285.88        762.81       223.34 o
   1  12   7       8833.63       8997.01       205.20 o
   2  12   7          6.19        362.05       189.88 o
   3  12   7      21336.91      20844.64       221.29 o
   4  12   7        545.86        577.94       171.08 o
   5  12   7       3306.64       2908.95       171.65 o
   6  12   7         73.84        299.99       174.55 o
   7  12   7       4395.70       3730.02       366.08 o
   8  12   7        267.97        341.71       417.38 o
   9  12   7      11326.63      10690.89       199.80 o
  10  12   7        305.16        219.62       242.47 o
 -13  13   7       1762.05       1506.64       274.21 o
 -12  13   7       3142.03       2842.89       267.07 o
 -11  13   7       4796.46       5127.23       303.57 o
 -10  13   7      12223.27      12562.65       299.52 o
  -9  13   7       1972.76       2369.18       285.41 o
  -8  13   7      14997.22      14318.57       792.70 o
  -7  13   7       1477.53       1633.07       306.65 o
  -6  13   7       7906.25       8636.40       309.50 o
  -5  13   7      14228.72      14364.71       242.33 o
  -4  13   7      21283.21      21789.41       256.53 o
  -3  13   7      15408.37      14998.71       211.87 o
  -2  13   7      14457.37      14294.36       221.51 o
  -1  13   7        148.66        584.13       213.74 o
   0  13   7       8817.77       8413.97       279.52 o
   1  13   7        405.88        597.16       269.07 o
   2  13   7      12880.29      12445.12       303.81 o
   3  13   7       8529.87       8837.18       193.54 o
   4  13   7       1500.16       1969.01       180.01 o
   5  13   7       3577.60       3619.56       195.57 o
   6  13   7        236.63       -149.02       175.21 o
   7  13   7        182.62        179.80       222.36 o
   8  13   7        876.44        615.00       168.86 o
   9  13   7        575.22        773.06       322.87 o
 -13  14   7        267.95         64.06       296.95 o
 -12  14   7       1989.31       2260.87       268.13 o
 -11  14   7         71.01        -42.48       270.83 o
 -10  14   7        213.17        282.07       622.82 o
  -9  14   7        425.13        510.89       276.64 o
  -8  14   7         13.97       -231.41       279.48 o
  -7  14   7         25.74       -112.45       296.56 o
  -6  14   7          1.48         37.44       202.91 o
  -5  14   7       1100.64       1070.12       219.99 o
  -4  14   7        212.28       -211.09       222.35 o
  -3  14   7       2182.02       2218.70       197.37 o
  -2  14   7       1816.59       1869.56       194.87 o
  -1  14   7       1875.29       2094.19       222.54 o
   0  14   7       3125.62       3162.60       369.76 o
   1  14   7         30.96        211.04       188.29 o
   2  14   7       6700.28       6614.33       264.28 o
   3  14   7       1188.03       1059.05       183.01 o
   4  14   7       7903.32       7588.73       433.82 o
   5  14   7       5192.93       5250.44       394.29 o
   6  14   7       3029.85       2696.27       257.32 o
   7  14   7       1984.37       1993.29       260.60 o
   8  14   7       5011.46       4625.08       242.76 o
   9  14   7        670.74        554.39       242.35 o
 -13  15   7       4184.87       3790.52       270.16 o
 -12  15   7         31.87        369.39       313.94 o
 -11  15   7       5075.76       5219.28       276.79 o
 -10  15   7        538.71        360.98       281.07 o
  -9  15   7      14397.62      14949.10       305.70 o
  -8  15   7        978.02        882.70       242.24 o
  -7  15   7      16758.04      17000.99       304.43 o
  -6  15   7        887.80        903.63       205.29 o
  -5  15   7      12388.93      12078.45       229.21 o
  -4  15   7       1294.41        862.98       218.35 o
  -3  15   7      13952.05      14411.88       340.32 o
  -2  15   7         26.35          0.64       335.82 o
  -1  15   7      11876.84      12200.87       294.65 o
   0  15   7        407.75         65.81       175.64 o
   1  15   7      10568.56      10694.00       217.43 o
   2  15   7        305.55        597.02       185.89 o
   3  15   7       5434.30       5172.22       189.34 o
   4  15   7        621.33        432.12       169.41 o
   5  15   7       1282.93       1289.47       178.47 o
   6  15   7        296.54       -146.53       198.51 o
   7  15   7        582.65        534.21       310.50 o
   8  15   7        129.48        -23.27       268.92 o
   9  15   7        107.05        118.94       188.38 o
 -12  16   7        538.13        239.53       253.44 o
 -11  16   7        678.13        494.80       267.62 o
 -10  16   7       3469.49       4212.82       349.73 o
  -9  16   7         92.66        498.24       276.54 o
  -8  16   7         50.22         32.95       213.45 o
  -7  16   7         15.08       -105.65       257.86 o
  -6  16   7        809.10        577.52       190.53 o
  -5  16   7        286.71        365.36       217.04 o
  -4  16   7        101.90        120.42       213.46 o
  -3  16   7       1996.93       2077.75       206.01 o
  -2  16   7       1491.16       1398.18       196.41 o
  -1  16   7        834.73        841.00       185.35 o
   0  16   7       4520.90       4235.27       233.84 o
   1  16   7      10799.43      10648.91       182.91 o
   2  16   7       7442.31       7523.42       426.48 o
   3  16   7       3329.37       3170.75       247.51 o
   4  16   7       3910.49       3805.98       363.52 o
   5  16   7       2261.80       2109.37       167.87 o
   6  16   7        723.15       1202.68       230.67 o
   7  16   7       2589.74       2143.89       270.15 o
   8  16   7       1764.63       1905.81       285.28 o
   9  16   7       1777.79       1356.59       269.27 o
 -12  17   7       6760.24       5923.68      1254.21 o
 -11  17   7        204.89        -65.15       232.89 o
 -10  17   7       6863.13       6654.60       267.69 o
  -9  17   7        219.01        333.70       278.09 o
  -8  17   7       6618.52       7066.24       265.94 o
  -7  17   7        602.59        541.09       333.05 o
  -6  17   7      18903.06      19106.76       402.02 o
  -5  17   7         16.28        323.88       223.43 o
  -4  17   7      30560.81      31304.02       255.48 o
  -3  17   7         85.72         -2.19       204.21 o
  -2  17   7      13155.83      13707.28       462.47 o
  -1  17   7          4.69         80.37       177.55 o
   0  17   7       2684.50       2878.81       199.11 o
   1  17   7        622.53        800.67       202.15 o
   2  17   7       5254.21       5370.53       205.66 o
   3  17   7         77.90         47.12       176.08 o
   4  17   7       6800.35       6821.56       170.63 o
   5  17   7        809.82        716.13       229.32 o
   6  17   7        651.80        611.67       158.91 o
   7  17   7        404.95        -11.43       216.63 o
   8  17   7         58.04        185.70       187.63 o
 -12  18   7        456.03        -24.90       363.35 o
 -11  18   7       1750.68       1097.62       282.51 o
 -10  18   7       1168.79       2023.78       400.82 o
  -9  18   7        166.56        203.77       232.17 o
  -8  18   7        447.05        564.53       273.08 o
  -7  18   7          1.59        337.91       192.02 o
  -6  18   7       2128.59       2454.20       269.45 o
  -5  18   7        143.80         92.72       189.68 o
  -4  18   7        194.47         97.99       214.30 o
  -3  18   7         78.92        514.61       182.02 o
  -2  18   7        865.10        802.33       182.69 o
  -1  18   7       6788.22       6366.96       259.98 o
   0  18   7       1558.75       1712.18       269.71 o
   1  18   7       2432.91       2428.86       209.18 o
   2  18   7       6378.83       6058.12       207.07 o
   3  18   7       4480.89       4357.89       260.85 o
   4  18   7        715.03       1318.06       162.65 o
   5  18   7       5042.03       5406.39       178.19 o
   6  18   7        573.39        726.77       296.66 o
   7  18   7       3279.76       3177.48       356.17 o
   8  18   7        941.81        594.54       175.32 o
 -11  19   7       4900.94       4960.86       391.23 o
 -10  19   7        396.64        -64.29       227.68 o
  -9  19   7       7518.30       7556.73       217.66 o
  -8  19   7       2922.10       3075.81       208.22 o
  -7  19   7      17574.58      18420.34       353.97 o
  -6  19   7       3800.16       4424.28       184.12 o
  -5  19   7      13862.72      14546.35       377.48 o
  -4  19   7        120.06        -41.78       241.42 o
  -3  19   7      10355.26      10288.43       253.21 o
  -2  19   7        530.83        899.70       184.90 o
  -1  19   7      13222.49      13561.25       204.77 o
   0  19   7       4136.91       4230.73       180.14 o
   1  19   7       6930.35       7035.20       197.20 o
   2  19   7       1599.95       1628.88       271.87 o
   3  19   7       1626.18       2208.19       272.48 o
   4  19   7         81.88        608.92       250.56 o
   5  19   7       2207.14       2081.59       485.01 o
   6  19   7        225.43        199.49       181.04 o
   7  19   7         59.51        319.43       196.38 o
 -10  20   7        198.92        783.64       497.17 o
  -9  20   7         41.62       -263.16       263.16 o
  -8  20   7        131.16        389.68       215.96 o
  -7  20   7        433.31        116.40       237.25 o
  -6  20   7          3.26       -153.82       249.25 o
  -5  20   7         17.77         27.55       204.00 o
  -4  20   7         63.10        234.63       288.07 o
  -3  20   7        360.87        274.72       185.31 o
  -2  20   7        536.94        452.03       271.43 o
  -1  20   7        902.32        922.41       179.36 o
   0  20   7       5818.10       6095.17       205.19 o
   1  20   7        870.08       1136.55       197.28 o
   2  20   7       3365.18       3619.46       189.53 o
   3  20   7         33.45        -57.17       176.61 o
   4  20   7       2369.24       2119.04       225.25 o
   5  20   7        533.55        868.09       615.52 o
   6  20   7       5907.23       6016.68       339.65 o
   7  20   7        631.76        743.15       692.56 o
 -10  21   7       1861.89       1949.58       372.41 o
  -9  21   7        664.90       1161.79       209.91 o
  -8  21   7       3343.49       2948.46       188.58 o
  -7  21   7       3309.48       3657.45       377.93 o
  -6  21   7      10367.27      10186.41       252.06 o
  -5  21   7      12984.06      13076.32       219.81 o
  -4  21   7       3917.86       4019.05       347.44 o
  -3  21   7       2960.85       3318.34       391.71 o
  -2  21   7       4049.99       4243.38       439.86 o
  -1  21   7       1780.42       1560.06       178.93 o
   0  21   7       7166.29       7446.47       192.72 o
   1  21   7       2500.59       2625.33       425.53 o
   2  21   7       1047.70       1088.46       175.26 o
   3  21   7       2593.45       2567.30       181.84 o
   4  21   7       1777.20       1801.57       312.98 o
   5  21   7       1595.00       1723.28       325.07 o
   6  21   7        434.10        558.07       425.06 o
  -9  22   7        728.81        500.42       204.58 o
  -8  22   7         43.49        -95.70       205.49 o
  -7  22   7        390.70        418.77       215.48 o
  -6  22   7          2.53        194.54       167.76 o
  -5  22   7       1340.94       1375.48       204.81 o
  -4  22   7          2.66        -43.06       252.71 o
  -3  22   7        124.64       -271.17       335.22 o
  -2  22   7        114.12       -237.29       237.29 o
  -1  22   7       1483.26       1365.12       178.34 o
   0  22   7         24.29        475.65       209.59 o
   1  22   7       8806.63       8544.46       196.46 o
   2  22   7        186.75        163.83       172.01 o
   3  22   7       3815.63       3117.01       238.49 o
   4  22   7          0.29       -121.10       350.75 o
   5  22   7       3351.30       3148.02       229.49 o
  -8  23   7       5209.63       4825.41       204.23 o
  -7  23   7       1223.85       1064.65       309.95 o
  -6  23   7      11587.04      11652.73       361.37 o
  -5  23   7       5740.01       5740.91       247.84 o
  -4  23   7       3917.29       3620.06       362.87 o
  -3  23   7       1735.21       1029.41       175.79 o
  -2  23   7       3335.16       3535.07       186.49 o
  -1  23   7        855.23        754.62       251.67 o
   0  23   7       4037.90       3749.46       291.91 o
   1  23   7        929.64       1456.20       288.64 o
   2  23   7       1772.47       1770.29       424.76 o
   3  23   7        760.46       1021.15       244.90 o
   4  23   7        396.19        236.67       182.25 o
  -7  24   7        110.85         24.25       178.10 o
  -6  24   7         48.75        208.79       160.40 o
  -5  24   7         42.72        276.23       222.43 o
  -4  24   7        404.06        249.96       616.76 o
  -3  24   7         71.86       -172.00       172.00 o
  -2  24   7       1998.58       1926.49       168.04 o
  -1  24   7        353.73        449.46       232.43 o
   0  24   7       2889.32       2783.94       188.89 o
   1  24   7        548.51        750.67       234.86 o
   2  24   7       1517.37       1172.26       228.53 o
   3  24   7        275.67        335.93       170.56 o
  -6  25   7       1222.72        948.45       176.25 o
  -5  25   7       7904.05       7853.45       309.34 o
  -4  25   7         32.61        143.84       166.85 o
  -3  25   7       3832.01       3671.40       223.10 o
  -2  25   7        154.48        234.88       223.58 o
  -1  25   7       5432.00       5718.41       324.48 o
   0  25   7       1434.56       1263.58       350.37 o
   1  25   7       3183.90       3057.97       308.45 o
   2  25   7        770.69        532.01       187.39 o
  -4  26   7         37.39        100.89       189.19 o
  -3  26   7        275.02        446.17       168.04 o
  -2  26   7        283.87       -189.62       189.62 o
  -1  26   7       1325.17        872.97       256.87 o
   0  26   7       1429.23        960.82       187.70 o
   1  26   7       1613.03       1067.74       396.28 o
  -6   0   8      22307.30      21822.63       454.35 o
  -4   0   8      22618.72      22914.15       409.50 o
  -2   0   8      33135.89      32814.66       510.53 o
   0   0   8      31254.20      30714.20       831.47 o
   2   0   8       8921.00       9197.85       337.97 o
   4   0   8      29818.47      30482.49       519.99 o
   6   0   8      12354.43      12568.57      1025.46 o
   8   0   8       1942.16       2239.63       272.57 o
  10   0   8       1734.37       1661.25       236.20 o
  -9   1   8       2619.86       2434.59       700.99 o
  -8   1   8      10367.47       9974.34       547.02 o
  -7   1   8      17323.12      16933.10       449.28 o
  -6   1   8        691.88        364.50       295.88 o
  -5   1   8       5304.29       5010.19       273.58 o
  -4   1   8        976.19        944.44       266.87 o
  -3   1   8        107.51         26.06       255.47 o
  -2   1   8       2240.00       1990.39       257.10 o
  -1   1   8       1318.80       1619.14       193.51 o
   0   1   8        173.53         48.99       237.85 o
   1   1   8         25.45       -222.43       239.31 o
   2   1   8         33.19       -210.32       210.32 o
   3   1   8          4.13       -192.88       192.88 o
   4   1   8         18.98       -239.03       239.03 o
   5   1   8       3413.64       3554.27       362.43 o
   6   1   8         14.08       -200.95       200.95 o
   7   1   8       2374.42       2111.73       167.89 o
   8   1   8        849.51       1408.05       438.40 o
   9   1   8        440.49        676.25       204.16 o
  10   1   8       1341.83       1631.52       164.47 o
 -10   2   8       1795.97       1689.86       488.09 o
  -9   2   8      15089.65      14806.63       498.44 o
  -8   2   8       1080.79        944.94       421.76 o
  -7   2   8      16926.78      17138.75       434.48 o
  -6   2   8         67.19         85.69       265.23 o
  -5   2   8       3527.86       3286.03       271.53 o
  -4   2   8        678.82        350.13       262.45 o
  -3   2   8      10963.81      10310.76       271.30 o
  -2   2   8       3251.15       3287.17       327.39 o
  -1   2   8      55459.60      52384.99       495.51 o
   0   2   8      10274.69       9703.24       337.39 o
   1   2   8      16934.58      15863.51       375.83 o
   2   2   8       2489.88       2194.93       193.88 o
   3   2   8       6524.40       6487.65       202.65 o
   4   2   8        288.29       -153.59       218.11 o
   5   2   8      11682.06      11563.48       261.76 o
   6   2   8       1449.76       1559.47       318.22 o
   7   2   8       8670.94       8677.11       290.72 o
   8   2   8       1020.30        600.92       217.98 o
   9   2   8       3184.23       3303.59       169.86 o
  10   2   8        576.28        749.54       321.45 o
 -12   3   8       8844.84       8518.45       539.57 o
 -11   3   8        904.47       1047.50       451.69 o
 -10   3   8       4279.80       4206.28       435.96 o
  -9   3   8        402.62        274.62       419.58 o
  -8   3   8      18377.28      17924.10       550.08 o
  -7   3   8       4699.63       4578.97       375.31 o
  -6   3   8      33246.79      33009.62       347.77 o
  -5   3   8       6624.21       6563.78       266.03 o
  -4   3   8        499.80        313.80       253.91 o
  -3   3   8       1372.63       1208.57       248.97 o
  -2   3   8        537.42        659.68       240.60 o
  -1   3   8         12.65        -54.55       242.45 o
   0   3   8        524.85        483.03       237.96 o
   1   3   8       3012.59       2912.01       215.59 o
   2   3   8       1024.23        969.32       188.13 o
   3   3   8         35.15        274.95       195.86 o
   4   3   8        429.52        154.42       195.23 o
   5   3   8        936.46       1074.03       178.52 o
   6   3   8       4454.55       4658.13       258.40 o
   7   3   8         33.74        298.32       155.09 o
   8   3   8        647.37        340.64       151.98 o
   9   3   8        240.19        216.78       174.47 o
  10   3   8       1499.84       1362.31       170.34 o
 -14   4   8         84.28         42.41       506.07 o
 -13   4   8        392.44        283.46       447.05 o
 -12   4   8         19.34         80.25       412.67 o
 -11   4   8       3942.43       3993.86       381.67 o
 -10   4   8       3465.64       3693.85       383.77 o
  -9   4   8         76.26        217.37       367.89 o
  -8   4   8       9002.59       9436.15       394.79 o
  -7   4   8       1899.54       2096.45       352.18 o
  -6   4   8       3889.63       4014.94       322.97 o
  -5   4   8      14849.32      14732.74       281.38 o
  -4   4   8       9808.38       9479.05       262.03 o
  -3   4   8       6376.00       6109.04       260.37 o
  -2   4   8      25939.62      25740.07       493.16 o
  -1   4   8       7186.23       7142.25       348.88 o
   0   4   8      21495.52      20919.83       263.34 o
   1   4   8       5917.70       5659.63       217.21 o
   2   4   8       8487.83       8239.52       307.82 o
   3   4   8       6497.66       7238.00       406.38 o
   4   4   8       8725.24       8620.86       232.87 o
   5   4   8       5149.27       5603.74       413.79 o
   6   4   8      10159.88      11010.54       212.24 o
   7   4   8        338.54       -100.09       267.25 o
   8   4   8       4031.30       4033.35       174.33 o
   9   4   8       1348.54        659.62       177.87 o
  10   4   8       1160.96       1408.62       194.83 o
 -15   5   8       4357.90       3702.79       467.03 o
 -14   5   8         22.94       -114.43       356.60 o
 -13   5   8       8957.16       8914.80       406.37 o
 -12   5   8        370.78        452.18       379.89 o
 -11   5   8      12435.99      12417.29       394.79 o
 -10   5   8        494.34        712.38       355.46 o
  -9   5   8      12092.45      12309.80       383.27 o
  -8   5   8        518.28        658.99       336.60 o
  -7   5   8       7949.94       8027.34       390.50 o
  -6   5   8        363.56        490.69       324.04 o
  -5   5   8       8098.97       8246.50       335.29 o
  -4   5   8       1026.20       1012.45       251.24 o
  -3   5   8      12183.49      12222.85       235.95 o
  -2   5   8        181.35        300.63       233.45 o
  -1   5   8       3994.75       3686.15       221.05 o
   0   5   8        558.75        654.55       191.56 o
   1   5   8          5.58        190.11       189.97 o
   2   5   8         47.59        -41.63       313.99 o
   3   5   8        236.10        267.99       219.06 o
   4   5   8       2547.76       2687.56       226.57 o
   5   5   8        594.73        849.03       202.63 o
   6   5   8        966.42       1020.50       166.38 o
   7   5   8       1036.95       1109.64       191.29 o
   8   5   8         35.11        104.08       162.36 o
   9   5   8       1834.14       1652.68       205.32 o
  10   5   8        588.20        281.07       186.79 o
 -14   6   8        512.57        407.62       374.00 o
 -13   6   8        767.49        880.75       424.68 o
 -12   6   8        168.93        222.70       351.26 o
 -11   6   8        648.26        759.00       342.47 o
 -10   6   8       4218.47       4105.27       358.51 o
  -9   6   8        775.90        833.62       354.14 o
  -8   6   8       6463.75       6647.27       352.54 o
  -7   6   8       2195.79       2316.78       350.83 o
  -6   6   8       9690.20       9348.25       316.30 o
  -5   6   8      10034.29      10448.69       273.00 o
  -4   6   8       8275.76       7876.53       247.30 o
  -3   6   8      14007.20      13857.09       253.08 o
  -2   6   8      11540.59      11342.66       371.53 o
  -1   6   8       7590.97       7717.61       223.72 o
   0   6   8      21090.13      20139.05       327.54 o
   1   6   8       4376.84       4184.41       191.88 o
   2   6   8       9497.33       9221.61       262.63 o
   3   6   8      10944.32      11215.33       295.31 o
   4   6   8       4325.45       4307.29       285.17 o
   5   6   8       3807.84       3830.75       172.39 o
   6   6   8       3672.99       4348.98       250.13 o
   7   6   8        881.44        758.14       187.54 o
   8   6   8       4822.61       5325.75       399.38 o
   9   6   8        310.63        627.79       337.47 o
  10   6   8       1554.57       1444.06       219.93 o
 -14   7   8       8243.83       8555.78       416.25 o
 -13   7   8        341.04        193.61       339.99 o
 -12   7   8       6835.84       6753.23       340.18 o
 -11   7   8         14.85        -25.29       338.98 o
 -10   7   8       7616.36       7678.41       333.88 o
  -9   7   8       1120.93       1048.67       304.21 o
  -8   7   8      12810.01      12770.92       336.15 o
  -7   7   8       5876.55       5993.31       340.26 o
  -6   7   8      23875.47      24408.38       582.92 o
  -5   7   8        175.69         69.26       246.30 o
  -4   7   8       9256.06       9050.14       258.92 o
  -3   7   8         38.87         27.47       239.82 o
  -2   7   8         38.76        115.23       231.08 o
  -1   7   8        358.79        -18.80       239.05 o
   0   7   8        862.54       1101.96       323.35 o
   1   7   8         61.23       -267.21       311.07 o
   2   7   8        150.55        263.39       197.38 o
   3   7   8        765.60       1074.94       189.11 o
   4   7   8       1202.22       1281.27       342.03 o
   5   7   8        990.30       1056.71       190.61 o
   6   7   8       2078.65       1890.26       341.25 o
   7   7   8       1604.06       1991.51       656.81 o
   8   7   8       1659.52       1837.87       258.78 o
   9   7   8        320.45         48.39       170.82 o
  10   7   8        907.15        587.32       225.87 o
 -14   8   8        221.14        142.48       308.44 o
 -13   8   8         82.12         42.71       323.92 o
 -12   8   8        355.37        370.81       312.01 o
 -11   8   8       1920.45       2019.82       340.52 o
 -10   8   8       1212.82       1712.24       330.12 o
  -9   8   8       6871.59       6695.84       505.73 o
  -8   8   8       3615.28       3743.55       325.15 o
  -7   8   8        917.81       1326.21       310.36 o
  -6   8   8        522.99        527.45       269.01 o
  -5   8   8       8725.88       8860.69       315.75 o
  -4   8   8        869.26        865.91       252.36 o
  -3   8   8      16405.00      16213.44       254.20 o
  -2   8   8       6378.42       6583.64       280.30 o
  -1   8   8      17509.60      17914.42       246.73 o
   0   8   8       6337.11       6134.74       200.82 o
   1   8   8      30049.38      29954.05       502.21 o
   2   8   8       6375.05       6510.31       232.91 o
   3   8   8      10247.84       9775.78       207.46 o
   4   8   8        556.49        534.00       189.56 o
   5   8   8       4215.52       4111.81       163.96 o
   6   8   8       2085.81       2134.29       163.29 o
   7   8   8       3476.56       3575.74       152.33 o
   8   8   8       1549.03       1634.12       191.73 o
   9   8   8       3094.22       2859.10       168.23 o
  10   8   8          8.92        -69.89       283.11 o
 -14   9   8        839.96        859.06       431.81 o
 -13   9   8       3793.07       3805.27       323.87 o
 -12   9   8        931.73        957.47       306.55 o
 -11   9   8      14646.03      15140.32       332.41 o
 -10   9   8       7741.63       8260.52       627.62 o
  -9   9   8      10071.62      10409.63       329.36 o
  -8   9   8       2774.12       2929.47       320.89 o
  -7   9   8       2548.62       2172.60       312.06 o
  -6   9   8        720.77        824.98       257.90 o
  -5   9   8       9708.92       9791.37       260.28 o
  -4   9   8       2631.84       2645.72       246.86 o
  -3   9   8       6344.07       6297.48       229.51 o
  -2   9   8       1429.34       1784.69       194.81 o
  -1   9   8       1133.82       1140.05       195.17 o
   0   9   8        252.41        564.15       189.22 o
   1   9   8        133.70       -175.82       227.07 o
   2   9   8        174.12        170.83       218.95 o
   3   9   8       1644.26       1168.70       209.86 o
   4   9   8        278.99        398.06       281.28 o
   5   9   8         68.95        149.90       165.09 o
   6   9   8        111.04       -282.63       287.08 o
   7   9   8       1395.13       1335.91       191.10 o
   8   9   8        484.41         39.39       174.32 o
   9   9   8       2102.51       2035.58       324.51 o
  10   9   8        230.56        -89.35       327.77 o
 -14  10   8        253.87         99.25       291.50 o
 -13  10   8        388.88        129.94       294.41 o
 -12  10   8       1706.15       1931.83       291.16 o
 -11  10   8          2.04         40.78       281.05 o
 -10  10   8       3955.01       4301.54       328.70 o
  -9  10   8          0.24         80.91       314.40 o
  -8  10   8       4062.00       3632.04       767.15 o
  -7  10   8        113.63        -25.53       307.96 o
  -6  10   8      16547.33      17265.54       412.44 o
  -5  10   8       5295.48       5103.17       245.28 o
  -4  10   8      32433.06      33025.82       860.94 o
  -3  10   8       3066.02       3366.89       213.58 o
  -2  10   8      10591.04      10106.06       347.05 o
  -1  10   8        125.43        132.04       202.94 o
   0  10   8      11036.42      11223.97       210.90 o
   1  10   8         66.90        115.47       284.31 o
   2  10   8      22540.30      22761.61       232.99 o
   3  10   8        101.14        398.65       242.52 o
   4  10   8      14048.30      14617.62       218.22 o
   5  10   8       1198.63        717.72       175.07 o
   6  10   8       3417.66       3507.19       495.73 o
   7  10   8        145.64        175.58       170.29 o
   8  10   8       3354.53       3449.22       253.95 o
   9  10   8         32.86        -35.44       263.98 o
 -14  11   8       1362.92       1121.47       471.75 o
 -13  11   8       2802.57       2605.01       285.26 o
 -12  11   8       6564.65       6921.58       321.07 o
 -11  11   8       2700.12       2862.73       283.42 o
 -10  11   8      14390.38      15035.03       325.29 o
  -9  11   8       5585.32       5326.18       291.58 o
  -8  11   8        561.94        435.37       602.21 o
  -7  11   8       9070.29       9175.68       617.90 o
  -6  11   8         84.02       -177.44       243.53 o
  -5  11   8       8138.06       8216.19       265.27 o
  -4  11   8       5826.34       5877.33       217.75 o
  -3  11   8        400.49        314.98       225.10 o
  -2  11   8       1740.88       1895.58       206.84 o
  -1  11   8        102.56       -113.40       214.04 o
   0  11   8        174.22        681.52       213.88 o
   1  11   8       4181.01       3895.67       185.38 o
   2  11   8       1780.51       1651.44       178.21 o
   3  11   8        636.02        333.71       208.92 o
   4  11   8        170.92        157.90       157.63 o
   5  11   8       3386.30       3502.36       278.99 o
   6  11   8         26.49         22.60       186.58 o
   7  11   8        459.59        765.45       252.64 o
   8  11   8       1600.70       1356.38       195.03 o
   9  11   8       1026.30       1014.83       344.09 o
 -13  12   8         87.50        -24.07       283.07 o
 -12  12   8        116.71         21.04       287.94 o
 -11  12   8        300.76        328.25       279.93 o
 -10  12   8        846.93       1170.61       291.24 o
  -9  12   8       7330.95       7603.49       323.11 o
  -8  12   8        454.66        644.98       298.80 o
  -7  12   8      11152.65      11479.27       310.27 o
  -6  12   8         50.10       -199.03       210.59 o
  -5  12   8      11515.88      12257.61       309.58 o
  -4  12   8        318.88        505.71       207.72 o
  -3  12   8      23006.05      23533.87       293.67 o
  -2  12   8        613.08        661.33       197.86 o
  -1  12   8       9835.24       9704.19       215.70 o
   0  12   8        420.01        952.74       193.51 o
   1  12   8      18199.97      18298.25       297.99 o
   2  12   8        779.21        396.15       436.36 o
   3  12   8      12224.46      12139.54       417.96 o
   4  12   8        179.69        481.45       334.50 o
   5  12   8       4811.63       4812.84       256.75 o
   6  12   8          6.66       -283.16       283.16 o
   7  12   8      12451.78      11781.92       203.23 o
   8  12   8       1977.49       1453.50       349.29 o
   9  12   8       4725.99       5616.18       359.48 o
 -13  13   8       1626.57       1422.50       458.53 o
 -12  13   8       4941.57       3106.20      1256.54 o
 -11  13   8       2110.32       1853.77       262.13 o
 -10  13   8      11803.19      12391.78       753.54 o
  -9  13   8       2377.67       2218.05       428.44 o
  -8  13   8       3441.82       3627.17       716.06 o
  -7  13   8       1411.82       1614.99       260.17 o
  -6  13   8       2591.67       2478.98       232.87 o
  -5  13   8        518.89        480.56       228.40 o
  -4  13   8       4032.58       4235.03       469.83 o
  -3  13   8        361.35        221.39       239.46 o
  -2  13   8        252.98        185.84       214.06 o
  -1  13   8         21.01        -85.29       209.51 o
   0  13   8        175.39        613.57       209.07 o
   1  13   8         37.30        263.30       202.24 o
   2  13   8         69.08       -176.74       176.74 o
   3  13   8        375.61        701.80       266.23 o
   4  13   8        907.52       1326.63       181.48 o
   5  13   8        515.90        275.18       177.42 o
   6  13   8        221.04        422.81       242.59 o
   7  13   8       1237.49        782.02       277.98 o
   8  13   8       1453.54       1469.98       173.23 o
   9  13   8        763.33        366.51       218.26 o
 -13  14   8        305.54        111.45       313.42 o
 -12  14   8       2667.65       2597.77       275.42 o
 -11  14   8         16.31        190.87       256.96 o
 -10  14   8       1435.12       1633.57       275.04 o
  -9  14   8       1204.61        982.51       274.54 o
  -8  14   8        520.18        680.71       567.19 o
  -7  14   8        192.57         91.88       205.54 o
  -6  14   8       7574.04       7856.32       427.01 o
  -5  14   8       6876.44       6721.75       208.52 o
  -4  14   8      13779.37      14038.31       232.85 o
  -3  14   8       3163.73       3205.68       226.40 o
  -2  14   8       5026.72       5295.19       246.75 o
  -1  14   8       1301.24       1177.41       212.36 o
   0  14   8       4637.56       4539.07       175.58 o
   1  14   8       1487.70       1388.87       169.91 o
   2  14   8      17560.44      17073.08       460.70 o
   3  14   8       4696.61       4764.12       194.66 o
   4  14   8      12929.20      13088.29       276.15 o
   5  14   8        902.35        781.79       187.61 o
   6  14   8       1680.49       1748.07       168.90 o
   7  14   8        263.47        335.87       249.94 o
   8  14   8       3084.20       3105.65       208.80 o
 -12  15   8        932.86        797.33       331.06 o
 -11  15   8      11290.37      11888.46       448.02 o
 -10  15   8       1749.33       2648.25       940.27 o
  -9  15   8       9552.80       9470.19       256.35 o
  -8  15   8        137.96        181.19       288.75 o
  -7  15   8       2773.51       2875.89       226.67 o
  -6  15   8       1689.31       2152.56       214.51 o
  -5  15   8       4175.57       3904.95       199.64 o
  -4  15   8       3510.19       3474.84       175.89 o
  -3  15   8       7271.49       7566.12       217.77 o
  -2  15   8       5200.78       5492.13       267.01 o
  -1  15   8        799.09       1404.32       204.54 o
   0  15   8       1123.51        689.56       163.26 o
   1  15   8        185.31         26.57       179.87 o
   2  15   8       1804.20       1994.13       172.46 o
   3  15   8        318.10        452.12       176.39 o
   4  15   8       1186.07       1839.69       299.21 o
   5  15   8        155.95       -238.09       238.09 o
   6  15   8         52.05       -129.37       362.06 o
   7  15   8        575.64         21.75       162.58 o
   8  15   8        285.53        -61.28       514.08 o
 -12  16   8        231.92       -226.57       278.87 o
 -11  16   8        874.66       1350.29       303.83 o
 -10  16   8       1589.95       1644.51       490.30 o
  -9  16   8        122.19       -266.85       266.85 o
  -8  16   8       7592.56       8207.16       452.91 o
  -7  16   8       3298.04       3363.40       224.91 o
  -6  16   8       1255.03       1548.47       190.62 o
  -5  16   8      13992.86      14250.31       403.24 o
  -4  16   8       2557.69       2347.48       224.38 o
  -3  16   8       8127.21       8627.38       203.90 o
  -2  16   8       9245.27       9149.64       318.49 o
  -1  16   8       6918.57       6629.63       192.47 o
   0  16   8      10190.06      10190.02       380.80 o
   1  16   8       6245.19       6330.57       218.62 o
   2  16   8       5205.61       5235.13       265.67 o
   3  16   8       7641.84       7891.85       214.83 o
   4  16   8       1193.44        374.08       210.76 o
   5  16   8       4053.97       4144.64       157.03 o
   6  16   8       3102.46       3232.46       166.31 o
   7  16   8        973.60       1213.61       333.20 o
   8  16   8       1886.53       1113.68       236.21 o
 -11  17   8         19.79         77.72       260.26 o
 -10  17   8       4934.76       5282.74       463.71 o
  -9  17   8          7.68        441.62       603.11 o
  -8  17   8       7445.29       7571.66       554.77 o
  -7  17   8        196.62        141.06       251.68 o
  -6  17   8       9450.15       9387.01       223.79 o
  -5  17   8       1590.36       1968.49       215.29 o
  -4  17   8       2749.39       2664.38       306.62 o
  -3  17   8       1699.95       1713.69       275.90 o
  -2  17   8       2296.31       2517.03       335.11 o
  -1  17   8          0.82       -179.75       179.75 o
   0  17   8        462.06        221.00       227.21 o
   1  17   8        883.80        812.62       244.73 o
   2  17   8         47.93        405.66       174.59 o
   3  17   8        484.77        489.89       179.82 o
   4  17   8        703.44       1211.12       244.66 o
   5  17   8         48.09       -339.90       339.90 o
   6  17   8       1337.74       1228.09       213.28 o
   7  17   8         94.87       -143.88       158.14 o
 -11  18   8        168.72        345.27       249.16 o
 -10  18   8        117.36        103.53       267.48 o
  -9  18   8        956.57        168.21       267.12 o
  -8  18   8        828.11        886.23       217.90 o
  -7  18   8       4346.37       4018.57       250.45 o
  -6  18   8       2691.62       2825.49       208.03 o
  -5  18   8       7375.32       7698.75       307.11 o
  -4  18   8        326.22        367.01       209.05 o
  -3  18   8       7008.46       7364.88       502.21 o
  -2  18   8       4022.03       4171.95       185.89 o
  -1  18   8       7404.26       7054.63       366.58 o
   0  18   8       4211.53       4520.99       212.35 o
   1  18   8       7549.53       7766.90       217.18 o
   2  18   8       1200.50       1294.18       162.68 o
   3  18   8       7677.11       8028.06       187.36 o
   4  18   8        748.96        733.67       191.44 o
   5  18   8       5610.96       5630.69       315.53 o
   6  18   8       1083.26       1298.00       412.17 o
   7  18   8       1889.39       1946.33       211.76 o
 -11  19   8       7761.58       6646.05       411.07 o
 -10  19   8       1198.18        896.79       283.68 o
  -9  19   8       6931.84       7551.13       718.91 o
  -8  19   8        295.78        155.45       216.28 o
  -7  19   8       3150.32       3081.68       257.50 o
  -6  19   8        947.42        359.58       212.14 o
  -5  19   8       1861.30       1449.21       207.10 o
  -4  19   8        648.04        834.92       203.67 o
  -3  19   8       6243.72       6188.77       221.98 o
  -2  19   8        887.91       1109.27       236.64 o
  -1  19   8       1591.89       1876.05       258.33 o
   0  19   8        626.78        272.98       193.04 o
   1  19   8       1352.35       1303.08       176.83 o
   2  19   8        211.77       -275.09       275.09 o
   3  19   8        401.87        874.36       341.38 o
   4  19   8        124.05         13.45       185.60 o
   5  19   8         19.67       -155.99       298.16 o
   6  19   8         36.11        241.73       171.74 o
 -10  20   8        212.58        334.90       270.12 o
  -9  20   8        348.33        178.33       213.27 o
  -8  20   8       1491.55       1755.70       520.19 o
  -7  20   8        396.54        374.98       225.54 o
  -6  20   8       6280.08       6693.33       286.31 o
  -5  20   8       2657.13       2796.70       198.51 o
  -4  20   8       7328.76       8224.77       327.94 o
  -3  20   8        753.77        797.45       213.28 o
  -2  20   8       7525.51       7965.30       192.63 o
  -1  20   8        282.98         84.36       194.71 o
   0  20   8       9335.13       9088.17       345.21 o
   1  20   8        224.66        623.56       488.91 o
   2  20   8       3830.86       3580.96       292.89 o
   3  20   8        589.49        204.15       191.55 o
   4  20   8       5249.87       4662.99       203.78 o
   5  20   8        748.59        668.72       215.57 o
   6  20   8       4253.40       4122.60       404.32 o
  -9  21   8       1018.81       1550.06       302.73 o
  -8  21   8       3324.85       3118.07       213.61 o
  -7  21   8       4677.25       4673.17       263.31 o
  -6  21   8       1872.19       1666.65       210.58 o
  -5  21   8       1936.81       1674.09       183.58 o
  -4  21   8        772.18        836.14       206.07 o
  -3  21   8         47.91       -186.05       227.87 o
  -2  21   8       2475.25       2755.24       191.16 o
  -1  21   8        759.56       1031.31       212.73 o
   0  21   8         66.14        176.25       393.13 o
   1  21   8        634.18        918.70       242.61 o
   2  21   8        363.54         53.60       188.43 o
   3  21   8          0.07        -66.25       318.29 o
   4  21   8         18.52         60.15       218.13 o
   5  21   8        277.03        518.24       165.83 o
  -8  22   8          7.39        -96.21       203.29 o
  -7  22   8       7003.22       7086.71       206.02 o
  -6  22   8        110.93       -220.23       220.23 o
  -5  22   8       4968.48       5114.06       181.61 o
  -4  22   8        128.36         -1.95       200.20 o
  -3  22   8       5194.98       5109.59       200.93 o
  -2  22   8         88.18         14.69       181.18 o
  -1  22   8      11669.53      11445.49       308.29 o
   0  22   8        285.68       -214.93       260.54 o
   1  22   8       6708.91       6603.50       227.45 o
   2  22   8          0.90       -102.85       159.54 o
   3  22   8       3543.89       3154.68       174.69 o
   4  22   8        168.15        481.68       247.27 o
  -7  23   8       2265.75       2111.61       243.28 o
  -6  23   8        903.49        489.71       236.47 o
  -5  23   8        917.31       1067.22       199.95 o
  -4  23   8       1739.91       1655.21       255.60 o
  -3  23   8          9.95        355.39       192.94 o
  -2  23   8       2899.47       3184.05       212.55 o
  -1  23   8        211.80        337.22       161.32 o
   0  23   8        257.57        130.66       182.79 o
   1  23   8        597.51        277.31       300.11 o
   2  23   8        132.94        310.10       187.36 o
   3  23   8         64.78       -228.50       228.50 o
  -6  24   8       4435.26       3904.89       239.57 o
  -5  24   8       1221.59       1258.83       176.97 o
  -4  24   8       4899.05       5027.52       277.74 o
  -3  24   8        428.76        159.13       266.38 o
  -2  24   8       4293.95       3610.04       457.09 o
  -1  24   8       1000.73        841.88       173.59 o
   0  24   8       3744.44       3560.27       252.94 o
   1  24   8        210.93        151.29       176.17 o
   2  24   8       4606.77       4806.68       254.66 o
  -5  25   8        629.22        678.84       294.37 o
  -4  25   8         54.73       -231.09       231.09 o
  -3  25   8        918.96        889.83       240.02 o
  -2  25   8        169.86       -137.52       201.39 o
  -1  25   8        480.03        639.48       167.49 o
   0  25   8        171.56         -6.69       219.55 o
  -8   0   9      64433.31      61110.09       815.51 o
  -6   0   9      20889.31      20314.98       422.24 o
  -4   0   9       6590.38       6431.78       349.33 o
  -2   0   9      23675.00      23115.99       379.15 o
   0   0   9      18916.31      18490.29       394.21 o
   2   0   9      14053.84      14124.29       317.28 o
   4   0   9       6304.12       6828.93       311.27 o
   6   0   9        185.24         42.25       267.55 o
   8   0   9        442.90        183.01       224.01 o
  10   0   9        200.17        280.32       198.30 o
  -9   1   9        750.98        741.51       701.43 o
  -8   1   9        239.32        368.68       469.48 o
  -7   1   9          1.88        144.54       298.67 o
  -6   1   9         16.07        -91.71       269.66 o
  -5   1   9         10.58         19.33       240.44 o
  -4   1   9       1229.17       1095.31       245.62 o
  -3   1   9       1699.58       1909.66       233.87 o
  -2   1   9       7417.29       7426.30       221.42 o
  -1   1   9       7650.17       7405.42       247.28 o
   0   1   9       3325.46       3863.91       256.61 o
   1   1   9       3837.53       3893.74       237.55 o
   2   1   9         50.93        130.50       195.85 o
   3   1   9       2627.85       2252.44       233.17 o
   4   1   9       2208.21       2165.98       240.51 o
   5   1   9       5982.67       5977.70       360.00 o
   6   1   9       4246.10       4609.37       176.07 o
   7   1   9       1763.42       1660.57       189.67 o
   8   1   9       1679.46       1891.08       212.40 o
   9   1   9       2910.99       3034.60       459.30 o
  10   1   9       1351.63       1303.61       155.29 o
 -10   2   9       1912.86       1737.57       662.37 o
  -9   2   9      21632.37      21096.98       525.26 o
  -8   2   9        654.07        302.24       398.36 o
  -7   2   9      28113.23      27714.87       522.99 o
  -6   2   9       1598.01       1484.94       271.73 o
  -5   2   9       9134.84       8844.68       253.69 o
  -4   2   9       5018.65       5091.88       243.22 o
  -3   2   9      26081.19      26352.21       269.56 o
  -2   2   9       1957.95       2086.55       243.86 o
  -1   2   9      19961.62      19158.81       356.75 o
   0   2   9        610.80        773.15       361.35 o
   1   2   9       3506.82       3974.17       226.01 o
   2   2   9        746.50        893.91       206.22 o
   3   2   9       5767.47       5237.57       202.21 o
   4   2   9       2928.59       3024.76       188.40 o
   5   2   9       5117.60       5632.89       169.78 o
   6   2   9        264.67        403.54       170.21 o
   7   2   9        197.63         51.74       238.45 o
   8   2   9         33.03       -145.39       309.73 o
   9   2   9         49.38         61.55       245.38 o
  10   2   9         50.97        -61.21       329.37 o
 -11   3   9        236.73        282.39       529.80 o
 -10   3   9        848.68        803.59       430.42 o
  -9   3   9        298.60        147.27       405.23 o
  -8   3   9        429.70        555.00       517.66 o
  -7   3   9         54.76       -230.15       336.23 o
  -6   3   9          9.84         77.30       284.09 o
  -5   3   9        740.10        570.80       254.02 o
  -4   3   9       1766.08       1842.68       236.78 o
  -3   3   9       2071.72       2039.85       216.28 o
  -2   3   9       5152.86       4981.01       238.45 o
  -1   3   9       1097.95       1074.19       238.13 o
   0   3   9       9545.95       9459.93       265.22 o
   1   3   9        506.32       1016.85       263.42 o
   2   3   9       4361.77       4374.82       200.00 o
   3   3   9       4666.56       4493.61       206.76 o
   4   3   9       6382.54       6304.40       176.79 o
   5   3   9        962.40        571.98       196.06 o
   6   3   9       5354.18       5618.01       480.42 o
   7   3   9         21.12        -63.79       183.34 o
   8   3   9       3596.94       3839.42       214.08 o
   9   3   9        511.78        780.25       164.04 o
 -12   4   9       3594.69       3715.43       489.98 o
 -11   4   9        161.91        242.21       397.73 o
 -10   4   9       7774.23       7878.26       415.47 o
  -9   4   9       6263.37       6043.09       345.50 o
  -8   4   9      10366.21      10521.75       550.60 o
  -7   4   9      13325.08      14103.83       362.02 o
  -6   4   9       9164.40       9151.12       276.56 o
  -5   4   9      10425.70      10465.09       261.72 o
  -4   4   9      18780.64      18774.61       265.53 o
  -3   4   9       1864.56       2016.38       251.28 o
  -2   4   9      15254.10      14678.66       245.22 o
  -1   4   9       3984.56       3953.34       199.39 o
   0   4   9      13720.83      13395.41       470.62 o
   1   4   9       8206.50       8213.78       230.35 o
   2   4   9       2379.01       2934.53       216.26 o
   3   4   9       3160.61       3305.24       190.51 o
   4   4   9       3032.49       2937.71       219.06 o
   5   4   9        745.73       1019.60       232.95 o
   6   4   9       1383.43       1769.09       335.13 o
   7   4   9         60.45        -93.00       184.52 o
   8   4   9         31.13        502.46       230.44 o
   9   4   9       1599.88       2112.80       313.92 o
 -13   5   9       7928.08       7304.47       456.98 o
 -12   5   9        772.70        771.51       428.49 o
 -11   5   9       1873.42       1778.32       380.89 o
 -10   5   9        351.97        140.48       441.67 o
  -9   5   9        135.89        -74.05       367.20 o
  -8   5   9        260.10       -251.05       514.81 o
  -7   5   9        787.23        616.26       323.44 o
  -6   5   9        752.68        755.16       271.89 o
  -5   5   9       6040.51       5303.11       261.05 o
  -4   5   9        364.34        440.65       229.59 o
  -3   5   9        419.96        589.12       234.26 o
  -2   5   9        103.73       -237.93       237.93 o
  -1   5   9      11456.83      11500.13       270.68 o
   0   5   9       1735.48       1485.15       195.87 o
   1   5   9       8614.29       9260.65       210.80 o
   2   5   9        467.28        182.86       206.37 o
   3   5   9       4237.44       4513.96       395.04 o
   4   5   9         52.80        260.50       189.22 o
   5   5   9       5971.68       6328.64       196.42 o
   6   5   9        170.47        676.91       186.87 o
   7   5   9       8162.73       8399.43       179.24 o
   8   5   9          9.88       -268.96       268.96 o
   9   5   9       2673.19       2466.10       226.66 o
 -14   6   9       2010.94       1978.52       428.98 o
 -13   6   9       1258.69        958.88       372.61 o
 -12   6   9       5853.13       6448.48       385.31 o
 -11   6   9       3044.74       3219.38       344.16 o
 -10   6   9       7144.52       7602.91       361.90 o
  -9   6   9      11052.49      11548.69       374.93 o
  -8   6   9       8942.64       9691.17       505.60 o
  -7   6   9      11446.44      12122.56       336.11 o
  -6   6   9      13643.04      13807.94       281.98 o
  -5   6   9      11950.89      12013.73       264.35 o
  -4   6   9      13581.04      13471.95       254.57 o
  -3   6   9       5541.49       5604.02       219.37 o
  -2   6   9      12217.10      12333.31       243.73 o
  -1   6   9      10385.17      10133.00       255.22 o
   0   6   9       6551.85       6687.04       348.51 o
   1   6   9      10594.10      10630.11       279.93 o
   2   6   9       7280.91       7307.56       200.55 o
   3   6   9       1251.45       1278.14       187.71 o
   4   6   9       2235.70       2505.36       333.83 o
   5   6   9        281.90       -124.21       194.55 o
   6   6   9        107.18        334.08       181.78 o
   7   6   9        254.86        116.81       192.22 o
   8   6   9         72.70        268.36       374.50 o
   9   6   9         25.07        182.10       182.87 o
 -14   7   9       1922.34       1607.39       387.77 o
 -13   7   9         32.49        -23.13       345.59 o
 -12   7   9       2065.84       1950.94       342.17 o
 -11   7   9         50.70        235.14       316.36 o
 -10   7   9       3139.52       3628.37       370.09 o
  -9   7   9        630.69        939.42       301.37 o
  -8   7   9        148.32        158.87       317.10 o
  -7   7   9        481.33        760.36       320.32 o
  -6   7   9        420.05        234.39       257.01 o
  -5   7   9         51.54        -11.22       248.53 o
  -4   7   9       2939.72       3136.50       245.14 o
  -3   7   9       1174.56       1061.85       237.00 o
  -2   7   9        767.54       1197.59       205.33 o
  -1   7   9        860.22       1133.71       221.49 o
   0   7   9       1991.10       1519.34       219.46 o
   1   7   9        419.06         32.93       182.54 o
   2   7   9      10582.46      10535.10       332.52 o
   3   7   9        533.06        915.99       326.38 o
   4   7   9       5124.56       5045.63       170.32 o
   5   7   9        555.15        672.88       164.34 o
   6   7   9       2842.46       3098.73       279.96 o
   7   7   9          9.34        167.79       169.21 o
   8   7   9       4061.91       4046.89       304.93 o
   9   7   9         32.50        192.58       246.92 o
 -14   8   9         28.21        233.11       326.80 o
 -13   8   9       5553.04       5024.98       349.82 o
 -12   8   9       2695.56       2453.61       310.43 o
 -11   8   9      10217.85      11016.07       338.44 o
 -10   8   9       5818.70       6270.60       373.46 o
  -9   8   9       9698.76      10410.14       337.88 o
  -8   8   9        108.78       -186.80       320.23 o
  -7   8   9       9761.79      10027.99       353.94 o
  -6   8   9        385.07        347.74       252.51 o
  -5   8   9      21798.51      21958.64       485.29 o
  -4   8   9       6754.94       6385.34       213.76 o
  -3   8   9       9209.83       8921.56       238.85 o
  -2   8   9       5812.88       6330.87       268.53 o
  -1   8   9       7796.75       7679.65       247.32 o
   0   8   9       1297.75       1385.89       219.56 o
   1   8   9       9982.61       9953.52       204.97 o
   2   8   9        106.55         29.20       199.09 o
   3   8   9       5247.53       5286.07       178.32 o
   4   8   9        185.40        574.94       344.13 o
   5   8   9       1518.26       1551.36       418.79 o
   6   8   9       4512.74       4707.39       178.75 o
   7   8   9        424.94        474.38       244.07 o
   8   8   9        254.26        536.83       254.14 o
   9   8   9         88.81        358.24       168.27 o
 -14   9   9       2477.16       2694.83       334.28 o
 -13   9   9       1399.31       1246.71       328.04 o
 -12   9   9       1265.95       1421.34       330.42 o
 -11   9   9       2878.08       2948.50       300.48 o
 -10   9   9         38.75       -161.25       309.82 o
  -9   9   9         49.82        359.34       317.72 o
  -8   9   9        214.85         96.80       291.38 o
  -7   9   9         13.14         20.93       304.69 o
  -6   9   9        719.31        642.22       250.13 o
  -5   9   9        427.52        506.12       310.32 o
  -4   9   9       2805.97       2897.85       240.31 o
  -3   9   9       3472.31       3256.55       211.96 o
  -2   9   9       2668.42       2885.08       278.98 o
  -1   9   9       2640.65       2629.54       168.71 o
   0   9   9       6401.55       6548.23       224.58 o
   1   9   9       9013.81       9319.39       198.71 o
   2   9   9         39.97        166.28       211.68 o
   3   9   9       4032.50       4198.49       253.43 o
   4   9   9         44.12        216.92       282.09 o
   5   9   9       2396.34       1997.54       311.11 o
   6   9   9       4737.86       5004.78       203.26 o
   7   9   9       5046.39       4801.04       199.60 o
   8   9   9       2886.10       2705.50       202.06 o
   9   9   9       2325.26       1892.20       160.40 o
 -13  10   9         26.18        241.63       306.22 o
 -12  10   9       5517.01       5163.26       410.29 o
 -11  10   9        125.61       -197.35       328.88 o
 -10  10   9      10973.93      10984.83       306.07 o
  -9  10   9        247.94        -93.64       292.13 o
  -8  10   9      15919.83      16350.36       511.31 o
  -7  10   9        701.02        692.09       297.59 o
  -6  10   9      27221.37      27790.90       311.34 o
  -5  10   9       1993.92       1988.44       210.97 o
  -4  10   9      18654.92      18537.19       268.66 o
  -3  10   9        334.37        429.26       203.14 o
  -2  10   9       5072.01       5029.02       218.09 o
  -1  10   9       1055.05       1137.80       202.48 o
   0  10   9      15520.46      15367.11       371.27 o
   1  10   9        124.24         95.70       219.40 o
   2  10   9      12730.38      13262.53       214.63 o
   3  10   9        219.24          8.98       166.38 o
   4  10   9       1497.44       1662.26       275.36 o
   5  10   9        211.92        413.85       257.98 o
   6  10   9         41.32       -229.27       234.33 o
   7  10   9       1007.70       1441.21       354.05 o
   8  10   9        824.93        572.35       185.57 o
 -13  11   9        608.18        758.71       320.51 o
 -12  11   9       2052.60       1823.50       309.14 o
 -11  11   9       1380.53       1382.91       309.40 o
 -10  11   9       1357.29       1567.28       290.84 o
  -9  11   9        989.44        397.87       280.84 o
  -8  11   9         35.04        349.33       273.33 o
  -7  11   9          3.93        168.59       368.79 o
  -6  11   9        332.52        145.58       234.71 o
  -5  11   9        570.68        655.57       205.90 o
  -4  11   9        252.60        338.70       221.29 o
  -3  11   9        505.47        607.28       218.24 o
  -2  11   9        638.29        348.66       218.56 o
  -1  11   9         48.50        162.89       171.71 o
   0  11   9       4165.43       4492.10       298.63 o
   1  11   9       2735.25       2671.20       351.65 o
   2  11   9       3108.46       3144.75       355.02 o
   3  11   9       4468.95       4008.08       248.34 o
   4  11   9        785.24       1245.65       192.29 o
   5  11   9       1779.60       1817.93       233.81 o
   6  11   9       2607.10       3144.77       254.85 o
   7  11   9       1871.98       2068.95       273.86 o
   8  11   9       3339.94       3128.09       433.37 o
 -13  12   9       4453.23       4004.51       300.39 o
 -12  12   9         47.81       -297.74       297.74 o
 -11  12   9      17845.46      19073.62       645.52 o
 -10  12   9        115.22        -13.23       398.49 o
  -9  12   9      10166.24      10948.64       309.60 o
  -8  12   9        197.32        477.46       440.37 o
  -7  12   9       6119.79       6564.72       300.77 o
  -6  12   9       1258.75       1245.76       231.67 o
  -5  12   9      26988.25      28055.54       346.64 o
  -4  12   9        563.64        795.03       227.01 o
  -3  12   9      23414.96      24199.79       219.85 o
  -2  12   9        167.98        275.55       223.63 o
  -1  12   9       5037.76       5218.13       312.12 o
   0  12   9        616.22        354.65       172.49 o
   1  12   9       6970.60       6538.48       191.64 o
   2  12   9        610.99        260.43       259.64 o
   3  12   9       2854.29       2986.65       202.39 o
   4  12   9         78.73       -126.69       178.85 o
   5  12   9       4484.89       4462.38       173.54 o
   6  12   9        187.05       -222.25       326.91 o
   7  12   9       1560.97       1850.44       230.44 o
   8  12   9         10.31       -165.49       165.49 o
 -13  13   9        254.72         97.08       304.47 o
 -12  13   9       3406.42       3577.50       356.08 o
 -11  13   9        749.54        920.62       260.65 o
 -10  13   9       1167.29        655.24       286.82 o
  -9  13   9       2717.15       2877.31       331.97 o
  -8  13   9          8.06        468.12       395.25 o
  -7  13   9        877.96        985.20       242.04 o
  -6  13   9        145.18        472.20       233.68 o
  -5  13   9       6210.43       5781.44       224.86 o
  -4  13   9       1424.28       1140.27       227.59 o
  -3  13   9        239.91         80.25       211.31 o
  -2  13   9       2902.57       2775.97       190.63 o
  -1  13   9        271.39        171.73       189.94 o
   0  13   9       1752.65       1655.05       205.22 o
   1  13   9       1213.82       1121.55       199.97 o
   2  13   9       7260.84       7066.82       268.14 o
   3  13   9       4536.15       4945.58       423.70 o
   4  13   9       2439.64       1990.06       180.52 o
   5  13   9       1412.02       1111.86       190.76 o
   6  13   9       4125.72       4069.23       168.98 o
   7  13   9        398.64         23.28       181.80 o
   8  13   9       3111.80       3347.80       170.11 o
 -12  14   9       6407.36       6579.89       289.32 o
 -11  14   9         40.27         60.18       270.73 o
 -10  14   9       6871.13       6936.32       365.03 o
  -9  14   9       2041.45       2326.94       558.64 o
  -8  14   9       5895.56       6095.98       408.99 o
  -7  14   9       6133.57       6284.24       225.73 o
  -6  14   9      13152.00      12960.79       216.06 o
  -5  14   9       7112.28       7243.20       224.81 o
  -4  14   9      11924.94      11947.45       206.11 o
  -3  14   9        376.54        410.81       211.71 o
  -2  14   9       7703.46       7937.70       195.23 o
  -1  14   9       1871.96       2489.99       193.59 o
   0  14   9      10926.43      10975.79       550.04 o
   1  14   9       5049.87       4622.44       218.97 o
   2  14   9       7222.13       7328.43       201.63 o
   3  14   9        238.63        128.74       245.83 o
   4  14   9       1285.90       1342.83       180.45 o
   5  14   9         18.95        232.54       220.08 o
   6  14   9        507.67        755.42       422.06 o
   7  14   9         66.19        252.97       170.59 o
 -12  15   9         98.40        258.01       705.56 o
 -11  15   9       1257.21       1453.31       372.29 o
 -10  15   9        261.65       -213.00       274.10 o
  -9  15   9        278.09         59.87       264.38 o
  -8  15   9         15.47         19.19       413.14 o
  -7  15   9         71.19         40.07       232.29 o
  -6  15   9        286.72         54.03       203.46 o
  -5  15   9          1.76       -103.32       203.81 o
  -4  15   9        699.05        719.49       213.15 o
  -3  15   9       1897.54       1839.25       241.67 o
  -2  15   9        314.03       -206.26       206.26 o
  -1  15   9       3184.31       3460.90       187.95 o
   0  15   9       1572.41       1492.78       205.35 o
   1  15   9       5349.24       5144.79       254.21 o
   2  15   9         23.01       -195.12       195.12 o
   3  15   9       2761.24       3143.43       177.82 o
   4  15   9          5.51        245.20       179.15 o
   5  15   9       4248.19       4036.65       197.96 o
   6  15   9        713.95        611.25       256.27 o
   7  15   9       4517.90       3935.70       585.72 o
 -11  16   9       3839.79       3539.98       312.00 o
 -10  16   9       6483.50       6168.76       271.86 o
  -9  16   9       4264.33       4625.26       637.09 o
  -8  16   9       2784.80       2813.67       380.20 o
  -7  16   9       6405.85       6487.29       229.15 o
  -6  16   9       2625.90       3261.16       284.46 o
  -5  16   9       6972.62       6903.29       213.14 o
  -4  16   9       9396.80       9254.10       318.19 o
  -3  16   9       7734.52       7562.73       243.39 o
  -2  16   9       5368.09       5326.32       217.91 o
  -1  16   9       3388.09       3631.95       504.69 o
   0  16   9       2646.70       2349.64       230.10 o
   1  16   9       2426.62       2591.14       161.72 o
   2  16   9        731.72        955.90       228.31 o
   3  16   9       1910.29       2040.85       444.97 o
   4  16   9       1434.70       1637.90       189.66 o
   5  16   9        512.66        889.48       166.30 o
   6  16   9       1839.25       2271.03       152.43 o
 -11  17   9         13.36        -43.11       258.85 o
 -10  17   9       3983.58       3533.27       268.20 o
  -9  17   9        520.89        302.57       354.01 o
  -8  17   9       1612.75       1887.66       260.30 o
  -7  17   9        384.62        245.34       208.46 o
  -6  17   9       1708.43       1908.65       214.33 o
  -5  17   9         40.71       -207.78       266.27 o
  -4  17   9       1615.90       1990.61       191.78 o
  -3  17   9       2185.15       2062.57       201.98 o
  -2  17   9         57.33         -7.15       203.77 o
  -1  17   9         14.01       -107.82       201.66 o
   0  17   9        930.52       1300.09       298.06 o
   1  17   9          1.99       -191.81       191.81 o
   2  17   9       6462.49       7049.30       167.99 o
   3  17   9        355.29        586.78       157.10 o
   4  17   9       6214.59       6065.26       205.70 o
   5  17   9         94.91        226.31       182.23 o
   6  17   9       1970.45       1924.72       254.54 o
 -10  18   9       1837.26       1684.07       255.55 o
  -9  18   9       6612.25       6221.28       473.83 o
  -8  18   9       1074.73        894.78       223.96 o
  -7  18   9       8386.75       8534.66       367.27 o
  -6  18   9       1214.42       1668.89       205.68 o
  -5  18   9       6411.76       6310.41       191.35 o
  -4  18   9       4514.79       4607.29       212.50 o
  -3  18   9       5233.65       5604.04       216.77 o
  -2  18   9       8416.63       8720.50       216.78 o
  -1  18   9       6936.58       7296.66       283.52 o
   0  18   9        112.29        -11.69       246.73 o
   1  18   9       3589.19       3370.84       353.12 o
   2  18   9        185.01        -18.34       184.42 o
   3  18   9       1371.75       1120.32       215.69 o
   4  18   9        536.88        520.29       180.06 o
   5  18   9       1331.96       1473.98       188.67 o
 -10  19   9         92.16       -253.14       398.88 o
  -9  19   9       1024.43        599.83       262.70 o
  -8  19   9         58.12         19.02       226.52 o
  -7  19   9          5.29         -0.96       210.73 o
  -6  19   9       1552.68       1904.66       201.49 o
  -5  19   9        221.75        231.63       183.52 o
  -4  19   9        108.51        157.11       199.05 o
  -3  19   9        114.57         52.97       199.03 o
  -2  19   9        229.15        -10.53       196.60 o
  -1  19   9       4084.10       3879.09       188.64 o
   0  19   9        111.24        168.23       255.97 o
   1  19   9       1613.30       1952.82       245.88 o
   2  19   9        238.60        420.79       202.86 o
   3  19   9       2599.32       2565.55       194.53 o
   4  19   9        600.13         42.62       316.02 o
   5  19   9       3312.00       2880.12       278.17 o
  -9  20   9        527.05        501.61       270.47 o
  -8  20   9       8093.66       7763.49       238.30 o
  -7  20   9       1686.75       1457.36       248.69 o
  -6  20   9       7109.71       7466.82       277.53 o
  -5  20   9         49.08       -193.34       193.34 o
  -4  20   9       8694.19       8989.03       216.66 o
  -3  20   9        163.06       -155.24       323.80 o
  -2  20   9      11553.99      11983.17       305.23 o
  -1  20   9        505.32        449.16       173.38 o
   0  20   9       5381.62       5676.51       198.03 o
   1  20   9        450.40        147.29       210.08 o
   2  20   9       1078.04        637.28       236.99 o
   3  20   9        190.79        604.32       295.49 o
   4  20   9       1668.32       1624.44       357.94 o
  -8  21   9        818.64        681.39       208.83 o
  -7  21   9        191.63         56.95       247.62 o
  -6  21   9        175.78        190.27       189.60 o
  -5  21   9        628.24        514.53       283.60 o
  -4  21   9        491.06        923.80       178.90 o
  -3  21   9        970.09        834.32       321.22 o
  -2  21   9        468.84        741.93       177.98 o
  -1  21   9        725.93        322.43       188.37 o
   0  21   9       1408.08       1881.38       286.72 o
   1  21   9        469.48        688.08       174.79 o
   2  21   9       1076.36       1270.10       347.61 o
   3  21   9       2896.15       2996.05       211.71 o
  -7  22   9       6456.37       6363.85       298.97 o
  -6  22   9          2.91       -145.63       200.09 o
  -5  22   9       5113.10       4541.67       399.27 o
  -4  22   9         12.79        157.88       168.25 o
  -3  22   9      10091.25       9925.31       389.53 o
  -2  22   9        188.04        417.81       232.87 o
  -1  22   9       8569.85       8218.63       315.90 o
   0  22   9         84.63        113.58       210.86 o
   1  22   9        988.93        939.72       210.23 o
   2  22   9         71.94         17.39       171.01 o
  -6  23   9         86.17        111.30       192.38 o
  -5  23   9        358.83        512.30       272.59 o
  -4  23   9         32.57        -11.78       170.97 o
  -3  23   9        993.25       1137.53       197.17 o
  -2  23   9        417.10        116.65       190.34 o
  -1  23   9         26.53        339.14       228.30 o
   0  23   9        507.26        295.87       172.70 o
   1  23   9        488.74        174.18       231.15 o
  -4  24   9       2558.95       2144.52       253.20 o
  -3  24   9       1387.41       1140.95       187.95 o
  -2  24   9       4039.81       3886.97       405.86 o
  -1  24   9        478.06        449.43       342.63 o
  -8   0  10      12880.53      12234.75       732.92 o
  -6   0  10        369.64        356.88       359.79 o
  -4   0  10      11519.73      11545.24       333.55 o
  -2   0  10       5562.51       5581.78       263.80 o
   0   0  10         23.40        196.46       309.27 o
   2   0  10       1304.18       1334.27       294.23 o
   4   0  10          9.72        379.78       228.20 o
   6   0  10         37.93        107.94       328.85 o
   8   0  10       1467.28       1441.96       810.07 o
  -9   1  10       4952.43       4425.36       612.78 o
  -8   1  10       2308.14       2052.40       451.96 o
  -7   1  10      11823.72      11846.91       287.39 o
  -6   1  10       1373.35       1130.75       243.78 o
  -5   1  10       2690.09       2621.32       252.34 o
  -4   1  10       5480.82       5593.44       234.14 o
  -3   1  10       8928.84       9345.20       234.56 o
  -2   1  10       7523.40       7361.31       204.32 o
  -1   1  10      11194.54      10931.17       282.16 o
   0   1  10        684.70        794.75       199.22 o
   1   1  10       9674.62       9984.59       211.10 o
   2   1  10       4246.67       4531.30       183.22 o
   3   1  10       9187.32       9852.92       209.81 o
   4   1  10      10038.35      10107.46       336.42 o
   5   1  10       2772.53       2958.90       327.36 o
   6   1  10       1136.39       1659.06       739.62 o
   7   1  10       1311.77       1998.94       555.00 o
   8   1  10        601.54       1204.70       219.07 o
   9   1  10       2390.66       2643.04       172.03 o
  -9   2  10       9280.61       8640.72       462.46 o
  -8   2  10        914.98        673.97       390.02 o
  -7   2  10       8740.22       8749.30       286.14 o
  -6   2  10       4772.02       4580.01       253.11 o
  -5   2  10       5988.45       5861.43       246.11 o
  -4   2  10       2003.92       2092.72       266.53 o
  -3   2  10       7266.70       7223.49       232.19 o
  -2   2  10        687.93        477.77       222.03 o
  -1   2  10        325.96        143.12       206.44 o
   0   2  10        932.32        819.69       199.83 o
   1   2  10         85.23        505.62       245.68 o
   2   2  10       1454.37       1813.22       334.54 o
   3   2  10        998.85       1269.87       191.59 o
   4   2  10          1.06       -113.67       195.85 o
   5   2  10        182.09        105.24       335.98 o
   6   2  10        481.80        818.53       213.78 o
   7   2  10       1191.62        671.47       264.77 o
   8   2  10         33.29        -41.19       163.87 o
   9   2  10        955.48       1204.93       341.30 o
 -10   3  10        544.11        448.17       455.96 o
  -9   3  10       1510.69       1621.01       398.93 o
  -8   3  10      13278.07      13112.96       764.17 o
  -7   3  10        481.59        481.21       283.61 o
  -6   3  10      14044.53      13845.58       358.20 o
  -5   3  10        783.45        636.42       229.59 o
  -4   3  10       8267.53       8606.86       244.07 o
  -3   3  10        149.18        165.57       221.54 o
  -2   3  10      18671.45      19201.70       241.30 o
  -1   3  10       1181.02       1051.63       189.56 o
   0   3  10      15505.57      16009.68       229.89 o
   1   3  10       3930.26       4012.44       200.98 o
   2   3  10      13861.94      13894.84       330.99 o
   3   3  10        193.64        278.58       244.70 o
   4   3  10       7267.18       7305.00       184.02 o
   5   3  10        575.82        339.01       173.06 o
   6   3  10       2347.86       1928.12       203.15 o
   7   3  10        499.79        795.56       159.39 o
   8   3  10       2857.51       2802.24       172.81 o
 -11   4  10       3280.35       3303.02       437.92 o
 -10   4  10       5445.99       5158.63       394.84 o
  -9   4  10       5515.31       5413.29       392.37 o
  -8   4  10       8420.53       8220.02       542.82 o
  -7   4  10        516.15        730.74       282.77 o
  -6   4  10       8379.20       8230.33       273.64 o
  -5   4  10       4831.55       4757.64       227.72 o
  -4   4  10       4764.59       4825.43       228.45 o
  -3   4  10       5291.28       5253.01       229.83 o
  -2   4  10       3658.93       3451.30       219.89 o
  -1   4  10         39.85         77.89       200.45 o
   0   4  10         80.85        208.03       329.49 o
   1   4  10         50.34        352.78       177.14 o
   2   4  10        757.57        775.44       170.88 o
   3   4  10        383.33        124.79       183.16 o
   4   4  10         71.63       -195.72       195.72 o
   5   4  10         79.98        417.92       338.92 o
   6   4  10        316.70        137.87       221.71 o
   7   4  10         26.24         21.20       171.97 o
   8   4  10       1476.77       1208.55       172.50 o
 -12   5  10         38.26        190.35       416.01 o
 -11   5  10       1268.07       1366.16       382.55 o
 -10   5  10       2061.89       2256.09       350.75 o
  -9   5  10       1651.98       1936.99       328.86 o
  -8   5  10       1027.61        766.86       322.86 o
  -7   5  10       4152.50       4483.28       341.79 o
  -6   5  10         12.06         11.98       249.29 o
  -5   5  10       5516.05       5643.94       224.89 o
  -4   5  10       1572.99       1523.99       229.59 o
  -3   5  10      17680.17      17602.90       239.75 o
  -2   5  10         33.68        255.66       202.09 o
  -1   5  10       9169.87       9157.03       212.62 o
   0   5  10         90.58         99.53       220.88 o
   1   5  10       8163.43       8318.37       229.84 o
   2   5  10         58.63        265.68       186.57 o
   3   5  10      15503.34      15662.51       335.83 o
   4   5  10        467.33        515.98       163.58 o
   5   5  10       6533.73       6666.58       239.31 o
   6   5  10         44.02        116.84       162.09 o
   7   5  10       2446.46       2572.92       255.71 o
   8   5  10         74.80        288.06       147.81 o
 -13   6  10       2287.11       2222.48       419.40 o
 -12   6  10       6444.73       6824.84       400.95 o
 -11   6  10       6274.27       6188.05       360.31 o
 -10   6  10       1532.27       1526.59       336.59 o
  -9   6  10       7938.15       8523.80       367.78 o
  -8   6  10       2820.69       3142.85       332.81 o
  -7   6  10       3402.75       3688.74       319.89 o
  -6   6  10       8446.98       8379.97       261.66 o
  -5   6  10         53.71        402.33       231.26 o
  -4   6  10      14906.94      14658.38       228.65 o
  -3   6  10        742.83        907.91       261.42 o
  -2   6  10         54.48        468.22       214.45 o
  -1   6  10       5285.50       5283.15       235.27 o
   0   6  10        379.05        542.35       266.08 o
   1   6  10        133.87         38.05       315.34 o
   2   6  10        831.85       1102.80       203.33 o
   3   6  10       1741.19       1918.03       185.62 o
   4   6  10        132.08         12.58       198.85 o
   5   6  10         32.77        518.98       234.86 o
   6   6  10       1242.31       1509.51       211.31 o
   7   6  10         51.11        342.37       165.55 o
   8   6  10        549.39         69.00       179.11 o
 -13   7  10          0.11        111.02       364.61 o
 -12   7  10         10.56        114.38       356.79 o
 -11   7  10       1384.62       1309.43       343.29 o
 -10   7  10       1409.02       1672.15       331.64 o
  -9   7  10        545.67        252.33       300.75 o
  -8   7  10       7572.51       7613.92       325.37 o
  -7   7  10       7965.85       8431.04       329.69 o
  -6   7  10      11225.84      11107.98       310.99 o
  -5   7  10        125.59        -85.40       225.76 o
  -4   7  10       7437.83       7127.32       229.96 o
  -3   7  10        960.53       1201.44       224.09 o
  -2   7  10       6328.36       6708.66       247.44 o
  -1   7  10        931.74       1049.51       216.40 o
   0   7  10      21831.75      22571.58       611.18 o
   1   7  10       1758.80       1906.85       230.85 o
   2   7  10      12893.41      13495.16       260.28 o
   3   7  10        147.32        244.31       351.17 o
   4   7  10       1563.44       1709.19       180.06 o
   5   7  10         24.56         -4.22       173.42 o
   6   7  10       5180.80       5331.39       195.04 o
   7   7  10         97.64        -87.55       209.75 o
   8   7  10       3555.78       3862.12       220.22 o
 -13   8  10       8981.78       8801.83       509.88 o
 -12   8  10       2597.18       2699.60       381.50 o
 -11   8  10      10418.15      10224.35       329.99 o
 -10   8  10        600.14        513.48       312.87 o
  -9   8  10       3983.36       3544.42       494.19 o
  -8   8  10       2263.87       2463.39       297.54 o
  -7   8  10       4766.45       4793.92       306.97 o
  -6   8  10       3701.16       3336.97       276.44 o
  -5   8  10       7747.53       8126.53       237.21 o
  -4   8  10        452.51        296.40       214.62 o
  -3   8  10       1362.96       1791.02       227.24 o
  -2   8  10        130.14       -167.65       193.26 o
  -1   8  10         66.93        202.10       284.23 o
   0   8  10        470.95        250.38       209.85 o
   1   8  10        595.94        498.77       368.65 o
   2   8  10         80.94        227.74       201.83 o
   3   8  10        282.28        662.92       274.08 o
   4   8  10         10.28       -220.58       220.58 o
   5   8  10         11.62        126.24       239.07 o
   6   8  10        124.16        224.65       148.34 o
   7   8  10       2378.62       1828.55       161.08 o
   8   8  10        459.27        583.93       314.41 o
 -13   9  10         65.59        207.40       539.70 o
 -12   9  10        258.42        444.91       324.31 o
 -11   9  10       1548.69       1560.54       337.16 o
 -10   9  10         83.33        304.87       285.43 o
  -9   9  10       1673.55       1998.57       581.46 o
  -8   9  10       1067.94       1014.64       285.04 o
  -7   9  10       2579.53       3079.05       322.45 o
  -6   9  10       1247.00       1085.97       262.56 o
  -5   9  10      13297.05      13099.29       236.26 o
  -4   9  10       1252.83       1764.38       335.19 o
  -3   9  10       7275.60       7961.78       418.81 o
  -2   9  10       2702.61       2668.76       220.57 o
  -1   9  10       9063.19       9795.77       223.05 o
   0   9  10        570.20        677.88       201.79 o
   1   9  10      12588.28      12931.42       216.85 o
   2   9  10       1944.77       1623.14       336.45 o
   3   9  10       3130.57       3287.71       184.03 o
   4   9  10       2983.08       2717.20       170.18 o
   5   9  10       4264.33       4615.78       233.81 o
   6   9  10       2758.58       2425.74       236.69 o
   7   9  10       3424.30       4050.37       180.49 o
   8   9  10        216.20        295.73       272.89 o
 -13  10  10        843.53       1040.79       321.82 o
 -12  10  10      10379.59      10216.65       441.93 o
 -11  10  10        244.01        471.53       285.03 o
 -10  10  10      10494.97      11185.27       330.94 o
  -9  10  10        936.37       1142.21       303.15 o
  -8  10  10       6055.14       6257.54       345.19 o
  -7  10  10        265.57         54.30       294.62 o
  -6  10  10       5967.10       6068.53       247.23 o
  -5  10  10        178.34         18.11       212.95 o
  -4  10  10       2857.81       2885.64       320.84 o
  -3  10  10        111.69         -7.21       254.06 o
  -2  10  10       4109.21       4017.74       216.18 o
  -1  10  10       1907.22       1690.03       211.37 o
   0  10  10       2571.86       2405.55       191.11 o
   1  10  10        328.16        112.56       181.05 o
   2  10  10        151.57        240.44       168.07 o
   3  10  10        792.26        693.39       332.75 o
   4  10  10        255.19        238.90       225.05 o
   5  10  10        259.24        -90.20       181.75 o
   6  10  10        195.30         29.90       237.82 o
   7  10  10         57.57        227.20       170.75 o
 -13  11  10         46.60        112.38       326.02 o
 -12  11  10        953.26        431.06       317.07 o
 -11  11  10         86.92       -119.24       302.48 o
 -10  11  10       2054.79       2733.58       295.17 o
  -9  11  10       1432.15        808.61       303.94 o
  -8  11  10        583.54        720.14       291.47 o
  -7  11  10       9207.75       9859.50       322.28 o
  -6  11  10       1924.81       1925.38       234.54 o
  -5  11  10       3053.83       3196.24       218.34 o
  -4  11  10       6006.70       5967.42       324.85 o
  -3  11  10        456.85        346.25       293.33 o
  -2  11  10       6140.85       6195.34       212.91 o
  -1  11  10       6602.38       6419.21       232.95 o
   0  11  10       3808.02       3865.38       240.77 o
   1  11  10      14322.75      14385.99       223.48 o
   2  11  10       2965.15       2973.31       243.21 o
   3  11  10       2185.49       2544.61       253.17 o
   4  11  10       2737.55       2274.32       234.82 o
   5  11  10       1635.19       2131.79       220.20 o
   6  11  10       5512.89       5473.36       170.11 o
   7  11  10       1997.32       1162.60       288.65 o
 -12  12  10        772.72        503.95       378.13 o
 -11  12  10       7861.43       7804.81       298.91 o
 -10  12  10        279.47        614.14       305.98 o
  -9  12  10       2586.23       2407.57       285.34 o
  -8  12  10        127.73       -131.42       563.56 o
  -7  12  10      10039.68      10609.36       703.87 o
  -6  12  10       1734.45       1452.66       194.74 o
  -5  12  10      12445.51      11840.65       248.82 o
  -4  12  10       1322.03       1331.46       221.80 o
  -3  12  10       1133.09        867.53       228.60 o
  -2  12  10          1.26       -150.84       203.56 o
  -1  12  10         48.76        449.05       208.40 o
   0  12  10        125.28        -83.99       275.69 o
   1  12  10        549.56        360.81       255.41 o
   2  12  10         96.14       -163.31       269.41 o
   3  12  10         68.76        385.44       171.13 o
   4  12  10        245.98        387.91       162.04 o
   5  12  10        861.68        990.90       228.96 o
   6  12  10         97.69        419.27       280.15 o
   7  12  10       1370.61       1173.11       360.92 o
 -12  13  10        570.28        317.33       292.95 o
 -11  13  10         17.03        365.23       780.38 o
 -10  13  10        882.31        854.01       270.00 o
  -9  13  10        457.25        583.91       418.59 o
  -8  13  10       1172.46        789.37       284.53 o
  -7  13  10       4237.68       4643.50       260.36 o
  -6  13  10       9524.54       9586.46       275.81 o
  -5  13  10       1345.83       1488.60       219.12 o
  -4  13  10      10651.98      10302.45       204.91 o
  -3  13  10       1031.72       1213.04       193.50 o
  -2  13  10       5696.22       5825.91       246.69 o
  -1  13  10       6442.85       6634.92       329.16 o
   0  13  10      11777.55      11743.12       470.77 o
   1  13  10       6448.23       6728.33       198.48 o
   2  13  10       7632.73       7498.11       261.47 o
   3  13  10        296.98       -144.37       315.10 o
   4  13  10       3516.65       3989.26       457.09 o
   5  13  10        245.08        -19.45       167.45 o
   6  13  10       3854.08       3761.55       263.61 o
   7  13  10       1424.04       2054.31       258.68 o
 -12  14  10       6211.65       5744.07       304.19 o
 -11  14  10       1074.54        886.96       479.66 o
 -10  14  10       7924.30       8802.62       661.08 o
  -9  14  10       1263.69       1555.86       413.53 o
  -8  14  10       6393.26       7165.08       299.10 o
  -7  14  10       1590.24       1637.37       245.67 o
  -6  14  10       3246.00       2699.46       213.95 o
  -5  14  10        428.77        178.28       266.45 o
  -4  14  10       1339.97       1373.47       331.70 o
  -3  14  10        573.70        209.85       243.04 o
  -2  14  10       2577.82       2457.93       207.99 o
  -1  14  10       1709.55       1763.29       289.40 o
   0  14  10       1363.53       1403.94       230.85 o
   1  14  10        314.12        785.68       240.10 o
   2  14  10         33.33         14.53       312.27 o
   3  14  10        441.48        439.14       163.70 o
   4  14  10        466.92       -186.60       294.98 o
   5  14  10         92.25        271.17       304.90 o
   6  14  10        498.65        576.23       171.59 o
 -11  15  10       2541.35       2453.42       633.59 o
 -10  15  10         19.80         82.80       262.35 o
  -9  15  10        813.91        922.74       277.50 o
  -8  15  10          4.17        255.22       320.55 o
  -7  15  10       1507.51       1239.98       233.60 o
  -6  15  10         96.41        170.66       201.84 o
  -5  15  10      12061.15      11960.31       232.60 o
  -4  15  10        194.99         69.88       194.95 o
  -3  15  10      12095.38      12766.89       243.58 o
  -2  15  10        702.87        527.11       210.58 o
  -1  15  10       9578.68      10122.51       467.88 o
   0  15  10         93.12         54.33       196.12 o
   1  15  10       4261.29       4505.19       331.66 o
   2  15  10          9.62        -49.12       171.13 o
   3  15  10       5806.80       5722.42       278.99 o
   4  15  10        574.35        616.75       175.33 o
   5  15  10       6204.64       5669.95       380.74 o
   6  15  10        130.04        122.74       301.15 o
 -11  16  10       5377.51       4128.16      1813.10 o
 -10  16  10       1049.40       1326.88       271.99 o
  -9  16  10       7270.75       7168.05       274.37 o
  -8  16  10       2991.88       2815.22       369.05 o
  -7  16  10       2188.82       1715.20       201.66 o
  -6  16  10       5625.34       6169.65       296.21 o
  -5  16  10        805.54        546.98       209.01 o
  -4  16  10       1327.50       1135.39       196.06 o
  -3  16  10        534.24        102.51       208.60 o
  -2  16  10         70.09         85.64       238.78 o
  -1  16  10        417.23        398.90       186.22 o
   0  16  10        108.26        -12.09       189.00 o
   1  16  10        387.27        259.31       235.96 o
   2  16  10          4.13        129.17       290.86 o
   3  16  10         23.69        130.82       282.24 o
   4  16  10         87.21        128.15       155.07 o
   5  16  10        885.79        966.48       167.95 o
 -10  17  10        573.95        326.64       417.94 o
  -9  17  10         20.80         19.46       260.13 o
  -8  17  10       3978.64       3659.40       407.44 o
  -7  17  10         10.79        -89.92       221.41 o
  -6  17  10       3172.20       2842.48       215.20 o
  -5  17  10        413.23        398.19       188.39 o
  -4  17  10       3300.05       3477.79       210.34 o
  -3  17  10        966.53        993.93       204.91 o
  -2  17  10       5416.63       5545.39       453.70 o
  -1  17  10        223.77       1042.27       431.13 o
   0  17  10       9214.46       9736.78       198.93 o
   1  17  10        238.77        350.94       203.39 o
   2  17  10       4923.44       5040.03       263.79 o
   3  17  10          5.92         48.37       331.70 o
   4  17  10       2880.39       2955.95       369.88 o
   5  17  10         38.13        428.28       192.63 o
 -10  18  10        467.25        133.27       314.72 o
  -9  18  10       7050.04       6608.15       421.44 o
  -8  18  10        732.03       1041.80       397.84 o
  -7  18  10       3342.44       3162.22       298.01 o
  -6  18  10       1176.52        896.28       217.23 o
  -5  18  10        858.45        718.29       184.35 o
  -4  18  10       1200.31       1055.60       195.16 o
  -3  18  10       1180.06       1245.58       198.72 o
  -2  18  10        131.39        713.34       454.86 o
  -1  18  10       2624.99       2438.50       170.70 o
   0  18  10         13.90         49.12       232.63 o
   1  18  10         24.86        152.05       179.92 o
   2  18  10        578.01        -26.30       225.28 o
   3  18  10        240.10       -141.93       177.95 o
   4  18  10        654.71        842.38       168.65 o
  -9  19  10        739.41        379.88       301.10 o
  -8  19  10        163.53        -57.12       308.11 o
  -7  19  10        980.96        991.06       278.23 o
  -6  19  10        195.17        146.45       189.47 o
  -5  19  10       3291.71       2931.54       192.03 o
  -4  19  10       2665.94       2917.08       369.04 o
  -3  19  10      12814.74      12843.80       493.76 o
  -2  19  10       1279.75       1426.91       295.83 o
  -1  19  10       6304.54       6416.25       188.59 o
   0  19  10         24.53        -96.27       168.97 o
   1  19  10       1930.88       2037.15       250.56 o
   2  19  10       1027.47        680.40       208.73 o
   3  19  10       5226.81       4742.33       156.96 o
  -8  20  10       5111.82       5006.20       292.96 o
  -7  20  10         10.98        -43.80       309.65 o
  -6  20  10       1292.58       1370.79       201.71 o
  -5  20  10          7.58        277.82       242.07 o
  -4  20  10       1575.69       1322.86       165.88 o
  -3  20  10         96.73        321.80       191.35 o
  -2  20  10       1792.62       2098.62       369.25 o
  -1  20  10        392.81        417.64       157.86 o
   0  20  10        967.84       1306.32       276.78 o
   1  20  10         22.69        -25.97       157.09 o
   2  20  10         53.76        -53.76       196.57 o
   3  20  10        140.02       -283.99       283.99 o
  -7  21  10        759.70        626.20       204.72 o
  -6  21  10       1185.23        778.04       195.54 o
  -5  21  10        920.26        594.94       201.78 o
  -4  21  10       3716.27       3314.23       197.35 o
  -3  21  10       1836.50       1633.39       172.10 o
  -2  21  10       4072.29       4249.56       373.59 o
  -1  21  10       1072.07        877.25       243.06 o
   0  21  10       1365.65        858.12       174.46 o
   1  21  10       2376.70       2364.36       251.18 o
   2  21  10       1882.11       1687.85       245.79 o
  -6  22  10        393.97       -391.96       391.96 o
  -5  22  10       1673.00        766.86       365.64 o
  -4  22  10          5.53       -138.30       172.82 o
  -3  22  10       1405.00       1728.18       299.17 o
  -2  22  10        209.14        400.63       271.13 o
  -1  22  10        126.73       -117.89       179.13 o
   0  22  10        218.88        114.54       161.15 o
  -8   0  11         74.65          8.48       382.33 o
  -6   0  11         54.36        162.36       320.99 o
  -4   0  11       2001.46       1806.16       320.25 o
  -2   0  11       2532.02       2958.33       610.64 o
   0   0  11       8928.32       8815.66       912.00 o
   2   0  11       7519.19       7659.01       528.94 o
   4   0  11        797.08        882.64       263.51 o
   6   0  11        963.60        439.37       250.27 o
  -9   1  11       8310.37       7878.38       546.21 o
  -8   1  11       3566.30       3429.83       304.10 o
  -7   1  11       5234.89       5394.57       267.67 o
  -6   1  11       8742.96       8668.85       232.31 o
  -5   1  11       9335.62       8972.25       249.42 o
  -4   1  11       4487.19       4769.94       223.38 o
  -3   1  11      20683.17      20253.21       235.91 o
  -2   1  11       3276.21       3334.03       219.09 o
  -1   1  11       5430.10       5419.36       182.31 o
   0   1  11       1200.71       1426.94       287.16 o
   1   1  11       4110.08       3923.79       306.84 o
   2   1  11       7978.61       8643.05       310.18 o
   3   1  11       3445.29       3395.92       209.42 o
   4   1  11       1226.91       1230.58       282.29 o
   5   1  11        616.42        839.72       159.26 o
   6   1  11         53.70       -201.84       201.84 o
   7   1  11        181.74        146.53       242.01 o
  -9   2  11       1601.32       1607.72       401.06 o
  -8   2  11        609.13        698.51       378.83 o
  -7   2  11         32.74        -27.84       259.41 o
  -6   2  11        133.29         -5.12       229.26 o
  -5   2  11       2975.19       2503.79       241.68 o
  -4   2  11        414.76        648.41       231.38 o
  -3   2  11        216.33         54.34       211.68 o
  -2   2  11        310.15        551.30       214.47 o
  -1   2  11        197.78        199.92       212.12 o
   0   2  11          3.12        216.26       187.96 o
   1   2  11       2987.50       3273.42       276.69 o
   2   2  11        538.76        724.37       177.71 o
   3   2  11       8526.13       8811.37       282.59 o
   4   2  11       1207.05       1536.31       476.96 o
   5   2  11       2812.04       2719.37       275.54 o
   6   2  11         26.31         93.06       492.81 o
   7   2  11       1701.42       1521.93       209.29 o
 -10   3  11      12116.12      11946.29       484.42 o
  -9   3  11       2824.82       2784.36       383.87 o
  -8   3  11      13333.66      13375.21       379.56 o
  -7   3  11        464.03        530.78       261.19 o
  -6   3  11      12558.52      12007.89       250.63 o
  -5   3  11         41.89         -8.97       223.02 o
  -4   3  11      20506.04      20849.53       382.24 o
  -3   3  11       3576.56       3715.62       225.26 o
  -2   3  11      11157.20      11592.13       222.13 o
  -1   3  11       2367.41       2608.86       313.47 o
   0   3  11       4671.45       5122.94       188.78 o
   1   3  11        135.45         27.13       238.42 o
   2   3  11       5864.06       5940.37       252.42 o
   3   3  11        347.64        342.59       206.97 o
   4   3  11       2864.25       2814.15       158.30 o
   5   3  11       1769.56       1910.70       206.75 o
   6   3  11        816.30        421.53       382.96 o
   7   3  11         33.94        367.70       380.78 o
 -11   4  11       5123.33       4948.55       505.78 o
 -10   4  11       1433.10       1149.44       620.49 o
  -9   4  11        334.85        560.21       339.88 o
  -8   4  11        947.09       1214.67       337.75 o
  -7   4  11       2347.69       2266.23       252.90 o
  -6   4  11        604.04        620.86       238.54 o
  -5   4  11       3482.89       3328.74       214.15 o
  -4   4  11        384.99        439.32       224.22 o
  -3   4  11        109.67       -172.71       250.69 o
  -2   4  11         59.95        120.60       211.22 o
  -1   4  11       3177.55       3084.59       237.78 o
   0   4  11       2500.72       2639.02       208.84 o
   1   4  11       2135.57       1891.39       249.32 o
   2   4  11       5085.91       4793.39       209.75 o
   3   4  11       1070.02        879.38       185.29 o
   4   4  11       1945.30       1975.97       186.83 o
   5   4  11         79.55         76.91       182.33 o
   6   4  11       1930.36       2019.24       227.15 o
   7   4  11        843.31        826.75       167.35 o
 -12   5  11        201.42        342.28       553.38 o
 -11   5  11       4368.07       4183.41       395.48 o
 -10   5  11        309.14        467.37       363.58 o
  -9   5  11       7401.88       7111.32       508.06 o
  -8   5  11         60.06         82.16       330.54 o
  -7   5  11      16657.25      17215.60       513.65 o
  -6   5  11        260.17        152.39       236.45 o
  -5   5  11      24743.98      24741.12       265.20 o
  -4   5  11        607.33        746.74       395.07 o
  -3   5  11       7391.44       7352.01       203.32 o
  -2   5  11         20.74         83.75       211.77 o
  -1   5  11       2694.98       3376.42       229.36 o
   0   5  11        215.08        260.95       238.05 o
   1   5  11      10302.98      11085.92       214.78 o
   2   5  11          1.11         60.48       217.64 o
   3   5  11       4753.99       5416.70       205.17 o
   4   5  11        178.05        303.97       211.65 o
   5   5  11        297.33        578.56       192.21 o
   6   5  11        350.87        172.54       343.29 o
   7   5  11        601.96        319.26       163.47 o
 -12   6  11       2131.92       1859.05       384.35 o
 -11   6  11       1320.09       1646.26       378.52 o
 -10   6  11       1874.07       1520.34       344.38 o
  -9   6  11        519.88        753.92       439.59 o
  -8   6  11         18.79          5.64       312.51 o
  -7   6  11         11.03        -26.87       293.56 o
  -6   6  11          0.28        -46.55       228.35 o
  -5   6  11        785.44        488.21       219.26 o
  -4   6  11        276.50       -168.65       231.90 o
  -3   6  11        282.75        279.66       240.77 o
  -2   6  11       1602.65       1942.57       204.34 o
  -1   6  11       2035.10       1914.67       213.30 o
   0   6  11        901.56        733.14       243.78 o
   1   6  11       5237.54       5491.32       519.85 o
   2   6  11       2515.21       2895.71       186.91 o
   3   6  11        518.82        733.00       203.06 o
   4   6  11       3962.49       4061.88       163.86 o
   5   6  11        161.68        266.81       190.20 o
   6   6  11        677.64        749.11       429.25 o
   7   6  11       1726.69       1751.21       441.89 o
 -13   7  11        128.31        -47.11       406.08 o
 -12   7  11       5427.56       5286.86       375.59 o
 -11   7  11         30.94        107.31       319.33 o
 -10   7  11       8944.98       9598.28       343.87 o
  -9   7  11        445.02        515.07       414.96 o
  -8   7  11      11312.46      11327.13       315.64 o
  -7   7  11        943.63        945.56       271.97 o
  -6   7  11       8765.13       9019.87       248.90 o
  -5   7  11         54.12         11.30       283.49 o
  -4   7  11      11141.59      11428.53       230.63 o
  -3   7  11        186.64        114.24       191.39 o
  -2   7  11      16665.46      16856.56       228.46 o
  -1   7  11        678.77        335.50       368.87 o
   0   7  11       7318.45       7998.68       247.25 o
   1   7  11        181.27        -70.47       199.45 o
   2   7  11        800.07        916.71       350.87 o
   3   7  11        684.64        892.66       198.02 o
   4   7  11       2173.63       2348.18       173.92 o
   5   7  11        292.68        593.98       281.31 o
   6   7  11       2190.76       2157.63       160.26 o
   7   7  11        103.93        545.43       381.79 o
 -13   8  11       2785.44       2593.41       391.73 o
 -12   8  11        430.01        158.07       338.05 o
 -11   8  11       2748.37       2931.27       343.20 o
 -10   8  11        112.65       -340.90       340.90 o
  -9   8  11        738.01       1090.04       404.84 o
  -8   8  11       4580.66       4808.28       300.85 o
  -7   8  11         27.27        152.71       289.08 o
  -6   8  11        180.44        403.81       226.88 o
  -5   8  11         44.90        151.37       221.65 o
  -4   8  11       3207.24       3241.47       231.45 o
  -3   8  11         82.26         47.20       210.00 o
  -2   8  11          6.32         11.42       255.71 o
  -1   8  11       1191.97       1351.71       193.56 o
   0   8  11          9.31        415.71       189.11 o
   1   8  11       1401.12       1309.75       238.64 o
   2   8  11       1328.92       1698.74       326.31 o
   3   8  11       1623.44       1995.51       184.16 o
   4   8  11       1094.63        824.43       259.23 o
   5   8  11       3698.10       3735.99       785.11 o
   6   8  11        461.41        252.70       160.06 o
   7   8  11       2490.82       2321.64       179.87 o
 -12   9  11       1833.42       1999.15       334.03 o
 -11   9  11       4534.05       4553.53       318.92 o
 -10   9  11         49.16        -15.13       309.60 o
  -9   9  11       5139.89       5734.96       414.96 o
  -8   9  11       1862.30       2163.21       394.99 o
  -7   9  11      15487.81      15641.37       398.36 o
  -6   9  11      10233.83      11143.46       322.93 o
  -5   9  11       8904.20       8998.18       241.45 o
  -4   9  11       2321.80       2062.61       219.36 o
  -3   9  11       5041.67       5012.51       216.03 o
  -2   9  11        114.28       -171.60       171.60 o
  -1   9  11      14210.71      14613.50       344.87 o
   0   9  11       1163.97       1352.51       207.19 o
   1   9  11       3906.09       4778.93       343.60 o
   2   9  11       2635.26       2664.89       272.70 o
   3   9  11       1446.43       1517.80       163.03 o
   4   9  11        207.42        567.23       320.84 o
   5   9  11        940.33        523.55       169.57 o
   6   9  11         53.03       -407.39       407.39 o
 -12  10  11       5561.89       5497.01       517.01 o
 -11  10  11        130.74        -86.74       601.56 o
 -10  10  11        668.07        566.71       303.67 o
  -9  10  11         20.89        314.33       400.69 o
  -8  10  11         22.46       -148.80       297.87 o
  -7  10  11          0.11         91.27       297.34 o
  -6  10  11        298.59        273.95       217.28 o
  -5  10  11          7.53         38.24       222.66 o
  -4  10  11         48.18        221.66       214.03 o
  -3  10  11         97.95         64.32       208.06 o
  -2  10  11       1421.75       1578.03       204.98 o
  -1  10  11         49.91       -100.92       191.27 o
   0  10  11       8809.25       8659.68       296.92 o
   1  10  11        287.07        -48.76       180.40 o
   2  10  11       1985.06       2176.75       259.57 o
   3  10  11        117.70        311.67       211.41 o
   4  10  11       1931.24       1718.88       399.64 o
   5  10  11        368.08        581.48       147.24 o
   6  10  11       3915.37       3416.26       584.68 o
 -12  11  11       3499.14       3972.60       311.25 o
 -11  11  11       4187.21       4231.02       460.73 o
 -10  11  11       2779.39       2643.75       321.33 o
  -9  11  11       2288.01       2311.31       424.81 o
  -8  11  11       5550.57       4902.09       427.41 o
  -7  11  11       5836.04       5795.77       272.81 o
  -6  11  11       7438.02       7649.55       235.00 o
  -5  11  11       3777.38       3856.66       243.25 o
  -4  11  11       2474.99       2997.43       274.24 o
  -3  11  11       5857.48       5912.01       209.34 o
  -2  11  11       2422.89       2552.89       252.94 o
  -1  11  11       8814.87       9154.23       274.46 o
   0  11  11       6858.16       6763.04       287.60 o
   1  11  11       1609.68       2113.66       211.76 o
   2  11  11       2740.29       2453.71       192.74 o
   3  11  11        705.02        878.93       226.47 o
   4  11  11        940.78       1273.90       273.15 o
   5  11  11       2194.82       2604.83       184.18 o
   6  11  11        372.70          4.59       166.55 o
 -12  12  11        120.52        146.73       279.85 o
 -11  12  11        138.51         53.26       603.37 o
 -10  12  11         22.35         40.73       327.69 o
  -9  12  11        844.90        908.50       411.33 o
  -8  12  11        192.67          1.57       507.16 o
  -7  12  11       1790.27       1563.68       244.32 o
  -6  12  11         64.10       -214.06       214.06 o
  -5  12  11        458.36        478.27       211.70 o
  -4  12  11         64.60        271.90       202.71 o
  -3  12  11       1036.51        807.15       203.47 o
  -2  12  11          8.82       -191.11       191.11 o
  -1  12  11        882.12        802.36       185.27 o
   0  12  11        124.22         72.50       170.32 o
   1  12  11        830.65        678.02       203.61 o
   2  12  11        330.91         64.38       263.31 o
   3  12  11       3971.78       4017.96       192.18 o
   4  12  11         58.72        238.24       289.29 o
   5  12  11       4770.73       4492.21       174.80 o
   6  12  11         85.69       -262.07       262.07 o
 -11  13  11       1438.71       1436.08       288.88 o
 -10  13  11       4758.28       5033.09       283.33 o
  -9  13  11       4599.01       4504.36       417.29 o
  -8  13  11       8426.26       8425.82       296.39 o
  -7  13  11       1477.21       1305.56       238.90 o
  -6  13  11      15179.60      16544.31       332.37 o
  -5  13  11        514.62        682.61       211.51 o
  -4  13  11       4000.55       4494.80       437.61 o
  -3  13  11       3923.63       3986.33       201.12 o
  -2  13  11       7373.55       6921.53       213.17 o
  -1  13  11       6436.06       6790.47       262.11 o
   0  13  11       6189.14       6652.57       223.18 o
   1  13  11        811.76       1180.51       509.24 o
   2  13  11       1943.63       2082.20       182.80 o
   3  13  11         66.94       -157.01       223.70 o
   4  13  11       1487.10       1813.89       388.79 o
   5  13  11        290.40        714.50       282.06 o
 -11  14  11        664.17        265.51       285.86 o
 -10  14  11        181.09         68.47       313.42 o
  -9  14  11         22.23       -412.88       412.88 o
  -8  14  11        210.71        230.04       278.15 o
  -7  14  11          6.41         16.24       238.92 o
  -6  14  11        198.29        269.09       211.80 o
  -5  14  11          1.42       -121.10       316.46 o
  -4  14  11        219.28        216.00       207.56 o
  -3  14  11        775.19        916.53       231.53 o
  -2  14  11       1316.51       1531.79       198.85 o
  -1  14  11        280.16         48.44       184.07 o
   0  14  11       1464.28       1310.24       182.24 o
   1  14  11       1742.26       1737.62       200.83 o
   2  14  11        925.52        955.13       299.73 o
   3  14  11         30.13       -171.00       171.00 o
   4  14  11       2741.97       2414.74       270.27 o
   5  14  11        146.85        163.24       182.08 o
 -10  15  11        282.06        248.33       259.31 o
  -9  15  11       3357.35       3551.59       372.68 o
  -8  15  11        958.22        954.94       255.59 o
  -7  15  11      12492.42      12659.88       285.52 o
  -6  15  11        380.10        229.33       188.72 o
  -5  15  11      11780.32      11932.54       222.76 o
  -4  15  11          9.28          3.17       186.50 o
  -3  15  11       6279.65       6772.65       312.62 o
  -2  15  11        124.86       -251.71       383.40 o
  -1  15  11       7714.12       8345.97       195.61 o
   0  15  11        715.50       1052.93       383.17 o
   1  15  11       4809.66       4817.78       273.38 o
   2  15  11        638.00        634.30       160.68 o
   3  15  11       2262.46       2111.28       232.28 o
   4  15  11        379.18        748.71       165.68 o
 -10  16  11        276.08        133.95       515.07 o
  -9  16  11         33.75        457.15       275.50 o
  -8  16  11       3137.88       2809.05       261.65 o
  -7  16  11         28.21       -121.75       221.86 o
  -6  16  11         14.83         19.04       214.20 o
  -5  16  11         22.26        383.02       205.34 o
  -4  16  11        966.51        801.04       204.04 o
  -3  16  11       2846.02       3156.23       255.19 o
  -2  16  11        135.08        164.28       291.56 o
  -1  16  11       1994.49       2274.67       383.84 o
   0  16  11        462.12        124.26       186.19 o
   1  16  11        365.09        217.91       264.13 o
   2  16  11        933.81        311.92       345.81 o
   3  16  11       1235.67        931.37       318.90 o
   4  16  11       1059.59        735.91       279.11 o
  -9  17  11         22.12       -199.10       620.36 o
  -8  17  11       6895.87       6981.87       625.94 o
  -7  17  11          9.18        170.00       191.93 o
  -6  17  11       2337.71       2401.51       205.62 o
  -5  17  11        288.67        252.74       265.07 o
  -4  17  11       6707.25       6589.64       213.56 o
  -3  17  11        707.03       1052.78       344.71 o
  -2  17  11      10684.76      11028.90       206.19 o
  -1  17  11         88.74       -189.96       194.22 o
   0  17  11       4444.58       4538.02       182.80 o
   1  17  11         48.53        109.02       182.10 o
   2  17  11       1288.71       1155.76       179.30 o
   3  17  11        135.21       -236.50       236.50 o
  -8  18  11        274.42       -151.83       248.91 o
  -7  18  11        310.96        135.29       209.21 o
  -6  18  11        234.53        113.07       185.23 o
  -5  18  11         91.69       -164.74       208.03 o
  -4  18  11        316.24        361.16       207.98 o
  -3  18  11        201.15        448.03       176.12 o
  -2  18  11       1200.93       1399.49       208.32 o
  -1  18  11       1282.50       1206.57       368.07 o
   0  18  11         19.44        160.60       195.89 o
   1  18  11       1395.15       1551.68       418.66 o
   2  18  11        155.86        547.57       333.05 o
  -7  19  11       5286.84       4853.91       386.26 o
  -6  19  11       1792.67       1939.74       274.01 o
  -5  19  11       6858.83       6593.27       185.19 o
  -4  19  11       1073.06       1205.39       183.13 o
  -3  19  11       6033.91       5793.53       207.91 o
  -2  19  11        329.83        210.55       167.72 o
  -1  19  11       1744.05       1391.68       190.00 o
   0  19  11        211.69        448.97       218.41 o
   1  19  11       2590.76       2243.29       941.80 o
  -6  20  11         64.08        171.17       202.36 o
  -5  20  11        542.73        693.23       200.33 o
  -4  20  11        309.10        134.91       239.44 o
  -3  20  11         11.26        415.71       164.04 o
  -2  20  11        862.89       1103.93       293.52 o
  -1  20  11        433.12        717.68       157.46 o
   0  20  11        335.21         79.78       233.67 o
  -5  21  11       1066.12        683.64       339.49 o
  -4  21  11       4239.28       4024.60       369.66 o
  -3  21  11       3888.01       4259.85       271.81 o
  -2  21  11       1767.42       1561.78       344.95 o
  -1  21  11       1076.01        926.35       473.57 o
  -8   0  12        846.48        859.99       355.16 o
  -6   0  12       3431.76       3328.90       328.82 o
  -4   0  12      22133.15      22434.93       365.55 o
  -2   0  12       7706.17       8063.38       325.60 o
   0   0  12       5663.96       6085.44      1062.81 o
   2   0  12      10151.00      10921.93       442.84 o
   4   0  12       4006.19       4580.59       293.58 o
   6   0  12       3523.58       4039.64       258.18 o
  -9   1  12       3833.67       3873.53       458.37 o
  -8   1  12       2745.43       2823.56       258.26 o
  -7   1  12       1211.67       1175.45       236.83 o
  -6   1  12        631.73        628.61       224.12 o
  -5   1  12       8306.32       8254.92       231.96 o
  -4   1  12        974.52       1065.19       216.33 o
  -3   1  12       4136.51       3871.69       208.48 o
  -2   1  12       2993.50       2838.82       196.64 o
  -1   1  12        880.43        845.17       210.17 o
   0   1  12       1204.54       1312.02       371.30 o
   1   1  12        247.49        166.04       195.25 o
   2   1  12        124.92        345.29       450.55 o
   3   1  12          9.65       -170.82       319.78 o
   4   1  12         88.51       -223.03       223.03 o
   5   1  12         17.27       -253.39       253.39 o
   6   1  12         84.14        745.12       282.47 o
  -9   2  12        480.25        396.28       533.48 o
  -8   2  12        429.11        381.29       274.08 o
  -7   2  12       6064.60       6040.45       249.65 o
  -6   2  12       2201.06       2271.70       233.41 o
  -5   2  12      11272.86      11198.41       239.37 o
  -4   2  12        551.20        453.02       262.11 o
  -3   2  12        881.18       1183.65       206.02 o
  -2   2  12         58.98       -192.96       202.63 o
  -1   2  12       3212.30       3104.87       225.26 o
   0   2  12        630.66        832.93       443.48 o
   1   2  12      13173.03      13713.33       192.52 o
   2   2  12       1765.13       1629.24       320.73 o
   3   2  12       8013.45       8652.94       341.68 o
   4   2  12        362.91        104.51       227.07 o
   5   2  12       1844.88       1848.88       194.06 o
   6   2  12          9.32        856.06       171.04 o
 -10   3  12       9634.44       9060.84       493.66 o
  -9   3  12        510.53        205.14       532.96 o
  -8   3  12       1771.57       1795.01       333.42 o
  -7   3  12        107.18       -183.97       225.22 o
  -6   3  12       4915.56       4860.73       235.16 o
  -5   3  12       2187.76       2007.95       306.92 o
  -4   3  12       4453.24       4400.28       217.13 o
  -3   3  12       1255.65       1666.91       213.06 o
  -2   3  12       1806.93       1761.54       190.02 o
  -1   3  12        881.40       1054.30       268.00 o
   0   3  12        136.71         94.90       195.20 o
   1   3  12        253.94        417.49       364.59 o
   2   3  12          1.82         59.85       270.14 o
   3   3  12        788.15       1722.18       266.30 o
   4   3  12         89.97       -160.45       160.45 o
   5   3  12          9.81       -289.96       289.96 o
   6   3  12         12.90         65.91       190.51 o
 -11   4  12        330.73        289.97       568.29 o
 -10   4  12        368.76        713.68       375.20 o
  -9   4  12       1152.63       1623.78       507.80 o
  -8   4  12       1439.56       1224.97       301.03 o
  -7   4  12         23.50        -91.25       233.87 o
  -6   4  12       7520.38       7544.57       235.16 o
  -5   4  12       2551.44       2320.38       222.11 o
  -4   4  12       5771.32       5417.49       228.68 o
  -3   4  12       8930.95       9379.46       275.25 o
  -2   4  12       2980.10       3293.63       214.99 o
  -1   4  12        312.60        191.28       179.39 o
   0   4  12       5184.98       5303.54       283.04 o
   1   4  12        357.67        178.35       200.60 o
   2   4  12       5164.58       5568.19       271.13 o
   3   4  12       2125.24       2217.62       214.01 o
   4   4  12       2431.96       2728.99       179.46 o
   5   4  12        940.31       1444.24       299.79 o
   6   4  12       1207.58       1331.19       204.03 o
 -11   5  12       7631.69       7015.66       428.60 o
 -10   5  12         11.15       -102.74       381.96 o
  -9   5  12      12272.09      12251.39       834.06 o
  -8   5  12        458.76        477.77       395.25 o
  -7   5  12       9184.75       8933.44       270.43 o
  -6   5  12        453.94        167.13       221.91 o
  -5   5  12       2484.97       2445.63       223.34 o
  -4   5  12        767.27        458.48       212.55 o
  -3   5  12       1778.42       1929.52       293.40 o
  -2   5  12        670.46        549.40       210.15 o
  -1   5  12       2834.54       2801.59       209.04 o
   0   5  12        200.97       -182.11       208.83 o
   1   5  12         12.98        -57.62       202.61 o
   2   5  12         24.85       -182.51       182.51 o
   3   5  12        810.21        812.75       177.13 o
   4   5  12          2.64        178.85       162.14 o
   5   5  12         47.69       -178.82       178.82 o
   6   5  12        680.16        474.80       183.35 o
 -12   6  12        224.99        205.78       456.09 o
 -11   6  12       1508.70       1478.83       391.00 o
 -10   6  12         16.03       -161.80       346.12 o
  -9   6  12        248.15       -136.62       325.31 o
  -8   6  12       2588.69       2936.55       309.78 o
  -7   6  12       1246.77       1276.14       237.47 o
  -6   6  12       6628.55       6512.69       233.47 o
  -5   6  12       4520.08       4428.60       234.47 o
  -4   6  12       5118.37       5253.49       228.97 o
  -3   6  12       6281.43       6235.15       284.64 o
  -2   6  12       2798.27       2677.21       189.08 o
  -1   6  12       4733.00       5349.09       464.97 o
   0   6  12       4428.47       4889.43       207.40 o
   1   6  12       2260.23       2148.91       202.55 o
   2   6  12       4827.27       5029.81       203.29 o
   3   6  12       1695.68       1804.62       209.44 o
   4   6  12       2609.83       2943.87       277.46 o
   5   6  12       1730.85       1826.56       273.52 o
   6   6  12       1054.69       1118.88       376.62 o
 -12   7  12       7905.12       7060.76       437.93 o
 -11   7  12       1480.78       1568.99       362.64 o
 -10   7  12       4809.83       4712.05       346.26 o
  -9   7  12         53.00        130.81       300.83 o
  -8   7  12       4504.74       5048.68       311.64 o
  -7   7  12         12.32       -112.71       258.27 o
  -6   7  12       4660.41       4728.84       249.99 o
  -5   7  12        558.10       1037.74       219.12 o
  -4   7  12       5396.44       5392.76       227.16 o
  -3   7  12        140.18        203.23       209.42 o
  -2   7  12        682.79        381.20       202.29 o
  -1   7  12         33.49        161.36       181.73 o
   0   7  12         18.39         -1.76       187.99 o
   1   7  12          1.71        -39.96       195.27 o
   2   7  12        155.89        225.88       183.72 o
   3   7  12        128.66        490.01       284.86 o
   4   7  12          0.31       -186.13       186.13 o
   5   7  12         16.72       -162.52       162.52 o
   6   7  12        467.85       -326.52       326.52 o
 -12   8  12         35.76        189.45       357.98 o
 -11   8  12         18.78         16.43       349.86 o
 -10   8  12        280.53        611.82       305.08 o
  -9   8  12       1037.18       1625.63       525.96 o
  -8   8  12       1114.42       1557.87       280.84 o
  -7   8  12       3179.06       3140.54       252.54 o
  -6   8  12       3572.73       3755.41       226.26 o
  -5   8  12       4540.59       4808.68       233.32 o
  -4   8  12         27.17        310.75       219.49 o
  -3   8  12       4777.58       4803.34       211.50 o
  -2   8  12        190.80         16.29       223.16 o
  -1   8  12       7307.79       7502.18       291.16 o
   0   8  12       2674.91       2826.28       241.97 o
   1   8  12       3510.41       4338.99       361.35 o
   2   8  12        693.56        763.01       172.85 o
   3   8  12       4601.38       4080.44       337.28 o
   4   8  12         96.76        211.56       145.98 o
   5   8  12       3971.21       3543.10       646.25 o
 -12   9  12        528.63        765.13       348.56 o
 -11   9  12       3883.40       3625.88       300.20 o
 -10   9  12       1818.52       1514.06       317.98 o
  -9   9  12       7873.81       7389.38       315.70 o
  -8   9  12       2038.01       1873.08       292.56 o
  -7   9  12       7491.52       7929.21       254.37 o
  -6   9  12        870.94       1328.31       231.23 o
  -5   9  12        779.10        853.02       305.05 o
  -4   9  12         17.28        308.24       210.32 o
  -3   9  12       2256.71       2437.47       187.42 o
  -2   9  12       3244.82       3353.98       191.33 o
  -1   9  12       1295.50        824.95       205.91 o
   0   9  12       1016.67        548.75       201.21 o
   1   9  12         36.09       -333.68       333.68 o
   2   9  12        666.33       1135.05       278.43 o
   3   9  12          0.19         64.18       146.14 o
   4   9  12        459.54        292.97       306.88 o
   5   9  12        437.94        204.89       156.85 o
 -11  10  12        583.68        488.61       291.49 o
 -10  10  12       1809.82       1608.17       291.58 o
  -9  10  12        515.01        737.65       300.51 o
  -8  10  12       1686.80       1761.68       363.35 o
  -7  10  12         14.43        -28.46       258.57 o
  -6  10  12       2114.71       2420.84       391.92 o
  -5  10  12        204.10        471.18       202.75 o
  -4  10  12       5245.03       5233.11       241.75 o
  -3  10  12        182.75       -160.28       189.29 o
  -2  10  12      12177.44      12659.36       231.49 o
  -1  10  12        955.46        842.51       181.30 o
   0  10  12       5618.85       6067.76       217.94 o
   1  10  12         54.93       -234.64       257.64 o
   2  10  12       2260.75       2788.47       206.72 o
   3  10  12         87.84        132.46       369.84 o
   4  10  12       6492.21       6397.84       315.94 o
   5  10  12        208.03         96.82       179.20 o
 -11  11  12       2603.50       2187.00       311.32 o
 -10  11  12       2483.13       2080.41       311.67 o
  -9  11  12       1203.60       1104.78       304.99 o
  -8  11  12       7531.32       7952.59       311.66 o
  -7  11  12       2983.68       3048.40       252.66 o
  -6  11  12       2795.22       3076.27       215.71 o
  -5  11  12       1843.35       1977.93       342.59 o
  -4  11  12        200.85        409.70       242.61 o
  -3  11  12       1216.85        958.06       189.21 o
  -2  11  12       2111.88       2979.44       313.36 o
  -1  11  12        349.08        190.19       238.15 o
   0  11  12       1606.44       1198.06       212.17 o
   1  11  12         46.90        -70.61       333.76 o
   2  11  12        148.63        161.85       282.14 o
   3  11  12        196.28        186.68       159.25 o
   4  11  12        119.26         -9.21       199.22 o
 -11  12  12        429.13        278.33       555.39 o
 -10  12  12        158.75        246.78       297.97 o
  -9  12  12       2585.23       2684.18       274.66 o
  -8  12  12         12.65        349.93       487.96 o
  -7  12  12       7336.04       7761.97       293.11 o
  -6  12  12       1297.71       1317.38       218.04 o
  -5  12  12       2512.34       2864.93       359.72 o
  -4  12  12         89.42        359.46       207.50 o
  -3  12  12       2813.22       2649.19       180.41 o
  -2  12  12         61.22        232.55       267.86 o
  -1  12  12       8421.49       8820.18       359.96 o
   0  12  12        177.25        861.47       484.63 o
   1  12  12       5012.26       5133.05       272.78 o
   2  12  12         15.42         85.34       158.99 o
   3  12  12       3538.09       3764.90       276.49 o
   4  12  12        402.90        659.20       203.49 o
 -10  13  12       3435.21       3409.16       301.73 o
  -9  13  12        424.32         73.40       396.54 o
  -8  13  12       6703.91       6679.78       306.75 o
  -7  13  12       1744.60       1461.53       242.56 o
  -6  13  12       2964.78       2956.54       213.85 o
  -5  13  12       1849.53       1769.59       234.09 o
  -4  13  12       1060.43        456.93       205.81 o
  -3  13  12         22.46       -109.11       182.93 o
  -2  13  12       2514.87       2813.69       185.37 o
  -1  13  12         13.73        227.59       177.70 o
   0  13  12        332.68        641.71       270.01 o
   1  13  12        263.71        482.23       307.70 o
   2  13  12         27.76       -124.04       316.09 o
   3  13  12          0.61       -485.96       485.96 o
   4  13  12          1.27       1463.68      1153.58 o
 -10  14  12       2142.09       2176.22       288.85 o
  -9  14  12         37.91       -292.80       386.43 o
  -8  14  12       1484.51       1549.44       536.85 o
  -7  14  12         92.10        280.37       226.02 o
  -6  14  12        997.19        862.40       209.45 o
  -5  14  12       1557.19       1650.73       199.15 o
  -4  14  12       2080.43       1927.05       256.64 o
  -3  14  12       1046.40        884.63       220.41 o
  -2  14  12       7356.12       7545.62       195.18 o
  -1  14  12       1663.32       1890.00       248.67 o
   0  14  12       5318.59       4854.83       209.44 o
   1  14  12        355.37        465.14       277.27 o
   2  14  12       1704.24       1851.86       208.66 o
   3  14  12        730.05        361.14       231.08 o
  -9  15  12       4994.41       4291.17       412.10 o
  -8  15  12        619.91        642.60       351.42 o
  -7  15  12       7408.15       7357.19       227.88 o
  -6  15  12        163.56        205.54       208.29 o
  -5  15  12       1547.57       1044.68       254.15 o
  -4  15  12        485.59        690.05       201.68 o
  -3  15  12       1769.87       2264.19       405.18 o
  -2  15  12        100.32       -179.23       191.91 o
  -1  15  12       2247.42       2034.64       481.55 o
   0  15  12       1180.59       1005.01       175.23 o
   1  15  12         36.21        791.21       195.44 o
   2  15  12         12.56        555.21       486.85 o
   3  15  12          7.27        288.49       463.20 o
  -8  16  12        505.09        214.05       262.61 o
  -7  16  12        458.61        253.49       209.54 o
  -6  16  12       2610.99       2827.48       277.03 o
  -5  16  12       1036.83        913.52       199.56 o
  -4  16  12       1218.01       1382.59       275.89 o
  -3  16  12       4699.13       4465.62       199.90 o
  -2  16  12       1419.08       1729.08       200.23 o
  -1  16  12       3654.44       3251.16       183.72 o
   0  16  12       3192.00       3129.88       188.60 o
   1  16  12       1925.57       1561.51       329.98 o
   2  16  12       1433.29       1860.41       169.35 o
  -8  17  12       3437.52       2941.99       481.22 o
  -7  17  12         90.98         11.47       211.98 o
  -6  17  12       4491.91       4461.55       195.43 o
  -5  17  12         75.06        385.27       196.75 o
  -4  17  12       3572.74       3637.51       249.94 o
  -3  17  12       1023.32       1122.92       196.57 o
  -2  17  12        107.64         99.51       280.36 o
  -1  17  12          3.24         86.48       162.36 o
   0  17  12        219.33         29.59       380.66 o
   1  17  12         68.80        -71.92       170.64 o
  -6  18  12        723.59        503.60       287.34 o
  -5  18  12       1736.09       1726.79       192.23 o
  -4  18  12       1058.59        838.35       198.15 o
  -3  18  12       4645.73       4540.50       197.56 o
  -2  18  12       1026.39        525.68       244.40 o
  -1  18  12       3380.12       3672.95       540.18 o
   0  18  12       1330.92        531.14       170.01 o
  -5  19  12       2320.40       1996.68       200.40 o
  -4  19  12         17.30        106.86       175.32 o
  -3  19  12         78.38        256.99       182.19 o
  -2  19  12        629.87        475.76       275.32 o
  -8   0  13       2250.20       1747.34       362.57 o
  -6   0  13      18209.92      18230.19       356.00 o
  -4   0  13      14290.93      14514.51       358.94 o
  -2   0  13       2547.70       2674.50       295.25 o
   0   0  13       5656.54       5896.17       637.74 o
   2   0  13       4815.46       5483.00       557.47 o
   4   0  13       1087.94       1044.27       254.36 o
  -9   1  13        871.60        585.09       552.67 o
  -8   1  13         67.80        129.60       234.32 o
  -7   1  13        350.92        208.11       233.97 o
  -6   1  13         30.57         54.01       211.45 o
  -5   1  13        360.05        398.61       212.16 o
  -4   1  13         57.56        462.96       210.83 o
  -3   1  13        528.37        252.05       210.81 o
  -2   1  13        450.60        580.85       195.58 o
  -1   1  13        147.15         14.51       198.15 o
   0   1  13       1915.33       1917.73       178.96 o
   1   1  13        458.68        271.82       201.70 o
   2   1  13       1525.38       1813.45       434.44 o
   3   1  13       1184.43       1853.21       525.28 o
   4   1  13        489.48         94.93       207.94 o
   5   1  13       1109.72        919.84       195.57 o
  -9   2  13       6371.57       6071.08       559.67 o
  -8   2  13        250.65        173.14       248.96 o
  -7   2  13       5048.34       5298.45       232.69 o
  -6   2  13         20.87        -83.60       214.45 o
  -5   2  13       8891.91       8903.48       224.05 o
  -4   2  13        749.05        700.49       203.47 o
  -3   2  13       4850.48       5077.07       240.29 o
  -2   2  13        748.20       1210.50       185.78 o
  -1   2  13       8801.45       9370.63       239.91 o
   0   2  13       1223.46        895.68       213.79 o
   1   2  13       4667.14       5022.76       208.72 o
   2   2  13          4.34         85.51       349.71 o
   3   2  13       1247.18       1814.73       314.76 o
   4   2  13          9.43        129.97       181.87 o
   5   2  13        519.26       1049.87       359.80 o
 -10   3  13        894.45        450.09       435.28 o
  -9   3  13        633.08        936.89       336.31 o
  -8   3  13       1219.56       1149.15       253.02 o
  -7   3  13        256.57        333.38       227.32 o
  -6   3  13        110.44        321.55       216.94 o
  -5   3  13          2.71       -183.15       223.63 o
  -4   3  13       1462.80       1904.68       201.96 o
  -3   3  13        469.91        333.20       234.19 o
  -2   3  13        374.03         -3.85       194.80 o
  -1   3  13       2025.73       2074.40       298.31 o
   0   3  13        618.51        374.53       181.72 o
   1   3  13         92.18        -16.41       201.55 o
   2   3  13       3149.99       3528.32       179.99 o
   3   3  13        165.45         73.52       167.32 o
   4   3  13       2122.94       1984.04       535.53 o
   5   3  13        711.01       1117.97       251.58 o
 -10   4  13       2957.20       2026.91       385.54 o
  -9   4  13        639.32        778.83       337.84 o
  -8   4  13       4840.74       5083.87       503.91 o
  -7   4  13       1978.11       2415.62       231.57 o
  -6   4  13       9196.24       9151.42       234.05 o
  -5   4  13       8156.94       8325.54       229.29 o
  -4   4  13       8810.95       9011.91       215.30 o
  -3   4  13       1493.94       1843.50       210.41 o
  -2   4  13       3771.85       3613.25       207.42 o
  -1   4  13         80.50        527.66       192.15 o
   0   4  13       4032.53       4158.12       294.75 o
   1   4  13       2026.48       2034.26       197.77 o
   2   4  13       2247.80       1740.47       179.93 o
   3   4  13        531.35        405.33       241.83 o
   4   4  13        498.25        147.25       178.61 o
 -11   5  13       4426.53       3887.25       441.11 o
 -10   5  13         56.23          1.29       381.44 o
  -9   5  13       1558.63       1841.13       325.00 o
  -8   5  13        367.16        332.53       301.42 o
  -7   5  13         44.47        126.65       226.65 o
  -6   5  13        500.35        263.28       218.98 o
  -5   5  13        148.39        191.79       218.04 o
  -4   5  13       1097.80       1121.89       254.65 o
  -3   5  13        477.87        714.41       290.49 o
  -2   5  13          5.31        235.26       202.93 o
  -1   5  13        290.85        325.38       197.42 o
   0   5  13       1145.64       1427.05       333.57 o
   1   5  13       2740.17       3128.87       263.83 o
   2   5  13        232.12        386.75       184.36 o
   3   5  13       1702.00       1664.36       174.89 o
   4   5  13         35.95         63.72       155.11 o
 -11   6  13       1154.77       1204.71       380.74 o
 -10   6  13       6523.59       6397.31       357.40 o
  -9   6  13        856.57        634.90       319.35 o
  -8   6  13       5106.74       5668.40       314.32 o
  -7   6  13       4679.56       4410.31       246.79 o
  -6   6  13       2512.19       2736.54       228.51 o
  -5   6  13       4935.73       5047.37       216.67 o
  -4   6  13       6294.93       6825.63       218.17 o
  -3   6  13       1047.26       1124.69       262.37 o
  -2   6  13       6090.63       6129.08       230.88 o
  -1   6  13        557.26        272.64       345.94 o
   0   6  13       2939.71       3328.77       376.55 o
   1   6  13       2403.51       2040.95       198.16 o
   2   6  13        274.75        428.72       168.99 o
   3   6  13       1401.89       1277.38       186.00 o
   4   6  13        728.15        881.09       253.76 o
 -11   7  13         14.66       -117.79       349.28 o
 -10   7  13       1299.97       1145.02       333.93 o
  -9   7  13        378.60        211.45       316.60 o
  -8   7  13       1511.32       1157.05       301.62 o
  -7   7  13       1311.08       1430.56       306.84 o
  -6   7  13          2.99        -63.40       209.32 o
  -5   7  13        469.83        279.13       254.36 o
  -4   7  13        994.59        683.27       204.35 o
  -3   7  13        724.70        834.90       192.82 o
  -2   7  13       1944.53       1702.12       186.07 o
  -1   7  13        228.14        386.61       246.46 o
   0   7  13        160.80        316.95       206.90 o
   1   7  13        172.82       -235.64       235.64 o
   2   7  13       1443.39       1355.04       190.35 o
   3   7  13        653.24        607.17       147.97 o
   4   7  13       3491.85       3855.91       461.48 o
 -11   8  13       2907.39       2688.64       344.21 o
 -10   8  13       1828.69       1825.54       399.27 o
  -9   8  13       6333.16       6899.32       507.54 o
  -8   8  13       6026.60       5976.34       300.18 o
  -7   8  13       4634.28       4668.29       273.53 o
  -6   8  13        385.62        554.01       273.39 o
  -5   8  13       4103.80       3997.90       217.31 o
  -4   8  13        611.47        609.75       199.65 o
  -3   8  13      11505.41      11853.66       230.89 o
  -2   8  13       2090.34       2660.64       203.26 o
  -1   8  13       6003.55       6403.44       343.53 o
   0   8  13        630.78        243.09       173.65 o
   1   8  13       1357.50       1167.11       185.22 o
   2   8  13        509.87        304.00       200.72 o
   3   8  13       1700.54       1552.06       534.03 o
   4   8  13        100.50       -146.15       334.88 o
 -10   9  13        361.50        392.40       285.40 o
  -9   9  13       1362.71       1558.75       339.75 o
  -8   9  13         20.69       -284.27       284.27 o
  -7   9  13         29.13       -223.58       223.58 o
  -6   9  13         55.86         -3.46       212.07 o
  -5   9  13          0.58         99.11       203.18 o
  -4   9  13          0.46        -64.27       221.76 o
  -3   9  13        132.02        429.93       180.13 o
  -2   9  13        128.14        298.88       251.55 o
  -1   9  13       1971.15       2346.29       352.29 o
   0   9  13        346.52        305.93       177.48 o
   1   9  13       1236.25       1256.40       369.02 o
   2   9  13       1251.44       1579.90       382.44 o
   3   9  13       1202.23       1369.53       178.72 o
 -10  10  13       3040.59       2612.98       309.14 o
  -9  10  13          1.94        -73.19       469.81 o
  -8  10  13       7640.06       7749.61       295.71 o
  -7  10  13       1246.78        726.71       254.24 o
  -6  10  13       7583.40       7861.57       257.88 o
  -5  10  13         59.03        182.24       202.19 o
  -4  10  13       6401.40       6344.05       215.35 o
  -3  10  13        138.87        226.76       216.69 o
  -2  10  13       7121.10       7287.80       373.47 o
  -1  10  13          2.74       -192.37       192.37 o
   0  10  13       3303.44       3123.28       270.91 o
   1  10  13        158.26        -13.23       223.14 o
   2  10  13       2147.94       1853.95       185.23 o
   3  10  13        319.62        100.55       180.45 o
 -10  11  13        527.36        340.20       301.98 o
  -9  11  13       1146.24        773.36       446.34 o
  -8  11  13        123.53         52.88       276.76 o
  -7  11  13        805.34        909.54       235.72 o
  -6  11  13         44.00       -204.24       204.24 o
  -5  11  13        325.85        528.76       211.30 o
  -4  11  13        482.25        267.49       343.46 o
  -3  11  13        702.33        730.88       179.64 o
  -2  11  13        291.86        544.87       356.22 o
  -1  11  13         65.61         41.07       201.47 o
   0  11  13        723.71        804.64       367.37 o
   1  11  13         91.52        150.87       153.94 o
   2  11  13        258.97        193.14       183.19 o
   3  11  13       1356.79       1394.24       172.42 o
  -9  12  13      13168.60      13258.69       323.80 o
  -8  12  13         19.48        263.87       270.46 o
  -7  12  13       5581.60       5789.62       299.26 o
  -6  12  13          7.02        310.11       206.21 o
  -5  12  13       2256.56       2147.03       235.26 o
  -4  12  13        627.18        698.37       197.79 o
  -3  12  13       7720.15       7419.47       203.52 o
  -2  12  13        890.49        335.52       267.05 o
  -1  12  13       6854.36       7017.35       194.12 o
   0  12  13         54.32         80.41       178.13 o
   1  12  13       1758.81       2061.45       298.68 o
   2  12  13         13.35        187.58       276.78 o
  -9  13  13         19.32       -193.30       286.30 o
  -8  13  13        358.19         80.27       404.45 o
  -7  13  13        719.14        619.93       229.51 o
  -6  13  13         56.72       -182.24       200.17 o
  -5  13  13         59.52       -195.31       195.31 o
  -4  13  13         32.64        283.48       382.65 o
  -3  13  13        804.19        733.96       195.34 o
  -2  13  13        270.35        375.03       206.78 o
  -1  13  13        131.57       -176.81       188.78 o
   0  13  13        700.71        523.94       325.86 o
   1  13  13         22.21        237.85       181.80 o
   2  13  13        810.25        938.03       166.32 o
  -8  14  13       4982.93       3692.65      1749.30 o
  -7  14  13       1581.27       1456.39       229.00 o
  -6  14  13       4694.71       4616.20       215.49 o
  -5  14  13       1615.80       1415.81       196.56 o
  -4  14  13       2806.76       2882.44       267.39 o
  -3  14  13        895.43        712.41       391.37 o
  -2  14  13       3364.86       3482.86       277.20 o
  -1  14  13        275.64        671.67       179.63 o
[truncated: 13,715 more chars]
